# Supplementary material for: Mutation in Polycomb repressive complex 2 gene OsFIE2 promotes asexual embryo formation in rice
Source: Nat Plants. 2023 Oct 9;9(11):1848–61. doi: 10.1038/s41477-023-01536-4 (PMC10654051; doi:10.1038/s41477-023-01536-4)
Supplement: Supplementary file 3 — Supplementary Tables 1–18. [file 41477_2023_1536_MOESM3_ESM.xlsx]

## Sheet: Table S1
Supplementary Table 1. Confocal microscopy of Osfie mutants after emasculation
Populations	Plants (Generation)	Days post emasculation (DPE)/Days post auxin treatment (DPT)	Genotypes of segregants	Ovules with asexual embryos	Ovules with autonomous endosperm and/or asexual embryos	Ovules without autonomous phenotype	Total	Annotation
Osfie-double1 selfed	Plant-1 (T1)	0 DPE	Osfie1-4/Osfie1-3 OsFIE2/Osfie2-4	2	9	3*	12	*Total number of ovules without autonomous phenotype were under-represented as wild type ovules had not been scored
	Plant-2 (T1)	2 DPE	Osfie1-4/Osfie1-3 OsFIE2/Osfie2-4	1	3	N/A*	3	*Total number of ovules without autonomous phenotype were under-represented as wild type ovules had not been scored
	Plant-3 (T1)	2 DPE	Osfie1-4/Osfie1-3 OsFIE2/Osfie2-4	3	4	N/A*	4	*Total number of ovules without autonomous phenotype were under-represented as wild type ovules had not been scored
	Plant-1 (T2)	0 DPE	Osfie1-4/Osfie1-3 OsFIE2/Osfie2-4	1	2	2	4	Used for Figure 5a	0.1052
	Plant-2 (T2)	0 DPE	Osfie1-4/Osfie1-3 OsFIE2/Osfie2-4	3	12	13	25	Used for Figure 5a
	Plant-3(T2)	0 DPE	Osfie1-4/Osfie1-3 OsFIE2/Osfie2-4	0	3	6	9	Used for Figure 5a
	Plant-19(T2)	0 DPE	Osfie1-4/Osfie1-3 OsFIE2/Osfie2-4	2	9	10	19
	Plant-4 (T2)	1 DPE	Osfie1-4/Osfie1-3 OsFIE2/Osfie2-4	3	12	11	23	Used for Figure 5a
	Plant-5 (T2)	2 DPE	Osfie1-4/Osfie1-3 OsFIE2/Osfie2-4	3	15	12	27	Used for Figure 5a
	Plant-6 (T2)	3 DPE	Osfie1-4/Osfie1-3 OsFIE2/Osfie2-4	5	10	17	27	Used for Figure 5a
	Plant-7 (T2)	4 DPE	Osfie1-4/Osfie1-3 OsFIE2/Osfie2-4	3	5	2	7	*Total number of ovules without autonomous phenotype were under-represented due to harvesting for elongated ovules , not used for Figure 5a
	Plant-8 (T2)	4 DPE	Osfie1-4/Osfie1-3 OsFIE2/Osfie2-4	8	9	2	11	*Total number of ovules without autonomous phenotype were under-represented due to harvesting for elongated ovules , not used for Figure 5a
	Plant-9 (T2)	6 DPE	Osfie1-4/Osfie1-3 OsFIE2/Osfie2-4	7	9	13	22	Used for Table1 and Figure 5a
	Plant-10 (T2)	9 DPE	Osfie1-4/Osfie1-3 OsFIE2/Osfie2-4	9	9	12	21	Used for Table1 and Figure 5a
	Plant-11 (T2)	9 DPE	Osfie1-4/Osfie1-3 OsFIE2/Osfie2-4	8	8	10	18	Used for Table1 and Figure 5a
	Plant-12 (T2)	14 DPE	Osfie1-4/Osfie1-3 OsFIE2/Osfie2-4	9	14	12	26	Used for Table1 and Figure 5a
	Plant-16 (T2)	12DPE	Osfie1-4/Osfie1-4	0	0	22	22
	Plant-17 (T2)	10 DPE	Osfie1-4/Osfie1-4	0	0	22	22
	Plant-18 (T2)	10 DPE	Osfie1-4/Osfie1-4	0	0	15	15
(WT X Osfie-double1)F1 (T3 plant used for crossing)	Plant-1	12 DPE	OsFIE1/Osfie1-3 OsFIE2/Osfie2-4	3	5	4	9
	Plant-2	12 DPE	OsFIE1/Osfie1-3 OsFIE2/Osfie2-4	1	2	3	5
	Plant-3	12 DPE	OsFIE1/Osfie1-4	0	0	16	16
	Plant-4	12 DPE	OsFIE1/Osfie1-4	0	0	15	15
	Plant-5	12 DPE	OsFIE1/Osfie1-4	0	0	15	15
	Plant-6	12 DPE	OsFIE1/Osfie1-4	0	0	12	12
Osfie-double2 selfed	Plant-1 (T4)	0 DPE	OsFIE1/Osfie1-7 OsFIE2/Osfie2-3	0	8	14	22	Used for Table 1
	Plant-9 (T4)	0 DPE	OsFIE1/Osfie1-7 OsFIE2/Osfie2-4	5	16	18	34
	Plant-2 (T4)	7 DPE	OsFIE1/Osfie1-7 OsFIE2/Osfie2-3	19	21	17	38	Used for Table 1
	Plant-3 (T4)	12 DPE	OsFIE1/Osfie1-7 OsFIE2/Osfie2-3	8	8	6	14	Used for Table 1
	Plant-4 (T4)	7 DPE	OsFIE1/Osfie1-7 OsFIE2/Osfie2-3	12	16	9	25	Used for Table 1
	Plant-5 (T4)	12 DPE	OsFIE1/OsFIE1 OsFIE2/OsFIE2 (wild type)	0	0	20	20
	Plant-6 (T4)	12 DPE	OsFIE1/OsFIE1 OsFIE2/OsFIE2 (wild type)	0	0	17	17
	Plant-7 (T4)	12 DPE	OsFIE1/OsFIE1 OsFIE2/OsFIE2 (wild type)	0	0	16	16
	Plant-8 (T4)	12 DPE	OsFIE1/OsFIE1 OsFIE2/OsFIE2 (wild type)	0	0	15	15
Osfie-double3 selfed	Plant-1 (T2)	0 DPE	Osfie1-3/Osfie1-5 Osfie2-6/Osfie2-7	2	9	1	10	*Total number of ovules without autonomous phenotype were under-represented due to harvesting for elongated ovules
	Plant-2 (T2)	4 DPE	Osfie1-3/Osfie1-5 Osfie2-6/Osfie2-7	8	11	2	12	*Total number of ovules without autonomous phenotype were under-represented due to harvesting for elongated ovules
	Plant-3 (T2)	12 DPE	Osfie1-3/Osfie1-5 Osfie2-6/Osfie2-7	5	5	N/A*	7	*Total number of ovules without autonomous phenotype were not scored due to harvesting for elongated ovules
	Plant-4 (T2)	9 DPE	Osfie1-3/Osfie1-3 Osfie2-6/Osfie2-6	0	0	24	24
	Plant-5 (T2)	12 DPE	Osfie1-3/Osfie1-3 Osfie2-6/Osfie2-6	0	0	17	17
	Plant-6 (T2)	9 DPE	Osfie1-3/Osfie1-3 Osfie2-6/Osfie2-6	0	0	17	17
(WT X Osfie-double3)F1 (T3 plant used for crossing)	Plant-1	12 DPE	OsFIE1/Osfie1-5 OsFIE2/Osfie2-7	7	9	10	21	Used for Table 1
	Plant-2	12 DPE	OsFIE1/Osfie1-5 OsFIE2/Osfie2-7	6	11	10	21	Used for Table 1
	Plant-3	12 DPE	OsFIE1/Osfie1-3 OsFIE2/Osfie2-6	0	0	17	17
	Plant-4	12 DPE	OsFIE1/Osfie1-3 OsFIE2/Osfie2-6	0	0	15	15
	Plant-5	12 DPE	OsFIE1/Osfie1-3 OsFIE2/Osfie2-6	0	0	12	12
	Plant-6	12 DPE	OsFIE1/Osfie1-3 OsFIE2/Osfie2-6	0	0	15	15
Osfie-double4 selfed	Plant-1 (T2)	0 DPE	Osfie1-3/Osfie1-6 OsFIE2/Osfie2-2	7	19	N/A*	19	*Total number of ovules without autonomous phenotype were not scored due to harvesting for elongated ovules
	Plant-2 (T2)	3 DPE	Osfie1-3/Osfie1-6 OsFIE2/Osfie2-2	5	5	7	12
	Plant-3 (T2)	5 DPE	Osfie1-3/Osfie1-6 OsFIE2/Osfie2-2	5	5	3	8
	Plant-4 (T2)	6 DPE	Osfie1-3/Osfie1-6 OsFIE2/Osfie2-2	0	1	5	6
	Plant-5 (T2)	10 DPE	Osfie1-3/Osfie1-6 OsFIE2/Osfie2-2	3	3	1	4	*Total number of ovules without autonomous phenotype were under-represented due to harvesting for elongated ovules
	Plant-6 (T2)	9 DPE	Osfie1-6/Osfie1-6	0	0	21	21
	Plant-7 (T2)	9 DPE	Osfie1-6/Osfie1-6	0	0	17	17
	Plant-8 (T2)	10 DPE	Osfie1-6/Osfie1-6	0	0	24	24
(WT X Osfie-double4) F1 (T3 plant used for crossing)	Plant-1	12 DPE	OsFIE1/Osfie1-3 OsFIE2/Osfie2-2	3	6	9	15	Used for Table 1
	Plant-2	12 DPE	OsFIE1/Osfie1-3 OsFIE2/Osfie2-2	12	16	11	27	Used for Table 1
	Plant-3	12 DPE	OsFIE1/Osfie1-3 OsFIE2/Osfie2-2	6	10	9	19	Used for Table 1
	Plant-4	12 DPE	OsFIE1/Osfie1-3 OsFIE2/Osfie2-2	5	8	9	17	Used for Table 1
	Plant-5	12 DPE	OsFIE1/Osfie1-6	0	0	20	20
	Plant-6	12 DPE	OsFIE1/Osfie1-6	0	0	16	16
	Plant-7	12 DPE	OsFIE1/Osfie1-6	0	0	16	16
	Plant-8	12 DPE	OsFIE1/Osfie1-6	0	0	12	12
Osfie2-single1 selfed	Plant-1 (T2)	0 DPE	OsFIE2/Osfie2-2	0	As in E	8	8
	Plant-2 (T2)	3 DPE	OsFIE2/Osfie2-2	0	As in E	14	15
	Plant-3 (T2)	3 DPE	OsFIE2/Osfie2-2	0	As in E	29	30
	Plant-4 (T2)	4 DPE	OsFIE2/Osfie2-2	0	As in E	26	26
	Plant-5 (T2)	6 DPE	OsFIE2/Osfie2-2	0	As in E	5	5
	Plant-6 (T2)	6 DPE	OsFIE2/Osfie2-2	0	As in E	6	6
	Plant-7 (T2)	9 DPE	OsFIE2/Osfie2-2	1	As in E	7	8	Used for Table 1
	Plant-8 (T2)	15 DPE	OsFIE2/Osfie2-2	6	As in E	N/A*		not used for Table 1, as wild type ovules had not been scored
	Plant-9 (T2)	15 DPE	OsFIE2/Osfie2-2	2	As in E	4	6	Used for Table 1
	Plant-10 (T2)	15 DPE	OsFIE2/Osfie2-2	6	As in E	22	28	Used for Table 1
	Plant-11 (T2)	2 Days post 2,4-D treament	OsFIE2/Osfie2-2	2	As in E	20	22
	Plant-12 (T2)	3 Days post 2,4-D treament	OsFIE2/Osfie2-2	3	As in E	9	12
	Plant-13 (T2)	4 Days post 2,4-D treament	OsFIE2/Osfie2-2	3	As in E	6	9
	Plant-14 (T2)	7 Days post 2,4-D treament	OsFIE2/Osfie2-2	3	As in E	N/A*		wild type ovules had not been scored
	Plant-15 (T2)	15 Days post 2,4-D treament	OsFIE2/Osfie2-2	11	As in E	49	60	Scored under dissection micropcope
	Plant-16 (T2)	9 DPE	OsFIE2/OsFIE2 (wild type)	0	As in E	22	22	segregated line of selfing
	Plant-17 (T2)	12 DPE	OsFIE2/OsFIE2 (wild type)	0	As in E	20	20	segregated line of selfing
	Plant-1 (T3)	12 DPE	OsFIE2/Osfie2-2	7	As in E	28	35	Used for Table 1
	Plant-2 (T3)	9 DPE	OsFIE2/Osfie2-2	9	As in E	25	34	Used for Table 1
	Plant-3 (T3)	12 DPE	OsFIE2/Osfie2-2	6	As in E	24	30	Used for Table 1
Osfie2-single2 selfed	Plant-1 (T2)	0 DPE	OsFIE2/Osfie2-5	0	As in E	14	14
	Plant-2 (T2)	7 DPE	OsFIE2/Osfie2-5	0	As in E	24	24
	Plant-3 (T2)	8 DPE	OsFIE2/Osfie2-5	2	As in E	14	16	Used for Table 1
	Plant-4 (T2)	12 DPE	OsFIE2/Osfie2-5	4	As in E	13	17	Used for Table 1
	Plant-5 (T2)	12 DPE	OsFIE2/OsFIE2 (wild type)	0	As in E	21	21	segregated line of selfing
	Plant-6 (T2)	12 DPE	OsFIE2/OsFIE2 (wild type)	0	As in E	21	21	segregated line of selfing
	Plant-7 (T2)	12 DPE	OsFIE2/OsFIE2 (wild type)	0	As in E	18	18	segregated line of selfing
	Plant-8 (T2)	12 DPE	OsFIE2/OsFIE2 (wild type)	0	As in E	18	18	segregated line of selfing
	Plant-1 (T3)	21 DPE	OsFIE2/Osfie2-5	5	As in E	17	22	Used for Table 1
Osfie2-single3 selfed	Plant-1 (T2)	2 DPE	OsFIE2/Osfie2-3	0	As in E	25	25
	Plant-2 (T2)	4 DPE	OsFIE2/Osfie2-3	0	As in E	23	23
	Plant-3 (T2)	6 DPE	OsFIE2/Osfie2-3	1	As in E	20	22
	Plant-4 (T2)	11 DPE	OsFIE2/Osfie2-3	5	As in E	28	33	Used for Table 1
	Plant-5 (T2)	12 DPE	OsFIE2/Osfie2-3	5	As in E	18	23	Used for Table 1
	Plant-6 (T2)	5 Days post 2,4-D treament	OsFIE2/Osfie2-3	6	As in E	24	30
	Plant-7 (T2)	6 Days post 2,4-D treament	OsFIE2/Osfie2-3	3	As in E	17	20
	Plant-8 (T2)	9 DPE	OsFIE2/OsFIE2 (wild type)	0	As in E	20	20	segregated line of selfing
	Plant-9 (T2)	14 DPE	OsFIE2/OsFIE2 (wild type)	0	As in E	16	16	segregated line of selfing
	Plant-10 (T2)	9 DAE	OsFIE2/OsFIE2 (wild type)	0	As in E	18	18	segregated line of selfing
	Plant-11 (T2)	12 DPE	OsFIE2/OsFIE2 (wild type)	0	As in E	18	18	segregated line of selfing
	Plant-1 (T3)	16 DPE	OsFIE2/Osfie2-3	4	As in E	18	22	Used for Table 1
	Plant-2 (T3)	9 DPE	OsFIE2/Osfie2-3	5	As in E	20	25	Used for Table 1
	Plant-3 (T3)	9 DPE	OsFIE2/Osfie2-3	3	As in E	13	16	Used for Table 1
Osfie1-single1	Plant-1 (T2)	8 DPE	Osfie1-2/Osfie1-2	0	As in E	8	8
	Plant-2 (T2)	15 DPE	Osfie1-2/Osfie1-2	0	As in E	7	7
Osfie1-single2	Plant-1 (T2)	10 DPE	Osfie1-3/Osfie1-3	0	As in E	5	5
	Plant-2 (T2)	12 DPE	Osfie1-3/Osfie1-3	0	As in E	21	21
Osfie1-single3	Plant-1 (T4)	12 DPE	Osfie1-7/Osfie1-7	0	As in E	24	24
	Plant-2 (T4)	14 DPE	Osfie1-7/Osfie1-8	0	As in E	15	15
Nipponbare	Plant-1 (T2)	15 DPE	Wild type	0	As in E	25	25
	Plant-2 (T2)	15 DPE	Wild type	0	As in E	20	20
	Plant-3 (T2)	15 DPE	Wild type	0	As in E	4	4
	Plant-4 (T2)	17 DPE	Wild type	0	As in E	10	10
* Only recorded all the ovules with autonomous phenotypes but not all normal ovules

## Sheet: Table S2
Supplementary Table 2. Propidium iodide florescence intensity (FL2) by flow cytometry
Sample Name	Total Count	Run Volume (ul)	Parameter Gain Par(FL2)	Mean Reg(Oryza) Par(FL2)	Half Peak CV Reg(Oryza) Par(FL2)	CV Reg(Oryza) Par(FL2)	Count Reg(Oryza)	Mean Reg(Standard*) Par(FL2)	Half Peak CV Reg(Standard*) Par(FL2)	CV Reg(Standard*) Par(FL2)
Nipponbare leaf 1	10000	250	5.5	92.33	0.0361	0.0353	1566	350.56	0.0338	0.031
Nipponbare leaf 2	10000	250	5.5	99.02	0.062	0.0421	3863	386.66	0.0402	0.0277
9311 leaf 1	10000	250	5.5	106.7	0.0543	0.0395	2654	395.4	0.0296	0.0265
Nipponbare embryoic calli 1	10000	250	5.5	100.15	0.0705	0.0673	6169	392.09	0.0477	0.037
Nipponbare embryoic calli 2	10000	250	5.5	101.57	0.067	0.0546	7011	381.21	0.0437	0.0344
Nipponbare embryoic calli 3	10000	250	5.5	114.42	0.0649	0.0594	7228	385.67	0.0046	0.0334
Osfie-double 1 aborted embryo calli under pollination 1	10000	250	6	61.34	0.0817	0.1095	3646	487.19	0.0385	0.0353
Osfie-double 1 aborted embryo calli under pollination 2	10000	250	6	66.68	0.0806	0.0618	1537	522.45	0.0363	0.0293
Osfie-double 1 aborted embryo calli under pollination 3	10000	250	6	65.73	0.0609	0.0601	2207	501.82	0.0324	0.0381
Osfie-double 1 Asexual embryo calli 1	10000	250	6	65.77	0.0705	0.0614	1598	510.01	0.0248	0.027
Osfie-double 1 Asexual embryo calli 2	10000	250	6	60.61	0.0832	0.0746	2735	488.68	0.0363	0.0247
Osfie-double 1 Asexual embryo calli 3	9610	250	6	65.01	0.1023	0.1123	2006	506.36	0.0372	0.0288
*The leaf of Bellis perennis (2C DNA is 3.38pg) was used as internal standard during the flow cytometrey experiment. The formula [2C (x) = (standard)* FL2(x)/ FL2 (standard)] was used to calculate the DNA contents of the samples for Figure 5e.

## Sheet: Table S3
Supplementary Table 3. Sequence data used in this study
Sample name	NCBI SRA name	Number of raw reads	Mapped reads	Mapping ratio	Reference paper
autonomous endosperm 1	SRR17151221	61177680	56798320	0.928416	this research
autonomous endosperm 2	SRR17151220	58932881	53748412	0.912028	this research
autonomous endosperm 3	SRR17151219	56452161	51590693	0.913883	this research
asexual embryo 1	SRR17151224	65606188	60876161	0.927903	this research
asexual embryo 2	SRR17151223	59611092	54480959	0.91394	this research
asexual embryo 3	SRR17151222	66768176	62626655	0.937972	this research
H3K27me3_9311xNip 5 day endosperm	SRR17210911	33010555	20531949	0.621981	this research
H3K27me3_Nipx9311 5 day endosperm	SRR17210910	30159069	16052820	0.532272	this research
sexual embryo 1	SRR25678596	125619555	98464729	0.783833	Luo et al. 2011
sexual embryo 2	SRR25678595	121118452	99762708	0.823679	Luo et al. 2011
sexual endosperm 1	SRR25655516	73884878	67709646	0.916421	Luo et al. 2011
sexual endosperm 2	SRR25655515	68232564	63766114	0.934541	Luo et al. 2011
egg_k_1	SRR976336	104315379	98256809	0.941921	Anderson et al. 2013
egg_k_2	SRR976337	89125211	82174628	0.922013	Anderson et al. 2013
egg_k_3	SRR976338	106247557	98820501	0.930097	Anderson et al. 2013
sperm_1	SRR976339	46715745	39895543	0.854006	Anderson et al. 2013
sperm_2	SRR976340	37497740	31485457	0.839663	Anderson et al. 2013
sperm_3	SRR976341	48970165	40517609	0.827394	Anderson et al. 2013
VC_1	SRR976335	113655307	105398716	0.927354	Anderson et al. 2013
VC_2	SRR976342	113479054	105417438	0.928959	Anderson et al. 2013
VC_3	SRR976343	119972707	111156842	0.926518	Anderson et al. 2013
somatic embryo stage1	SRR2295903	172815744	167358740	0.968423	Yuvraj et al. 2016
somatic embryo stage2	SRR2295904	71365390	69625355	0.975618	Yuvraj et al. 2016
somatic embryo stage3	SRR2295905	63436994	62046074	0.978074	Yuvraj et al. 2016
somatic embryo stage4	SRR2295906	76610635	74709658	0.975187	Yuvraj et al. 2016
somatic embryo stage5	SRR2295907	100420356	92310861	0.919245	Yuvraj et al. 2016
somatic embryo stage6	SRR2295908	66608401	64870998	0.973916	Yuvraj et al. 2016
zygote2.5h_1	SRR6122716	96330361	87356762	0.906846	Anderson et al. 2017
zygote2.5h_2	SRR6122707	100055437	92493135	0.924419	Anderson et al. 2017
zygote2.5h_3	SRR6122710	86422156	75387318	0.872315	Anderson et al. 2017
zygote5h_1	SRR6122706	86214004	75175286	0.871961	Anderson et al. 2017
zygote5h_2	SRR6122708	89097051	75052266	0.842365	Anderson et al. 2017
zygote5h_3	SRR6122722	89479616	73718042	0.823853	Anderson et al. 2017
zygote9h_1	SRR6122709	76203184	63922988	0.838849	Anderson et al. 2017
zygote9h_2	SRR6122720	70544169	61441466	0.870964	Anderson et al. 2017
zygote9h_3	SRR6122704	102000984	91724812	0.899254	Anderson et al. 2017
leaf	SRR6122715	193920830	162297406	0.836926	Anderson et al. 2017
CC	DRR000623	25913876	19614655	0.756917	NCBI PRJDA51201

## Sheet: Table S4
Supplementary Table 4. Genome-wide analysis of differential gene expression between asexual and sexual embryo
Gene ID	log2FoldChange	pvalue	padj	asexEM_1 (TPM)	asexEM_2 (TPM)	asexEM_3 (TPM)	sexEM_1 (TPM)	sexEM_2 (TPM)
LOC_Os10g31460	21.1259	3.90927e-12	2.93781e-11	61.1719	11333.5	2945.63	0	0
LOC_Os06g51060	20.5476	1.26761e-12	1.00359e-11	47.7971	4894.32	1529.45	0	0
LOC_Os11g47500	20.0477	1.86078e-12	1.45114e-11	70.3678	5415.21	1340.49	0	0
LOC_Os11g47580	19.7789	5.76607e-15	5.84937e-14	133.644	2911.79	643.927	0	0
LOC_Os03g46060	19.557	5.10269e-13	4.23556e-12	92.6068	3996.6	927.706	0	0
LOC_Os08g08970	19.0203	2.89548e-22	6.07769e-21	103.684	1601.35	815.333	0	0
LOC_Os11g47550	18.8573	1.92649e-10	1.19081e-09	12.7207	1996.85	705.029	0	0
LOC_Os12g29950	18.3468	2.44284e-22	5.18177e-21	56.9724	497.673	156.944	0	0
LOC_Os11g47510	18.1965	2.66782e-10	1.61009e-09	8.85042	1037.01	469.354	0	0
LOC_Os01g72610	18.1065	4.10389e-24	1.01268e-22	63.5655	359.707	209.272	0	0
LOC_Os11g47570	18.0455	8.85524e-19	1.33953e-17	32.3303	781.423	276.758	0	0
LOC_Os11g47590	18.0175	1.09183e-09	6.13126e-09	6.4237	1032	351.998	0	0
LOC_Os03g46070	17.9499	5.56262e-09	2.8608e-08	5.49014	1627.23	503.991	0	0
LOC_Os07g35350	17.916	2.99145e-22	6.26978e-21	43.0423	335.995	157.395	0	0
LOC_Os01g51570	17.356	5.04564e-20	8.59992e-19	41.9482	424.102	171.938	0	0
LOC_Os11g47610	17.1453	2.78361e-09	1.49192e-08	4.9528	634.786	271.32	0	0
LOC_Os07g35560	16.6247	1.15392e-10	7.3243e-10	4.91056	146.122	172.935	0	0
LOC_Os07g35480	16.5653	2.32515e-23	5.33476e-22	37.0919	97.5675	80.7439	0	0
LOC_Os08g04240	16.5529	5.00977e-25	1.32087e-23	97.322	2773.4	1422.01	0.0303041	0
LOC_Os05g04584	16.5091	1.11363e-10	7.09101e-10	11.1755	258.502	45.0082	0	0
LOC_Os11g47600	16.5014	5.84478e-18	8.16468e-17	48.9953	1850.94	440.519	0	0.0158556
LOC_Os11g43790	16.4374	2.42187e-24	6.11032e-23	286.651	119.403	160.097	0	0
LOC_Os11g44030	16.1896	1.20718e-22	2.61192e-21	130.555	90.8813	42.9014	0	0
LOC_Os03g16960	15.9703	1.76102e-07	7.35223e-07	0.817966	305.402	192.253	0	0
LOC_Os01g57854	15.9396	3.30254e-08	1.52441e-07	1.27109	187.618	98.1059	0	0
LOC_Os08g04250	15.9146	7.69281e-26	2.15567e-24	89.1139	1424.64	1041.38	0	0.0286731
LOC_Os04g41620	15.8492	9.14426e-16	1.00551e-14	10.5821	81.7155	194.607	0	0
LOC_Os04g25650	15.6195	6.21943e-09	3.17866e-08	5.93638	235.178	37.6769	0	0
LOC_Os08g04230	15.5822	1.30625e-09	7.26999e-09	3.37136	117.404	103.049	0	0
LOC_Os11g44800	15.3176	4.46071e-17	5.66529e-16	35.394	93.647	13.9084	0	0
LOC_Os07g04560	15.2821	9.28846e-09	4.61811e-08	4.54497	227.824	68.0525	0	0
LOC_Os12g36830	15.1923	1.40641e-09	7.78733e-09	4.61267	1576.33	435.25	0.0233186	0
LOC_Os12g18960	15.1273	4.47079e-20	7.65728e-19	40.8145	14.8066	16.9204	0	0
LOC_Os06g51050	15.0142	1.64885e-07	6.91373e-07	1.30842	185.519	59.7655	0	0
LOC_Os02g10500	14.9705	1.7211e-07	7.19413e-07	3.75435	391.025	66.8343	0	0
LOC_Os01g56050	14.761	3.17064e-16	3.6885e-15	9.21042	59.6906	36.4464	0	0
LOC_Os01g47570	14.7152	5.78819e-17	7.26588e-16	22.0628	100.979	89.6677	0	0
LOC_Os02g37480	14.6965	3.38764e-82	1.36019e-79	4081.93	3526.48	12645.1	0.201348	0.394255
LOC_Os12g37690	14.6041	8.08787e-17	1.00317e-15	16.7234	65.1814	22.6796	0	0
LOC_Os10g31320	14.5825	1.65761e-29	5.93489e-28	115.148	3697.89	1450.16	0.0900651	0.0661331
LOC_Os07g01560	14.4529	5.04724e-16	5.72008e-15	12.4488	200.549	62.7155	0	0.00771594
LOC_Os02g13710	14.4056	2.93884e-19	4.65084e-18	30.1007	44.4572	23.9886	0	0
LOC_Os01g18744	14.3691	1.27735e-07	5.44205e-07	0.771068	737.224	42.4148	0.0126221	0
LOC_Os10g40510	14.3599	1.01695e-17	1.3875e-16	81.3936	42.8923	22.7734	0	0
LOC_Os10g21790	14.2982	2.18555e-20	3.8682e-19	23.8197	2713.73	1086.84	0.06473	0.0633733
LOC_Os07g05060	14.285	9.07866e-20	1.50896e-18	24.5708	16.5346	27.254	0	0
LOC_Os10g31420	14.1787	2.49592e-13	2.13938e-12	20.3483	3344.04	830.543	0.0224199	0.10975
LOC_Os09g24480	14.1669	1.05957e-19	1.74658e-18	39.512	39.2326	51.4493	0	0
LOC_Os03g01290	14.1666	4.41103e-13	3.68429e-12	3.68227	40.0393	7.93283	0	0
LOC_Os06g11210	14.1539	7.58026e-16	8.41766e-15	17.4611	264.328	117.508	0.0137043	0
LOC_Os06g02040	14.1335	6.01866e-36	3.39986e-34	321.038	663.237	511.958	0	0.060565
LOC_Os02g37360	14.1089	7.87861e-12	5.73967e-11	3.95771	116.08	37.5463	0	0
LOC_Os01g68720	14.1048	7.011e-13	5.7249e-12	5.41552	56.1324	9.58902	0	0
LOC_Os01g04350	14.0194	8.6315e-17	1.0673e-15	38.4318	341.712	181.369	0	0.0215576
LOC_Os09g37540	13.9986	2.15984e-19	3.46289e-18	22.3485	25.8845	25.5502	0	0
LOC_Os04g43390	13.9478	1.26732e-16	1.54062e-15	8.92256	27.7273	18.5303	0	0
LOC_Os03g18030	13.9439	5.51419e-07	2.15073e-06	0.793584	60.8065	9.43749	0	0
LOC_Os03g22230	13.901	9.82068e-15	9.67473e-14	69.0693	12.1203	16.0658	0	0
LOC_Os05g15880	13.882	1.32391e-07	5.63274e-07	0.418656	546.176	181.239	0	0.0176128
LOC_Os12g07430	13.8368	1.3715e-18	2.04388e-17	108.756	108.555	158.325	0	0
LOC_Os04g41640	13.7408	6.50985e-11	4.26693e-10	1.87429	75.1155	64.1166	0	0
LOC_Os03g50960	13.6783	5.58526e-14	5.11333e-13	7.83294	53.8544	36.3274	0	0
LOC_Os07g04340	13.4174	2.28514e-17	2.99562e-16	21.3244	11.0485	13.6558	0	0
LOC_Os10g31330	13.4163	8.29249e-70	2.40277e-67	4282.56	19198.6	9426.58	0.776785	1.65046
LOC_Os08g01370	13.3846	1.13915e-121	1.39204e-118	16740.6	9591.78	23498.4	2.51857	1.12722
LOC_Os02g09400	13.3608	5.92747e-11	3.90524e-10	1.86832	32.9151	5.50817	0	0
LOC_Os03g55230	13.3538	7.60167e-12	5.54653e-11	1.5744	15.2984	25.3956	0	0
LOC_Os06g48020	13.321	9.05323e-12	6.55461e-11	2.52682	34.8886	11.2807	0	0
LOC_Os02g17534	13.3076	4.70067e-16	5.35537e-15	5.89664	207.519	63.9321	0	0.0177193
LOC_Os12g14120	13.2998	2.39291e-17	3.12815e-16	10.4913	6.17172	9.86365	0	0
LOC_Os05g33140	13.288	6.39113e-68	1.74397e-65	815.505	3679.35	1765.8	0.260328	0.238942
LOC_Os06g45890	13.2296	9.73267e-07	3.65899e-06	0.603511	49.26	16.2557	0	0
LOC_Os01g27790	13.2195	1.48601e-16	1.79099e-15	5.11441	2.20795	3.80546	0	0
LOC_Os12g42220	13.2035	1.05876e-12	8.46103e-12	32.8954	5.02933	5.53487	0	0
LOC_Os01g24710	13.1969	1.64638e-34	8.30754e-33	316.352	6199.82	3013.76	0.388093	0.379959
LOC_Os10g21700	13.1792	1.31507e-15	1.43095e-14	8.78171	20.8637	12.2386	0	0
LOC_Os03g53610	13.1454	1.54446e-13	1.35822e-12	207.741	12.9623	307.757	0.0329248	0
LOC_Os03g27120	13.1258	2.22345e-15	2.35998e-14	7.23657	9.17727	18.9049	0	0
LOC_Os04g32620	13.0896	3.81918e-47	4.03541e-45	50.1462	162.667	89.4505	0.0108554	0.0159419
LOC_Os04g56430	13.0789	3.28821e-07	1.32329e-06	0.341257	718.433	234.874	0	0.0382843
LOC_Os11g03310	13.0605	7.69081e-15	7.66517e-14	1.87183	5.19687	2.56048	0	0
LOC_Os08g01150	13.0546	9.0672e-12	6.56304e-11	2.21593	96.6274	18.8647	0	0.00793392
LOC_Os09g26610	13.0089	4.97049e-18	6.99902e-17	79.394	168.026	77.9172	0.0261425	0
LOC_Os03g58610	12.9552	3.97502e-34	1.96348e-32	87.6753	76.5645	54.0592	0.0101651	0.00995206
LOC_Os03g04060	12.8839	3.07475e-09	1.63983e-08	0.497486	35.4911	15.115	0	0
LOC_Os07g48010	12.8503	2.42098e-06	8.51936e-06	0.387681	41.2829	25.691	0	0
LOC_Os07g02850	12.8339	1.81173e-09	9.9125e-09	0.787377	41.979	20.2122	0	0
LOC_Os01g33650	12.8258	1.90699e-18	2.79011e-17	38.5832	67.8553	47.4014	0	0.013918
LOC_Os03g52370	12.8126	1.5649e-18	2.31004e-17	33.226	516.341	165.221	0.0339937	0.0332812
LOC_Os04g51520	12.8019	2.78734e-30	1.05439e-28	174.457	72.0831	92.0984	0	0.0332004
LOC_Os01g27800	12.7818	1.50053e-14	1.45327e-13	8.41735	2.45986	6.51604	0	0
LOC_Os02g32140	12.7769	1.65435e-10	1.03212e-09	1.33275	23.153	6.47491	0	0
LOC_Os08g04210	12.7128	4.11229e-26	1.18301e-24	110.942	2759.81	1406.28	0.0927924	0.378531
LOC_Os03g49880	12.7099	2.12566e-15	2.26302e-14	6.77863	4.63237	9.92556	0	0
LOC_Os05g50610	12.673	5.49151e-14	5.0357e-13	3.66377	11.2439	7.91075	0	0
LOC_Os09g32948	12.6591	1.55099e-105	1.17817e-102	523.6	337.081	410.804	0.0174211	0.136448
LOC_Os01g09100	12.6587	5.54829e-14	5.0828e-13	6.64866	20.1288	15.0532	0	0
LOC_Os09g29210	12.6546	1.885e-11	1.31627e-10	1.54867	5.88975	15.8443	0	0
LOC_Os05g03160	12.6292	6.27354e-11	4.12068e-10	6.25833	70.7648	20.7996	0	0
LOC_Os02g27580	12.6153	1.46845e-15	1.59168e-14	67.5068	36.795	64.7491	0	0
LOC_Os05g04000	12.5402	3.80987e-12	2.86847e-11	10.6749	197.83	44.5745	0	0.0251241
LOC_Os03g08490	12.529	2.84217e-43	2.43543e-41	143.194	143.704	92.5211	0	0.0479374
LOC_Os07g03820	12.5254	1.44014e-10	9.05054e-10	1.32364	13.8584	2.80388	0	0
LOC_Os04g56500	12.5188	1.73504e-12	1.3576e-11	0.727144	3.50533	1.48958	0	0
LOC_Os04g32610	12.5153	1.81284e-12	1.4165e-11	12.4497	23.2571	4.25359	0	0
LOC_Os11g47560	12.5073	2.0703e-10	1.27465e-09	1.27948	134.643	65.6893	0	0.0187226
LOC_Os03g06930	12.5057	1.29405e-12	1.02337e-11	2.19038	8.47959	2.78694	0	0
LOC_Os04g25440	12.4946	2.87082e-28	9.48148e-27	27.7784	90.2704	115.077	0	0.0293995
LOC_Os02g36000	12.4588	3.4179e-12	2.58236e-11	8.16606	41.9101	16.3808	0	0
LOC_Os06g08640	12.4246	1.11816e-06	4.15154e-06	0.505998	208.668	14.2489	0.0133803	0
LOC_Os09g20940	12.4142	4.08206e-26	1.17552e-24	183.803	204.225	72.519	0	0.0594239
LOC_Os04g44950	12.4105	1.86306e-32	8.36474e-31	57.217	182.703	103.631	0.0158878	0.0311096
LOC_Os02g52710	12.3823	5.6453e-09	2.90001e-08	4.1464	0.514105	22.0452	0	0
LOC_Os10g40440	12.3391	9.05948e-54	1.43048e-51	366.569	543.211	301.712	0	0.182118
LOC_Os05g46610	12.2951	2.11447e-09	1.14817e-08	0.688985	18.1984	5.83518	0	0
LOC_Os04g58090	12.2444	3.30113e-08	1.52401e-07	0.375023	28.5531	5.74029	0	0
LOC_Os07g04370	12.2289	5.33224e-17	6.7055e-16	51.597	22.3629	38.9966	0	0.0147917
LOC_Os04g56030	12.2003	6.1474e-09	3.14315e-08	1.29443	36.507	6.88364	0	0
LOC_Os03g18779	12.1685	9.12757e-39	6.09358e-37	146.422	62.9148	93.1121	0.0162579	0.0318342
LOC_Os10g25550	12.1628	3.82952e-08	1.75469e-07	0.205099	18.8924	6.31795	0	0
LOC_Os06g34400	12.1364	1.76211e-12	1.37802e-11	3.69407	10.7962	3.78638	0	0
LOC_Os11g15220	12.0654	1.14797e-14	1.12499e-13	7.8994	9.51312	7.45059	0	0
LOC_Os01g66290	12.0489	4.62045e-27	1.40544e-25	82.005	32.064	58.6367	0	0.0283362
LOC_Os06g04090	12.0148	5.87583e-09	3.01417e-08	0.336544	10.2393	4.10048	0	0
LOC_Os11g31715	11.9425	5.42367e-30	1.99787e-28	47.2253	55.0764	60.4215	0	0.02982
LOC_Os06g48180	11.9418	3.57405e-20	6.18549e-19	17.1708	381.107	180.322	0.0850534	0.0166541
LOC_Os12g18410	11.9339	2.78002e-09	1.49028e-08	1.1513	19.271	4.73103	0	0
LOC_Os02g36414	11.9196	3.35831e-12	2.53938e-11	2.08502	6.42394	2.68058	0	0
LOC_Os12g43490	11.9099	1.07923e-20	1.95696e-19	14.2152	365.034	249.635	0.0763542	0.0373769
LOC_Os02g53660	11.9079	7.87217e-11	5.10864e-10	2.11508	14.4235	6.66882	0	0
LOC_Os08g41950	11.8983	7.53644e-89	3.59016e-86	359.865	201.486	203.857	0.0475192	0.108554
LOC_Os03g45960	11.8978	1.83875e-08	8.79959e-08	1.71108	151.356	117.149	0	0.0329073
LOC_Os06g11812	11.8758	5.05663e-41	3.80004e-39	62.2426	154.53	164.139	0.0157445	0.0616579
LOC_Os09g25910	11.864	4.97449e-08	2.24563e-07	0.182515	10.4836	13.0371	0	0
LOC_Os01g32330	11.8639	1.17357e-27	3.73549e-26	51.8164	48.6572	85.4355	0.0359487	0
LOC_Os02g35710	11.8478	7.26047e-16	8.07849e-15	81.8795	82.7849	157.53	0	0.0555589
LOC_Os01g58310	11.8272	5.18027e-13	4.29869e-12	19.0667	42.0852	36.2042	0	0
LOC_Os01g59000	11.7988	3.04783e-10	1.82834e-09	0.949589	8.56031	5.25993	0	0
LOC_Os07g05500	11.7698	5.06771e-13	4.20777e-12	5.10773	10.7835	7.95288	0	0
LOC_Os05g29676	11.7621	2.09447e-15	2.2349e-14	24.1119	50.7747	30.8386	0.0198297	0
LOC_Os05g04640	11.7486	9.21885e-08	4.00657e-07	0.235646	15.5338	3.15605	0	0
LOC_Os04g37700	11.7182	7.25801e-15	7.26215e-14	18.8501	48.5186	40.589	0	0.0203993
LOC_Os02g45770	11.6844	2.26089e-13	1.94504e-12	5.62953	7.31954	4.24245	0	0
LOC_Os05g37080	11.6641	2.28281e-15	2.41933e-14	19.1849	24.3675	40.7593	0.0167387	0
LOC_Os02g57720	11.6453	7.72148e-25	2.01131e-23	26.859	211.154	55.785	0.0405555	0.0264703
LOC_Os09g28400	11.6421	3.70004e-07	1.47886e-06	29.0414	0.0761706	188.807	0.0124792	0.0122177
LOC_Os05g16000	11.6243	3.72078e-13	3.13384e-12	6.46577	2.93552	3.96694	0	0
LOC_Os01g73220	11.6232	6.09063e-08	2.71418e-07	1.19722	18.4386	1.06897	0	0
LOC_Os03g25440	11.6191	1.87612e-08	8.96469e-08	0.470381	14.6197	9.44987	0	0
LOC_Os03g52390	11.6123	2.98621e-23	6.79599e-22	95.9129	2269.66	1241.6	0.582827	0.244548
LOC_Os04g10160	11.5791	7.63018e-09	3.84188e-08	0.349717	193.423	79.8736	0.0218582	0.0214001
LOC_Os08g07260	11.5604	5.31076e-12	3.94149e-11	13.5365	5.23942	4.40043	0	0
LOC_Os11g02054	11.5538	6.95212e-13	5.68012e-12	6.90363	5.15991	3.12235	0	0
LOC_Os01g15320	11.529	2.80625e-15	2.94081e-14	57.5211	46.1938	27.0653	0	0.027855
LOC_Os11g47520	11.5237	7.46981e-10	4.27764e-09	5.83827	1103.28	413.974	0.0355219	0.243441
LOC_Os07g48330	11.51	2.96813e-09	1.58567e-08	0.729306	8.81729	3.06211	0	0
LOC_Os05g50390	11.5029	1.04139e-15	1.14199e-14	28.7959	33.3334	43.9595	0.0237956	0
LOC_Os02g39930	11.5008	4.161e-41	3.15227e-39	79.0874	192.054	132.934	0.0217673	0.0852443
LOC_Os06g39390	11.5003	4.06639e-18	5.76058e-17	9.72938	114.241	25.9671	0.0121181	0.0237283
LOC_Os12g29220	11.4887	2.18562e-09	1.18452e-08	1.14192	9.43445	2.07106	0	0
LOC_Os06g05300	11.4872	1.77702e-07	7.41571e-07	0.331507	15.0856	1.75748	0	0
LOC_Os10g30390	11.4746	7.48817e-07	2.86149e-06	0.0726902	13.7652	2.55558	0	0
LOC_Os02g15860	11.4423	2.29605e-10	1.40289e-09	6.41204	37.4474	26.7175	0	0
LOC_Os09g38104	11.4333	2.61792e-13	2.23781e-12	23.8243	26.983	32.0292	0	0
LOC_Os03g25910	11.4133	9.55011e-12	6.89305e-11	8.82292	20.0344	8.49832	0	0
LOC_Os12g43110	11.4073	1.78938e-09	9.79782e-09	2.53057	21.334	6.35483	0	0
LOC_Os06g44240	11.3951	1.70637e-13	1.49127e-12	3.38413	3.05268	2.96515	0	0
LOC_Os11g37970	11.3924	7.0842e-09	3.58795e-08	1.42282	1057.22	802.54	0.213987	0.119715
LOC_Os04g56110	11.3269	4.49884e-33	2.09345e-31	17.0314	51.6135	41.5915	0.0163085	0.0159667
LOC_Os08g01220	11.2986	4.50897e-24	1.10874e-22	31.2541	42.5776	19.6107	0.0133632	0.0130831
LOC_Os10g42670	11.2887	1.24931e-08	6.12461e-08	0.900847	10.8462	2.20238	0	0
LOC_Os08g13150	11.2845	1.57059e-11	1.10773e-10	1.87513	0.802182	2.7024	0	0
LOC_Os12g06340	11.2731	9.43597e-15	9.31532e-14	12.9173	5.75554	10.7822	0.00751351	0
LOC_Os03g52380	11.2546	2.51931e-41	1.92937e-39	198.328	893.204	445.892	0.315153	0.171415
LOC_Os01g22352	11.2518	1.04397e-15	1.14438e-14	11.3244	77.6322	12.6391	0.0140538	0.0137592
LOC_Os04g59480	11.2381	1.01401e-13	9.07929e-13	8.26173	21.3691	11.3488	0	0.0106944
LOC_Os04g34580	11.2234	8.79295e-11	5.66822e-10	10.6028	2.18113	7.73454	0	0
LOC_Os01g72810	11.2173	5.44578e-32	2.35476e-30	58.6955	565.271	260.028	0.143017	0.14002
LOC_Os02g10550	11.1743	1.85395e-08	8.86627e-08	0.570818	8.98293	2.91241	0	0
LOC_Os05g33410	11.1716	1.73565e-14	1.67292e-13	2.73431	136.102	41.9194	0.013055	0.038344
LOC_Os01g18390	11.1668	4.55355e-09	2.37311e-08	1.81417	14.714	3.81597	0	0
LOC_Os05g31140	11.1628	2.58612e-07	1.05602e-06	0.14469	7.80244	1.87326	0	0
LOC_Os07g35380	11.1434	1.91815e-07	7.97884e-07	0.108533	5.86409	3.05864	0	0
LOC_Os10g29570	11.1413	1.19955e-29	4.33907e-28	74.5763	277.063	163.951	0.0861734	0.0843673
LOC_Os11g03300	11.1271	8.51695e-12	6.18067e-11	4.06096	26.1091	13.055	0	0.0116816
LOC_Os06g51070	11.126	3.14254e-09	1.67312e-08	1.22178	10.4986	4.6753	0	0
LOC_Os04g10060	11.0772	1.7876e-08	8.5694e-08	0.154046	20.1095	12.7966	0.00756508	0
LOC_Os04g36750	11.0567	1.50515e-07	6.3519e-07	49.1578	1265.06	155.079	0.288676	0
LOC_Os07g10840	11.0278	2.73724e-78	1.02577e-75	685.527	2053.61	1219.16	0.668381	0.862908
LOC_Os01g74450	10.9937	2.01311e-66	5.23893e-64	221.306	211.905	152.137	0.193202	0.0291004
LOC_Os05g48840	10.967	4.87376e-12	3.63347e-11	4.29524	4.16489	6.68244	0	0
LOC_Os10g02040	10.9614	6.3063e-25	1.64879e-23	68.2655	15.5852	28.7159	0.0131616	0.0257715
LOC_Os12g27470	10.9479	3.94576e-29	1.38451e-27	91.7187	105.055	43.3875	0.0596585	0.0292041
LOC_Os04g52790	10.9371	8.68997e-11	5.6057e-10	11.3848	3.81719	13.2305	0	0
LOC_Os03g27590	10.9333	1.44934e-13	1.27897e-12	1.23695	69.5762	18.1895	0.00745997	0.0219108
LOC_Os02g13600	10.9291	1.8769e-09	1.02372e-08	2.98705	8.56199	1.54786	0	0
LOC_Os11g37940	10.9091	2.06999e-10	1.27465e-09	1.46245	106.401	34.703	0	0.0428001
LOC_Os04g59190	10.8489	1.4255e-24	3.66226e-23	44.0007	261.163	113.591	0.0143919	0.154992
LOC_Os07g18990	10.8477	4.34961e-09	2.27358e-08	1.44862	10.4106	5.25461	0	0
LOC_Os12g36880	10.845	8.55328e-19	1.29735e-17	103.542	5359.06	3219.85	1.76271	1.55943
LOC_Os09g26620	10.7681	4.23364e-170	1.69987e-166	926.931	498.834	744.124	0.586988	0.399781
LOC_Os02g33000	10.7626	3.25678e-08	1.50477e-07	0.275009	3.5488	2.73174	0	0
LOC_Os04g01470	10.758	9.49598e-06	3.05441e-05	0.256122	464.995	193.907	0	0.100567
LOC_Os07g30154	10.7567	6.49204e-08	2.87982e-07	1.08776	18.1451	7.04147	0	0
LOC_Os07g01180	10.7474	1.93583e-14	1.85821e-13	15.3889	14.7996	14.8084	0.0169556	0
LOC_Os11g35550	10.7448	5.25246e-11	3.48503e-10	1.79651	3.81339	2.93769	0	0
LOC_Os05g29710	10.7384	3.65198e-63	8.0821e-61	209.025	75.5266	117.333	0.09065	0.08875
LOC_Os01g58300	10.7367	4.82022e-11	3.20883e-10	4.88536	7.28766	3.40785	0	0
LOC_Os01g47070	10.7266	5.78431e-07	2.24643e-06	0.335484	10.7099	1.49774	0	0
LOC_Os03g17810	10.7265	4.41634e-08	2.00851e-07	0.437185	5.91167	5.09628	0	0
LOC_Os09g23820	10.7262	2.16104e-10	1.32679e-09	1.81834	4.25253	1.73349	0	0
LOC_Os05g10330	10.6824	6.3247e-10	3.65315e-09	8.1482	1.72349	4.25375	0	0
LOC_Os11g26750	10.6697	2.81562e-17	3.6485e-16	16.3803	146.476	103.265	0.10998	0
LOC_Os12g32150	10.6423	1.63591e-11	1.15236e-10	5.54968	3.88156	3.24448	0	0
LOC_Os03g25150	10.6229	2.04666e-10	1.26148e-09	3.47908	20.075	4.12143	0	0.0102712
LOC_Os09g26310	10.6164	2.12352e-10	1.30542e-09	2.33006	21.3412	10.4849	0.0127141	0
LOC_Os08g33300	10.6107	4.25754e-15	4.36884e-14	4.51639	38.5036	17.5367	0.0130468	0.0127734
LOC_Os06g28124	10.59	4.70046e-31	1.89286e-29	15.4107	63.4662	37.6209	0.0288962	0.0282906
LOC_Os05g42160	10.5797	3.4364e-11	2.33293e-10	7.55137	11.4434	11.7993	0	0
LOC_Os10g28970	10.5729	5.47511e-11	3.62164e-10	1.3988	2.44587	2.26746	0	0
LOC_Os05g23460	10.5544	3.00985e-09	1.60674e-08	8.76978	1.40911	5.99622	0	0
LOC_Os03g25300	10.5451	1.89921e-08	9.06732e-08	0.7567	6.10294	2.63923	0	0
LOC_Os11g32650	10.529	2.59019e-55	4.30769e-53	53.7599	56.5428	44.1442	0.0812083	0
LOC_Os11g05660	10.5239	8.30831e-11	5.37925e-10	3.68658	21.992	10.0473	0	0.0144273
LOC_Os09g29690	10.5085	2.39623e-06	8.4365e-06	0.182106	17.7679	4.77634	0	0
LOC_Os06g46149	10.498	2.71734e-23	6.19915e-22	17.1224	20.6911	23.9629	0.0154085	0.0150855
LOC_Os12g01750	10.4977	3.36228e-09	1.78269e-08	5.17198	21.7043	8.76557	0	0
LOC_Os10g38110	10.4764	1.27638e-13	1.13203e-12	2.2849	22.773	11.9913	0.016712	0
LOC_Os03g02470	10.464	2.00218e-32	8.9607e-31	471.703	58.248	246.152	0.271363	0.118078
LOC_Os02g58214	10.4606	6.85508e-09	3.48155e-08	0.931835	4.12771	1.30966	0	0
LOC_Os07g48060	10.4556	3.457e-06	1.18926e-05	0.0451552	4.54788	6.90449	0	0
LOC_Os01g62514	10.4319	9.10698e-11	5.86259e-10	3.52996	5.60256	6.16223	0	0
LOC_Os08g08980	10.4288	1.47968e-06	5.38354e-06	0.247871	11.5722	2.2132	0	0
LOC_Os01g60770	10.4272	8.71843e-07	3.29532e-06	0.134866	6.03699	3.7631	0	0
LOC_Os12g02080	10.4074	2.32749e-12	1.79272e-11	1.67065	72.7607	20.7976	0.0294517	0.0144172
LOC_Os01g71830	10.4028	1.49235e-07	6.30075e-07	0.353566	5.61705	4.0589	0	0
LOC_Os05g49960	10.4007	1.50168e-07	6.33822e-07	1.14933	17.417	6.55636	0	0
LOC_Os01g10504	10.3962	8.14465e-34	3.91975e-32	49.2752	19.2524	37.881	0.0292052	0.0285931
LOC_Os08g09010	10.3596	2.22192e-07	9.15813e-07	0.371052	6.6178	5.17664	0	0
LOC_Os04g40990	10.3359	1.61542e-147	3.78359e-144	163.15	171.286	241.751	0.195794	0.162937
LOC_Os09g08280	10.334	2.87168e-14	2.70572e-13	178.273	5.12566	184.585	0.035734	0.13994
LOC_Os04g08630	10.3322	5.66642e-09	2.90993e-08	4.67412	4.5874	16.9966	0	0
LOC_Os11g29840	10.3239	1.86001e-09	1.0153e-08	3.65715	1.95838	0.892882	0	0
LOC_Os10g38140	10.32	3.07109e-11	2.09861e-10	4.32296	16.8129	10.332	0.0150109	0
LOC_Os04g38320	10.2985	1.15482e-08	5.68828e-08	1.12414	5.97057	4.78337	0	0
LOC_Os05g13900	10.2843	2.23999e-10	1.37084e-09	2.40136	2.56133	1.29541	0	0
LOC_Os02g11130	10.284	2.32873e-07	9.56892e-07	0.297143	4.75407	1.82403	0	0
LOC_Os10g25040	10.2805	1.96323e-06	7.00324e-06	0.0824951	2.94264	0.405121	0	0
LOC_Os03g02070	10.2745	1.06941e-09	6.00895e-09	1.62057	103.112	41.8134	0.0655404	0
LOC_Os01g50020	10.2745	4.53321e-11	3.02925e-10	1.75715	1.39968	1.81588	0	0
LOC_Os10g38000	10.2676	3.28099e-08	1.51521e-07	2.19794	3.07457	13.0833	0	0
LOC_Os05g40010	10.2639	3.75251e-136	6.59175e-133	1163.63	567.213	1171.9	0.873855	0.998129
LOC_Os11g12790	10.2628	5.80381e-11	3.82735e-10	5.78379	6.71348	6.04325	0	0
LOC_Os10g34990	10.2428	2.1929e-09	1.18823e-08	2.95576	9.16812	8.03217	0	0
LOC_Os01g66490	10.2366	4.12882e-17	5.26279e-16	17.5531	4.34594	15.0675	0	0.0200599
LOC_Os10g28120	10.234	1.92617e-21	3.75169e-20	35.8775	466.306	106.647	0.212951	0.156365
LOC_Os01g45830	10.2261	3.64173e-16	4.1983e-15	6.78721	24.654	9.82113	0.0234492	0
LOC_Os02g31867	10.2232	2.01454e-67	5.44431e-65	48.8233	54.5941	74.3497	0.0526134	0.0643883
LOC_Os08g39850	10.2218	6.22244e-07	2.40429e-06	0.0731265	1.72618	1.65274	0	0
LOC_Os05g28450	10.2098	2.65183e-10	1.60078e-09	10.2934	6.36113	4.72129	0	0
LOC_Os01g50870	10.1926	4.72713e-09	2.45674e-08	4.88096	64.9313	71.0373	0	0.0657091
LOC_Os04g39360	10.1924	5.10578e-07	1.99921e-06	0.925282	19.5766	7.40107	0	0
LOC_Os01g35330	10.1794	4.06082e-98	2.42837e-95	466.744	201.287	396.726	0.391771	0.326025
LOC_Os09g32360	10.17	1.53846e-15	1.66564e-14	5.48778	21.0297	7.38214	0.0198579	0
LOC_Os02g12470	10.1504	1.61727e-07	6.79852e-07	10.1524	1.73897	24.5122	0	0
LOC_Os02g08150	10.1458	5.92853e-26	1.68141e-24	25.3708	12.2585	27.678	0	0.04125
LOC_Os10g26720	10.1199	1.22731e-06	4.52984e-06	0.104009	3.16444	3.09558	0	0
LOC_Os02g15540	10.1139	1.24384e-40	9.12774e-39	109.468	74.2813	38.2027	0.0653699	0.085333
LOC_Os11g42400	10.1056	4.10721e-10	2.42668e-09	5.14906	5.50397	2.92765	0	0
LOC_Os01g03390	10.1022	9.05491e-08	3.93898e-07	0.489272	31.8253	14.5393	0.0210242	0
LOC_Os02g36880	10.0662	2.95135e-112	2.67583e-109	136.549	153.595	216.07	0.150846	0.228239
LOC_Os05g37190	10.0556	4.08111e-07	1.62217e-06	1.493	82.6338	23.4028	0	0.044665
LOC_Os02g26670	10.0284	9.74489e-06	3.12838e-05	0.0431711	6.74852	1.97551	0	0
LOC_Os01g46800	10.0195	5.66553e-08	2.53721e-07	2.36274	1.16195	7.74635	0	0
LOC_Os02g05744	10.0022	1.1419e-10	7.25295e-10	0.391313	33.1715	11.8503	0.00896794	0.01756
LOC_Os08g41030	9.94982	1.79703e-82	7.42755e-80	712.946	316.091	311.587	0.598948	0.451073
LOC_Os11g06020	9.93558	2.48177e-33	1.16839e-31	14.6497	43.7038	24.7632	0.0487358	0.0159048
LOC_Os02g08170	9.93436	1.0236e-06	3.83028e-06	1.31325	13.0358	1.46571	0	0
LOC_Os01g72620	9.91249	5.45262e-08	2.4485e-07	0.642244	3.78364	2.31585	0	0
LOC_Os01g62130	9.91161	2.24249e-05	6.81747e-05	0.0610365	11.3983	1.15809	0	0
LOC_Os12g43440	9.90989	3.63106e-06	1.24401e-05	0.161791	8.57188	5.05611	0	0
LOC_Os01g43650	9.89551	1.85584e-21	3.61722e-20	25.7986	83.6625	44.3923	0	0.11858
LOC_Os08g36680	9.87133	4.89011e-07	1.92091e-06	0.50499	6.3576	2.25448	0	0
LOC_Os10g34930	9.86194	2.2475e-14	2.1384e-13	8.55877	533.776	221.871	0.344788	0.202537
LOC_Os04g22080	9.839	2.51463e-05	7.58736e-05	0.0468212	8.44891	0.836115	0	0
LOC_Os01g26320	9.83652	2.62734e-09	1.41355e-08	2.22518	3.15159	1.36594	0	0
LOC_Os07g05290	9.82862	3.35882e-68	9.34682e-66	112.415	176.907	141.021	0.158637	0.217437
LOC_Os10g06630	9.8096	2.34775e-10	1.4323e-09	2.82067	47.1591	10.1143	0	0.0403965
LOC_Os06g13690	9.80921	3.95347e-10	2.33929e-09	7.96266	7.93618	7.10971	0	0
LOC_Os06g28800	9.80745	2.08645e-06	7.41455e-06	0.383109	7.70369	1.49656	0	0
LOC_Os03g63900	9.80614	2.20221e-09	1.19305e-08	1.21359	2.17679	1.22341	0	0
LOC_Os01g72009	9.80031	4.5526e-21	8.52467e-20	83.0227	1315.53	544.934	0.962028	0.62791
LOC_Os11g47680	9.7857	1.39148e-05	4.36096e-05	0.145903	11.4038	1.30274	0	0
LOC_Os01g48130	9.77187	2.69658e-10	1.6257e-09	3.00812	10.755	5.78703	0	0.0133211
LOC_Os03g09020	9.76261	1.2173e-122	1.55516e-119	212.104	310.802	275.274	0.309365	0.435391
LOC_Os05g24650	9.75647	7.48428e-53	1.10133e-50	52.7799	125.036	85.8806	0.113805	0.127337
LOC_Os01g10230	9.75338	6.515e-08	2.88955e-07	0.886772	2.71945	4.94863	0	0
LOC_Os03g61500	9.74263	8.78078e-07	3.318e-06	0.428975	69.6078	21.0663	0	0.048125
LOC_Os08g40680	9.72797	1.01049e-24	2.61759e-23	60.6927	622.79	268.482	0.342969	0.50367
LOC_Os05g05060	9.71629	4.46276e-08	2.0283e-07	1.76685	1.94193	6.57329	0	0
LOC_Os02g47960	9.71128	5.92897e-07	2.30007e-06	1.20452	14.4423	6.91389	0	0
LOC_Os03g02040	9.70265	4.88628e-09	2.53384e-08	2.5707	18.7617	6.36205	0	0.0188085
LOC_Os03g13180	9.69852	2.24056e-05	6.8132e-05	0.0447571	6.76167	1.09898	0	0
LOC_Os04g09604	9.69788	7.99229e-10	4.56108e-09	2.90475	12.2347	5.19673	0	0.0143768
LOC_Os01g14630	9.69084	7.04016e-08	3.1102e-07	1.45034	20.1036	2.50167	0.0151083	0
LOC_Os05g34100	9.69018	1.32475e-09	7.36418e-09	26.4673	4.06154	9.96431	0	0.0265905
LOC_Os10g21670	9.68899	4.57957e-29	1.59892e-27	994.463	7049.26	2689.19	3.40886	6.65099
LOC_Os04g30390	9.67079	2.46006e-18	3.56772e-17	13.7376	14.4828	25.2052	0	0.0451073
LOC_Os05g27010	9.66193	1.90367e-28	6.37719e-27	16.0188	13.2261	11.1039	0.0123468	0.024176
LOC_Os07g02720	9.65583	3.99511e-09	2.09881e-08	5.01027	2.0288	2.74693	0	0
LOC_Os05g29680	9.65255	6.99303e-09	3.54584e-08	5.1117	7.44839	3.01106	0	0
LOC_Os08g40740	9.64904	4.99682e-07	1.96064e-06	1.50141	6.52573	0.877761	0	0
LOC_Os02g41961	9.64647	2.04516e-05	6.25409e-05	0.111361	3.03763	16.4063	0	0
LOC_Os08g06100	9.6384	1.14482e-24	2.96011e-23	128.61	1295.07	414.369	0.78629	0.958886
LOC_Os08g33150	9.63493	2.47227e-06	8.68677e-06	0.641687	67.4656	25.3735	0	0.0462782
LOC_Os11g41100	9.63337	1.69459e-06	6.09756e-06	0.110153	1.79125	0.512256	0	0
LOC_Os04g21430	9.63183	9.1007e-10	5.15278e-09	7.78034	5.57446	6.56568	0	0
LOC_Os07g02430	9.62174	3.45493e-08	1.59057e-07	2.42806	0.536284	1.99681	0	0
LOC_Os08g30500	9.6188	1.98703e-08	9.46246e-08	6.30829	11.5819	3.74036	0	0
LOC_Os05g09460	9.61152	7.13353e-07	2.73564e-06	4.69963	16.119	1.61393	0	0
LOC_Os03g43100	9.60957	4.91944e-30	1.82168e-28	36.3904	19.0892	20.7197	0	0.071
LOC_Os10g04890	9.6062	1.18802e-53	1.84479e-51	25.9444	21.4224	22.9431	0.0117973	0.05775
LOC_Os08g40690	9.59558	6.78568e-24	1.63707e-22	88.8335	894.934	375.169	0.428599	0.899178
LOC_Os02g10950	9.57593	7.43153e-75	2.42873e-72	72.4387	63.6068	76.1354	0.123033	0.0963631
LOC_Os10g40520	9.57212	2.74857e-58	5.21968e-56	184.754	130.188	78.928	0.230428	0.169199
LOC_Os01g62740	9.5718	1.02756e-06	3.84454e-06	0.800627	1.95991	38.275	0.0229355	0
LOC_Os05g48650	9.569	3.84132e-71	1.14856e-68	9244.23	2647.99	6272.14	8.25614	10.1377
LOC_Os03g58580	9.56341	3.54895e-43	3.02263e-41	14.425	15.6272	13.7665	0.0359333	0.00879504
LOC_Os07g49360	9.56055	2.03444e-23	4.69073e-22	20.5743	9.28445	19.3531	0.0463278	0
LOC_Os12g44110	9.5424	2.76027e-11	1.89636e-10	1.04973	15.8273	7.53175	0.0103103	0.0100942
LOC_Os03g10210	9.54045	2.83778e-138	5.69704e-135	256.303	345.772	249.776	0.389282	0.539924
LOC_Os05g47650	9.53321	2.45047e-54	3.95822e-52	47.2813	81.023	40.3367	0.0778927	0.10168
LOC_Os02g10520	9.52556	1.75718e-05	5.41823e-05	0.0226869	2.47536	0.936873	0	0
LOC_Os01g34850	9.52312	2.14814e-08	1.01762e-07	0.710917	1.96275	1.1693	0	0
LOC_Os08g32410	9.51761	2.93823e-35	1.55521e-33	40.4233	36.644	46.5719	0.128074	0
LOC_Os10g33210	9.51704	3.1394e-69	8.91271e-67	31.5933	49.8885	54.19	0.0743877	0.0728286
LOC_Os02g50490	9.50363	2.61734e-35	1.39588e-33	18.2036	62.4232	36.7217	0.0528525	0.0724426
LOC_Os03g59350	9.50273	2.01702e-09	1.09822e-08	1.06545	1.31052	1.18915	0	0
LOC_Os07g45260	9.49508	1.51056e-14	1.46198e-13	2.50768	30.5049	12.5061	0.010912	0.0320499
LOC_Os09g37200	9.4844	8.4048e-08	3.67323e-07	0.655698	11.7289	3.11026	0.0112703	0
LOC_Os01g72740	9.47517	5.03739e-06	1.69193e-05	0.323058	3.87887	0.360565	0	0
LOC_Os05g36100	9.46104	6.75976e-22	1.37375e-20	10.3337	34.5991	19.5351	0.0169969	0.0499219
LOC_Os03g42600	9.44406	1.64157e-07	6.88831e-07	20.3048	0.869485	30.0621	0	0.0348661
LOC_Os03g42259	9.44033	1.72674e-06	6.20531e-06	0.566353	5.54566	1.12375	0	0
LOC_Os03g25790	9.43972	2.49589e-19	3.98124e-18	17.6896	202.988	40.752	0.143566	0.130517
LOC_Os01g18584	9.43946	5.32272e-16	6.01047e-15	3.32502	53.5118	21.8952	0.0342906	0.0447626
LOC_Os09g39940	9.43839	8.3872e-30	3.0535e-28	76.72	413.599	169.225	0.264456	0.470752
LOC_Os02g09250	9.43806	2.84797e-41	2.17514e-39	41.5143	15.2913	38.1443	0.0575912	0.0451073
LOC_Os03g57640	9.43164	8.25106e-13	6.67927e-12	5.20329	401.985	104.283	0.231298	0.256643
LOC_Os09g26144	9.41787	3.8628e-06	1.32046e-05	0.0760005	1.63456	0.572563	0	0
LOC_Os08g32340	9.41416	1.07369e-32	4.87516e-31	33.8115	41.4787	35.341	0.122996	0
LOC_Os07g36544	9.4108	3.38016e-07	1.35893e-06	0.180755	6.91116	2.24156	0	0.0067594
LOC_Os09g09930	9.41051	5.40028e-22	1.10708e-20	11.3172	21.1447	10.5679	0.0154997	0.0303497
LOC_Os02g03020	9.40971	4.42437e-20	7.58241e-19	19.9964	36.1344	12.6284	0.0244628	0.0479001
LOC_Os08g01480	9.40213	2.43236e-07	9.9743e-07	0.417222	2.31992	1.53668	0	0
LOC_Os05g38940	9.39724	1.66961e-06	6.0177e-06	1.25338	16.8315	10.0721	0	0
LOC_Os10g31440	9.39603	2.12051e-12	1.63914e-11	39.239	4494.02	1437.49	2.44335	3.36086
LOC_Os07g41070	9.38615	1.56999e-07	6.60867e-07	0.399796	10.486	5.63851	0.0124941	0
LOC_Os01g42550	9.3816	4.74516e-09	2.4652e-08	6.01624	8.15277	8.67319	0	0
LOC_Os02g34270	9.37282	1.84967e-13	1.61e-12	5.05374	125.481	26.9991	0.0694916	0.0907135
LOC_Os05g03934	9.36359	1.19065e-06	4.40439e-06	1.47612	7.84644	1.20816	0	0
LOC_Os05g03590	9.3566	9.21222e-25	2.39075e-23	20.4518	12.3188	35.0085	0.0189504	0.0556595
LOC_Os12g07400	9.35627	8.56209e-19	1.29798e-17	16.9761	14.5799	21.8263	0.0572135	0
LOC_Os05g22724	9.35154	2.52236e-08	1.18235e-07	3.60085	2.99073	7.53546	0	0
LOC_Os01g04000	9.34768	3.62819e-06	1.24328e-05	12.8649	0.487841	5.88179	0	0
LOC_Os01g09230	9.34747	4.94187e-48	5.64619e-46	36.5063	22.4563	27.1946	0.0872506	0.014237
LOC_Os07g37210	9.34602	6.62719e-21	1.22301e-19	7.36277	18.7116	30.3694	0.0314417	0.0307827
LOC_Os11g45430	9.34309	1.65515e-07	6.93909e-07	11.6027	2.50616	3.4279	0	0
LOC_Os06g13420	9.34088	1.39249e-07	5.90664e-07	1.11259	4.01244	1.55221	0	0
LOC_Os02g56700	9.33822	2.20303e-17	2.89609e-16	8.29858	65.8094	32.028	0.0119863	0.105616
LOC_Os02g54530	9.33118	6.59961e-07	2.54198e-06	1.17348	7.38682	2.26225	0	0
LOC_Os11g10710	9.32782	4.26006e-42	3.39188e-40	34.2974	88.6023	52.6124	0.149649	0.062791
LOC_Os08g01910	9.32402	8.12614e-07	3.08723e-06	0.427255	3.58597	2.24805	0	0
LOC_Os03g43440	9.32167	2.29755e-38	1.49134e-36	29.3688	20.0295	54.0468	0.0858705	0.0360303
LOC_Os02g45225	9.30398	1.24206e-17	1.67592e-16	46.6469	8.96314	27.4616	0.0587381	0.0287535
LOC_Os10g33760	9.30349	1.00642e-10	6.43169e-10	4.6361	5.92125	3.59956	0	0.013568
LOC_Os09g16280	9.29903	1.03861e-09	5.84174e-09	6.81736	12.3841	3.87488	0.0216996	0
LOC_Os06g50659	9.29884	5.13085e-09	2.65137e-08	2.30535	2.88373	2.47404	0	0
LOC_Os01g53779	9.29514	1.02768e-06	3.84454e-06	1.78635	0.156176	1.29593	0	0
LOC_Os01g18080	9.28413	6.46008e-15	6.51712e-14	4.27963	83.9314	17.6765	0.0644312	0.0525673
LOC_Os08g39470	9.27722	6.46398e-09	3.29482e-08	4.14111	2.80295	4.6219	0	0
LOC_Os11g06980	9.26938	3.43534e-06	1.18253e-05	0.108052	0.906887	1.9597	0	0
LOC_Os07g35500	9.2691	2.20732e-08	1.04407e-07	0.791335	0.28961	0.575113	0	0
LOC_Os02g48860	9.26648	1.90508e-31	7.90905e-30	12.38	43.1002	28.3908	0.0423461	0.0621878
LOC_Os01g19020	9.25521	9.65003e-15	9.51997e-14	4.15812	65.5262	20.1902	0.0294724	0.0721367
LOC_Os07g10139	9.25514	3.21293e-18	4.59322e-17	11.3772	12.4502	8.68819	0	0.0366421
LOC_Os05g35780	9.24071	4.39738e-52	6.11845e-50	98.5343	117.228	81.0556	0.299757	0.0838497
LOC_Os06g35520	9.23069	1.41806e-25	3.90363e-24	165.987	1186.07	612.637	0.699949	1.81313
LOC_Os05g15770	9.23035	4.63393e-22	9.55549e-21	23.3003	244.645	125.426	0.207013	0.280625
LOC_Os02g36440	9.22857	5.4124e-08	2.4316e-07	0.541603	1.40382	0.81783	0	0
LOC_Os04g59520	9.2281	6.78527e-22	1.37694e-20	13.3217	89.1282	19.9491	0.0994408	0.0512403
LOC_Os12g07420	9.22716	3.39858e-08	1.56642e-07	2.43658	3.40838	5.89217	0	0
LOC_Os12g31520	9.22406	1.63604e-05	5.07367e-05	0.403407	13.5432	2.10113	0	0
LOC_Os03g24650	9.22032	1.18962e-08	5.84843e-08	1.37872	1.57795	2.30819	0	0
LOC_Os03g20780	9.2102	7.23228e-108	5.97854e-105	67.9769	68.8358	100.854	0.15174	0.169783
LOC_Os03g60850	9.20659	6.01818e-21	1.11501e-19	15.3345	149.532	48.2872	0.0970799	0.171081
LOC_Os08g37345	9.20543	9.23376e-37	5.54539e-35	42.4214	84.9474	34.3768	0.0859083	0.126162
LOC_Os09g39950	9.19715	2.86129e-07	1.16045e-06	1.28511	4.76383	1.62556	0	0
LOC_Os08g31730	9.19389	9.25505e-08	4.02168e-07	2.29532	6.66857	6.306	0	0
LOC_Os12g17840	9.19195	6.90013e-09	3.50253e-08	1.63748	1.85537	1.8276	0	0
LOC_Os03g13940	9.19015	9.96402e-08	4.31109e-07	1.79566	5.50674	4.62494	0	0
LOC_Os03g45210	9.16395	1.54894e-123	2.07307e-120	154.608	202.272	141.071	0.290286	0.413384
LOC_Os04g48330	9.15944	3.40969e-07	1.37002e-06	2.19861	1.89958	7.6503	0	0
LOC_Os09g29660	9.15813	1.93325e-13	1.67755e-12	1.90203	44.678	10.89	0.0424577	0.0249407
LOC_Os09g32260	9.14856	1.2863e-08	6.29728e-08	0.891082	1.15923	0.79563	0	0
LOC_Os07g23960	9.14471	3.37448e-09	1.78848e-08	0.604824	49.2221	7.1844	0.0148512	0.0436197
LOC_Os08g32400	9.14445	1.03562e-44	9.7024e-43	38.6637	38.9656	48.8182	0.0581671	0.113896
LOC_Os06g40440	9.13759	6.1183e-43	5.0876e-41	123.49	129.352	69.4041	0.352641	0.0822023
LOC_Os03g52239	9.13285	9.31853e-72	2.8162e-69	14.7728	19.4314	19.0362	0.0410017	0.0344077
LOC_Os02g35320	9.12769	1.2084e-07	5.16551e-07	0.778182	1.99568	0.820278	0	0
LOC_Os07g02460	9.11159	1.37724e-07	5.84722e-07	3.22014	24.8684	3.59401	0	0.0301046
LOC_Os06g29844	9.10653	3.56722e-05	0.000105084	0.0326094	3.04483	0.909885	0	0
LOC_Os01g05380	9.10365	1.95415e-08	9.3173e-08	3.82826	1.89005	3.26738	0	0
LOC_Os03g16920	9.10201	2.8891e-19	4.57728e-18	36.1074	512.62	172.114	0.57301	0.38775
LOC_Os12g07180	9.08536	5.17517e-08	2.33173e-07	1.40489	0.491303	1.04533	0	0
LOC_Os02g11870	9.07719	4.33554e-10	2.55407e-09	2.39913	25.7839	7.96769	0.0402308	0
LOC_Os06g19070	9.07357	6.39339e-10	3.69055e-09	0.778459	95.6906	11.9827	0.0557512	0.0654992
LOC_Os08g32330	9.07039	8.83864e-34	4.23923e-32	19.7388	17.7582	26.4129	0	0.0892912
LOC_Os03g50630	9.06461	4.8606e-06	1.63745e-05	1.25597	14.9336	3.73809	0	0
LOC_Os12g34360	9.05848	3.88849e-06	1.32843e-05	0.113392	1.42756	0.582164	0	0
LOC_Os07g17460	9.05781	6.87668e-09	3.49126e-08	1.59816	5.73939	2.26393	0	0.0103437
LOC_Os03g09900	9.05468	1.69733e-12	1.32957e-11	2.4892	156.28	56.6753	0.134467	0.131648
LOC_Os04g42950	9.04846	2.97178e-24	7.43105e-23	31.1972	25.2523	110.761	0.174055	0.0524329
LOC_Os03g57980	9.04813	2.59567e-06	9.08969e-06	0.363885	3.74128	2.51802	0	0
LOC_Os01g20980	9.0436	9.3657e-10	5.29643e-09	0.556296	198.2	94.8087	0.124302	0.205949
LOC_Os11g38160	9.04203	2.7077e-12	2.0652e-11	1.91239	43.0214	16.7255	0.0646633	0.0105513
LOC_Os03g16410	9.03233	1.6431e-08	7.92127e-08	3.90477	15.5671	22.5169	0.0447439	0
LOC_Os02g46460	9.0249	1.77956e-08	8.53375e-08	1.89086	0.85377	5.15576	0.00822795	0
LOC_Os10g25420	9.02314	2.92172e-05	8.72481e-05	0.0833302	3.84667	0.697537	0	0
LOC_Os10g03360	9.02269	6.4059e-05	0.000180459	0.144347	5.70419	0.214808	0	0
LOC_Os11g37960	9.01018	2.02317e-09	1.10136e-08	0.578563	140.908	58.6696	0.113651	0.111269
LOC_Os10g05970	9.00673	5.63047e-06	1.87611e-05	4.42335	0.447294	0.535328	0	0
LOC_Os01g11650	8.99751	9.08845e-34	4.35162e-32	16.3288	56.8088	23.2284	0.0636264	0.0830571
LOC_Os01g63190	8.99161	1.05032e-08	5.19266e-08	1.69289	5.51515	1.7237	0	0.00999573
LOC_Os10g02480	8.98942	1.503e-10	9.42721e-10	4.58944	4.32857	4.19095	0	0.0156022
LOC_Os08g32390	8.98748	7.93949e-71	2.34892e-68	66.5451	73.9318	63.9874	0.175968	0.143566
LOC_Os01g15039	8.9822	1.52494e-07	6.43351e-07	0.41856	1.11245	0.591729	0	0
LOC_Os03g56140	8.97891	2.52999e-08	1.18513e-07	1.30853	1.18347	0.805767	0	0
LOC_Os08g32310	8.97874	3.01977e-40	2.17069e-38	25.4107	21.1155	33.1981	0.040819	0.0799269
LOC_Os06g05450	8.96575	2.19674e-05	6.6914e-05	0.444631	12.5948	2.15043	0	0
LOC_Os09g10980	8.9618	1.61607e-08	7.7963e-08	1.16027	1.03001	0.996141	0	0
LOC_Os04g58860	8.96032	2.07127e-43	1.81922e-41	63.33	154.763	82.3208	0.138401	0.338752
LOC_Os02g53180	8.95355	4.80101e-28	1.56358e-26	82.3319	11.579	37.2343	0.0729622	0.11689
LOC_Os09g30300	8.94156	2.05897e-42	1.67737e-40	639.489	1898.25	835.513	1.9943	3.45442
LOC_Os03g16950	8.93646	2.95345e-14	2.77996e-13	7.56767	265.693	167.32	0.256485	0.358727
LOC_Os06g08610	8.92291	6.3553e-07	2.45326e-06	0.566406	12.749	3.67806	0	0.0173299
LOC_Os03g07450	8.92172	2.28467e-09	1.23653e-08	5.15767	2.90005	1.69308	0.0115883	0
LOC_Os07g18610	8.91911	2.0233e-06	7.20656e-06	2.1592	0.217816	1.25129	0	0
LOC_Os03g55460	8.90775	2.61961e-08	1.22507e-07	2.80947	3.34943	2.70806	0	0
LOC_Os08g04570	8.90457	5.05926e-08	2.28243e-07	2.5201	1.28419	1.36616	0	0
LOC_Os07g34710	8.89657	3.41966e-09	1.81038e-08	1.45685	29.7565	5.8942	0	0.0459669
LOC_Os02g29120	8.8797	1.31148e-09	7.29478e-09	12.8241	22.2367	12.5238	0	0.0599452
LOC_Os01g10110	8.87643	6.32104e-36	3.56031e-34	13.2382	18.065	7.99224	0.03239	0.0317111
LOC_Os01g69050	8.86584	1.70149e-31	7.14829e-30	19.8009	78.103	38.1699	0.0766726	0.150131
LOC_Os03g52860	8.86057	1.18915e-06	4.40056e-06	27.0915	8.82227	100.882	0	0.125475
LOC_Os10g38780	8.85743	1.74039e-21	3.39926e-20	8.22494	22.0171	12.6849	0.0342719	0.0335536
LOC_Os11g06030	8.856	3.34326e-08	1.54194e-07	3.19761	4.02565	3.56885	0	0
LOC_Os02g54520	8.84581	3.83505e-09	2.01926e-08	2.38102	4.64906	1.84546	0.0113682	0
LOC_Os01g44340	8.84276	4.95309e-06	1.66661e-05	0.200872	2.00204	1.96169	0	0
LOC_Os08g32380	8.83679	8.7425e-10	4.96498e-09	10.0725	5.36753	5.62094	0	0.0269045
LOC_Os07g35140	8.83661	4.74307e-13	3.94989e-12	1.49033	35.9866	11.4323	0.0243963	0.0477699
LOC_Os02g49860	8.83292	3.39579e-32	1.48432e-30	21.2068	24.3925	32.7297	0	0.130108
LOC_Os09g17190	8.83134	4.10429e-05	0.000119514	0.144604	3.26173	0.242089	0	0
LOC_Os02g44310	8.82977	8.90977e-07	3.36448e-06	22.6067	1.44897	1.94711	0.0249882	0
LOC_Os10g40470	8.82078	1.06151e-13	9.49547e-13	7.04452	37.7357	11.3773	0.02849	0.0557857
LOC_Os11g44420	8.81361	4.56917e-07	1.80417e-06	1.05444	3.23365	1.44845	0	0
LOC_Os04g38042	8.8125	1.72565e-08	8.2922e-08	3.58203	0.747452	1.2811	0	0.00666057
LOC_Os07g44250	8.78624	6.46638e-06	2.1349e-05	4.71199	0.501514	0.762182	0	0
LOC_Os06g13410	8.7835	9.23599e-06	2.97725e-05	0.634525	6.657	1.41639	0	0
LOC_Os04g46250	8.77262	4.44296e-12	3.32376e-11	1.77461	34.8545	10.3638	0.0425613	0.0277795
LOC_Os06g48500	8.76	1.00838e-37	6.32625e-36	72.7846	34.1709	133.42	0.139336	0.282574
LOC_Os04g32110	8.75414	1.78652e-08	8.56569e-08	1.7616	4.70144	1.44873	0	0.0104014
LOC_Os12g36850	8.74771	4.07284e-06	1.38602e-05	0.294272	341.224	144.102	0.17703	0.27236
LOC_Os05g01680	8.74331	2.24464e-08	1.05994e-07	1.01355	20.0441	4.8077	0	0.0341119
LOC_Os04g12720	8.74115	8.43178e-08	3.68273e-07	0.49238	31.8429	5.41695	0	0.047347
LOC_Os02g48170	8.7369	1.2759e-07	5.43753e-07	1.21829	2.30066	1.72233	0	0
LOC_Os05g01290	8.73165	1.29721e-11	9.2232e-11	2.35238	38.5781	13.8184	0.0212806	0.0625038
LOC_Os11g37880	8.71972	1.83498e-10	1.13674e-09	0.499753	13.0106	3.73916	0.0190886	0.00622949
LOC_Os02g38320	8.71912	3.57436e-44	3.24068e-42	50.4254	99.3327	45.3244	0.212101	0.151022
LOC_Os03g11614	8.71491	6.67665e-282	6.25513e-278	333.281	340.659	382.379	1.05742	0.988201
LOC_Os04g39010	8.71077	4.07586e-07	1.62031e-06	1.55022	1.14803	3.4604	0	0
LOC_Os02g10460	8.71058	6.78273e-07	2.6093e-06	0.814363	2.10746	0.727129	0	0
LOC_Os10g12190	8.70584	1.1329e-09	6.35045e-09	6.03656	3.39687	3.79745	0.018865	0
LOC_Os10g04490	8.70542	1.70265e-05	5.26165e-05	0.125081	2.44956	0.884151	0	0
LOC_Os02g38000	8.70199	1.52682e-08	7.39371e-08	0.893674	1.84759	0.542719	0.00451783	0
LOC_Os06g46160	8.70098	8.36837e-07	3.17197e-06	0.606717	12.0303	4.53695	0	0.0204196
LOC_Os11g20090	8.69954	8.94072e-08	3.89232e-07	0.325093	18.0765	3.08412	0.0139694	0.0136766
LOC_Os04g33310	8.69688	5.9324e-34	2.86981e-32	67.5703	50.2949	25.2952	0.173777	0.0850674
LOC_Os02g36830	8.68941	4.47255e-15	4.58277e-14	2.90237	12.1799	6.36016	0.0121674	0.0238248
LOC_Os03g52910	8.68828	7.15202e-07	2.74161e-06	0.421715	7.8655	4.81136	0	0.0157702
LOC_Os07g05270	8.68412	5.98559e-08	2.67118e-07	4.30186	2.88846	3.45695	0	0
LOC_Os06g10790	8.68271	7.80942e-07	2.97454e-06	0.051448	12.9272	2.03845	0.00884297	0.00865762
LOC_Os08g43420	8.67943	4.61324e-06	1.55878e-05	2.58425	1.35561	10.095	0	0
LOC_Os04g34180	8.6763	1.05931e-12	8.46103e-12	6.23681	10.8234	2.82623	0.0161202	0.0157823
LOC_Os03g63760	8.67594	3.44878e-12	2.60498e-11	2.78775	18.9452	4.45814	0.0143034	0.0280072
LOC_Os12g02020	8.67239	9.79723e-23	2.13956e-21	52.969	23.2871	22.0992	0.0867087	0.0848913
LOC_Os07g04280	8.67108	7.36641e-10	4.22531e-09	4.57416	4.33071	3.86004	0	0.018774
LOC_Os03g03440	8.67107	9.61252e-34	4.59472e-32	10.7123	21.4372	18.1031	0.0757329	0.0185364
LOC_Os09g39930	8.66628	1.45895e-48	1.7157e-46	16.672	27.5629	21.7344	0.0587217	0.0689891
LOC_Os02g11990	8.66475	3.33634e-05	9.86754e-05	0.135818	4.41722	1.36428	0	0
LOC_Os01g34830	8.66426	3.83168e-07	1.52822e-06	0.595607	1.53377	1.32952	0	0
LOC_Os07g04070	8.66123	1.00847e-07	4.35994e-07	4.39023	2.49487	4.49161	0	0
LOC_Os10g35300	8.65159	2.7343e-16	3.20743e-15	3.51581	11.5215	8.15663	0.0271597	0.0132952
LOC_Os03g05590	8.65102	6.42953e-06	2.12323e-05	0.575569	4.83078	1.60598	0	0
LOC_Os10g38660	8.64722	2.44575e-06	8.60005e-06	0.472728	338.736	206.372	0.255368	0.318201
LOC_Os07g19000	8.62708	1.11944e-06	4.1552e-06	1.37549	1.13384	4.05726	0	0
LOC_Os02g26210	8.62518	1.96381e-77	7.26247e-75	72.3233	71.9747	117.967	0.207328	0.321389
LOC_Os10g21140	8.624	3.84964e-05	0.000112648	12.4367	0.26628	11.0478	0	0
LOC_Os01g40870	8.61951	4.81432e-18	6.78933e-17	4.29148	38.7395	19.6413	0.0530668	0.0623454
LOC_Os01g14970	8.6177	6.10525e-05	0.000172769	0.0901767	3.54777	0.503232	0	0
LOC_Os11g03420	8.60675	3.03036e-15	3.16387e-14	8.02367	39.3407	14.3466	0.0281454	0.0826663
LOC_Os12g05510	8.60419	3.02433e-05	9.00386e-05	0.311583	3.5958	0.347758	0	0
LOC_Os05g34980	8.59628	2.98236e-06	1.03574e-05	0.216008	1.23023	0.619939	0	0
LOC_Os06g28790	8.59273	2.47563e-05	7.4769e-05	0.225609	4.49717	1.25901	0	0
LOC_Os03g21060	8.58984	1.05936e-12	8.46103e-12	2.11187	26.7607	10.7173	0.0567176	0.0111058
LOC_Os03g32230	8.58169	3.26556e-05	9.66736e-05	0.386933	59.0358	9.93271	0	0.055811
LOC_Os04g10150	8.5796	1.41444e-05	4.42796e-05	0.29787	3.90631	1.32981	0	0
LOC_Os03g05500	8.57701	1.41643e-25	3.90297e-24	32.9307	47.6399	33.2104	0	0.22365
LOC_Os07g38800	8.57646	0.000100582	0.000274434	0.0230474	1.93438	0.308679	0	0
LOC_Os03g57990	8.56633	1.59697e-14	1.54242e-13	5.02888	35.3149	20.3688	0.055766	0.0545972
LOC_Os05g32970	8.56626	2.84007e-29	1.00533e-27	28.5936	20.781	69.4723	0.0732173	0.161286
LOC_Os02g45100	8.56522	3.49224e-08	1.60669e-07	1.02648	3.75382	1.86579	0	0.00987061
LOC_Os06g38120	8.55967	2.73454e-05	8.19721e-05	0.0644597	1.58923	0.899294	0	0
LOC_Os04g48810	8.55931	1.87282e-08	8.95195e-08	6.59015	20.3681	13.1202	0.0612285	0
LOC_Os08g17520	8.55255	6.40234e-07	2.47006e-06	1.63895	2.86579	1.01624	0	0
LOC_Os07g09010	8.54825	2.45227e-26	7.16461e-25	38.8182	251.171	167.414	0.42963	0.50475
LOC_Os08g32160	8.54602	5.23839e-39	3.53919e-37	26.6218	56.8064	26.5903	0.108579	0.121489
LOC_Os03g61150	8.54592	2.93618e-49	3.58802e-47	148.603	243.777	91.1487	0.598779	0.418735
LOC_Os01g11940	8.5377	5.44945e-08	2.44746e-07	5.10895	1.0823	5.42796	0	0.0165333
LOC_Os07g45370	8.53667	4.18894e-06	1.42311e-05	0.162601	0.874272	0.294903	0	0
LOC_Os01g17990	8.53126	2.55443e-08	1.19598e-07	1.92143	6.10196	3.36166	0	0.0174776
LOC_Os03g19820	8.5269	2.17811e-06	7.72563e-06	0.901481	2.97243	4.31205	0	0
LOC_Os04g33150	8.5191	3.32953e-21	6.30591e-20	100.074	869.864	487.968	1.92997	1.00774
LOC_Os08g01210	8.51702	6.70851e-06	2.21094e-05	0.644597	4.73386	1.79859	0	0
LOC_Os07g01700	8.5138	7.9242e-10	4.52402e-09	5.49603	39.7217	15.8465	0	0.102763
LOC_Os08g43270	8.50257	3.85098e-36	2.20889e-34	24.7123	50.3906	20.1395	0.0777	0.126786
LOC_Os09g11490	8.48537	2.45557e-07	1.00644e-06	0.309524	0.497922	0.34546	0	0
LOC_Os05g09660	8.47344	4.54407e-12	3.39579e-11	20.3477	1.39614	21.2248	0.0590279	0.0144477
LOC_Os12g07410	8.47263	1.77265e-07	7.3997e-07	0.973073	1.22506	1.37566	0	0
LOC_Os01g63930	8.46981	8.3278e-39	5.59955e-37	5.8965	11.8653	9.56595	0.022153	0.0379552
LOC_Os10g21590	8.46101	3.54442e-16	4.08947e-15	17.8803	187.779	43.667	0.135434	0.377386
LOC_Os05g44030	8.45985	5.49233e-13	4.54022e-12	4.18988	10.144	9.06488	0.0443178	0
LOC_Os12g41130	8.45822	9.03153e-07	3.40771e-06	5.64022	2.0288	1.97845	0	0
LOC_Os11g34624	8.45418	4.09449e-06	1.39238e-05	0.170057	18.198	0.986963	0.0233837	0
LOC_Os01g43740	8.4474	1.28167e-05	4.04202e-05	0.181924	7.95261	0.507615	0	0.0102047
LOC_Os07g01410	8.44247	0.000102221	0.000278637	0.0416366	3.01408	0.650589	0	0
LOC_Os06g11860	8.4379	1.53811e-19	2.50174e-18	26.7565	200.318	43.6635	0.272606	0.306431
LOC_Os10g17260	8.43541	1.08138e-17	1.47112e-16	3.49562	15.4165	7.4778	0.0222531	0.03268
LOC_Os06g35630	8.43453	4.37088e-07	1.72952e-06	0.446134	3.92444	3.3706	0	0.01155
LOC_Os06g40240	8.43138	8.51474e-62	1.75967e-59	7.32764	5.14419	5.52132	0.0150162	0.0257276
LOC_Os07g36810	8.4296	4.07222e-05	0.000118654	0.274389	5.46953	1.1229	0	0
LOC_Os03g62200	8.42678	1.04835e-16	1.28724e-15	11.5243	154.463	66.4866	0.1617	0.32793
LOC_Os06g43304	8.42527	7.49328e-14	6.78499e-13	6.06521	131.701	33.1517	0.157784	0.187579
LOC_Os05g11320	8.42486	3.79674e-13	3.19303e-12	181.671	8.32593	34.7115	0.221199	0.180469
LOC_Os02g46180	8.42457	2.44539e-45	2.3782e-43	34.1955	42.0778	38.101	0.219164	0.0390128
LOC_Os03g37840	8.41941	4.09192e-06	1.39167e-05	0.0837599	3.36122	1.86969	0	0.00704752
LOC_Os11g18044	8.4191	7.90975e-66	2.02101e-63	29.2652	53.4141	45.0186	0.150716	0.147557
LOC_Os11g06070	8.41653	3.92929e-124	5.52183e-121	53.0923	48.2872	57.5693	0.233823	0.139897
LOC_Os01g14926	8.40838	1.08289e-06	4.03387e-06	0.550431	6.27522	1.55632	0	0.0123501
LOC_Os03g14642	8.40787	2.29151e-05	6.9567e-05	0.205099	3.15591	1.37347	0	0
LOC_Os12g03420	8.40182	1.99914e-08	9.51046e-08	0.664823	65.0406	20.6835	0.114271	0.027969
LOC_Os02g53130	8.39836	5.71253e-14	5.22432e-13	3.52348	1.58724	1.88852	0.0136864	0
LOC_Os02g33330	8.39473	3.85031e-13	3.23518e-12	5.16986	66.0295	17.3939	0.103027	0.0756504
LOC_Os04g46444	8.39409	5.09424e-06	1.70919e-05	0.550638	2.67182	0.921852	0	0
LOC_Os10g35330	8.39139	1.39708e-05	4.37605e-05	20.4214	0.66035	0.624446	0	0.0235376
LOC_Os11g09180	8.39073	7.09519e-11	4.62685e-10	1.51687	15.2858	4.41066	0.0137222	0.0268693
LOC_Os06g24490	8.38881	1.66248e-05	5.14884e-05	0.145034	1.62304	1.45686	0	0
LOC_Os06g05284	8.38075	5.03791e-07	1.97538e-06	0.438233	3.96546	1.65075	0.00941553	0
LOC_Os12g02250	8.3609	5.86719e-27	1.77698e-25	10.3457	37.5103	15.3676	0.0457637	0.10241
LOC_Os01g03360	8.35445	1.22159e-297	1.71669e-293	11752.1	8787.73	10104.2	41.916	33.6681
LOC_Os01g44260	8.35277	9.85486e-07	3.70097e-06	8.05615	1.1643	0.825748	0.0141297	0
LOC_Os07g35340	8.35003	1.51043e-44	1.39645e-42	13.9284	27.4968	16.6375	0.0708035	0.0693195
LOC_Os04g59150	8.34733	1.50994e-23	3.52771e-22	67.4422	418.765	154.663	0.54881	0.955213
LOC_Os02g37490	8.3409	3.98418e-75	1.3174e-72	2760.94	5763.4	3709.93	14.4296	16.1044
LOC_Os03g03164	8.33536	1.23818e-10	7.82735e-10	3.11824	29.8614	9.95518	0	0.0854219
LOC_Os03g46110	8.33485	9.64554e-14	8.65297e-13	6.53588	91.8837	24.5685	0.0718975	0.193574
LOC_Os08g09990	8.32748	5.04892e-40	3.60165e-38	59.0768	29.4956	42.6583	0.0631679	0.247376
LOC_Os01g10590	8.32457	1.22783e-20	2.21926e-19	38.9374	14.6611	19.9961	0.0410591	0.120596
LOC_Os06g08220	8.31758	1.29641e-05	4.08624e-05	3.90477	0.491594	0.784461	0	0
LOC_Os01g71710	8.31003	5.24616e-07	2.05103e-06	0.6292	5.11587	2.3262	0	0.0132352
LOC_Os11g45040	8.30964	1.03516e-05	3.30991e-05	5.27252	1.17693	0.751233	0	0
LOC_Os09g07350	8.30885	3.145e-18	4.50068e-17	30.7698	38.5848	4.41874	0.0716311	0.0935063
LOC_Os04g34120	8.30875	3.65171e-05	0.000107348	0.430998	7.23477	2.08449	0	0
LOC_Os02g56600	8.2977	3.35081e-51	4.4215e-49	11.5087	13.1892	12.6077	0.041755	0.0510998
LOC_Os01g19370	8.29514	6.08632e-07	2.35655e-06	1.98289	1.24819	0.885242	0	0
LOC_Os01g02700	8.29395	2.25357e-63	5.0671e-61	21.1304	16.4302	22.4894	0.115299	0.0347332
LOC_Os01g04005	8.29218	2.45764e-05	7.42575e-05	0.699535	0.0431708	0.214324	0	0
LOC_Os10g31780	8.28794	7.82777e-15	7.79614e-14	5.26995	14.9605	27.506	0.0266414	0.078249
LOC_Os07g47550	8.28464	7.57374e-06	2.47233e-05	0.212122	7.34395	1.14429	0.0121533	0
LOC_Os02g43660	8.28023	2.1834e-05	6.65364e-05	0.208611	2.55337	1.62982	0	0
LOC_Os05g11560	8.2678	2.09694e-12	1.62226e-11	4.18988	85.1532	20.2641	0.147726	0.0903935
LOC_Os01g11150	8.2675	1.13431e-16	1.38733e-15	11.3986	14.7331	84.7288	0.141064	0.107417
LOC_Os11g41680	8.26576	1.65983e-06	5.98476e-06	0.294589	0.824165	0.584517	0	0
LOC_Os06g11240	8.26538	1.30112e-18	1.94518e-17	11.2445	112.835	61.0796	0.222472	0.217809
LOC_Os08g30510	8.26042	2.39712e-17	3.13096e-16	286.974	175.745	282.144	0	1.70844
LOC_Os10g41620	8.25652	2.06545e-34	1.03849e-32	9.88908	5.80137	8.52282	0.0301731	0.0295407
LOC_Os01g02710	8.24747	3.31176e-20	5.75281e-19	16.062	10.7042	17.1376	0.0694532	0.0339988
LOC_Os03g05560	8.24575	4.58925e-06	1.55143e-05	0.341667	1.48502	0.817147	0	0
LOC_Os02g46780	8.24382	1.88136e-05	5.77895e-05	0.0330697	5.10008	3.76473	0.0113682	0
LOC_Os10g39030	8.24118	3.84707e-20	6.64572e-19	4.21067	2.45419	3.47243	0.00804153	0.015746
LOC_Os06g17410	8.23848	1.40789e-05	4.40893e-05	0.170629	0.850305	1.52351	0	0
LOC_Os11g04560	8.2341	2.18835e-25	5.9541e-24	18.9942	30.9659	10.3216	0.0571095	0.0931875
LOC_Os11g03370	8.23394	3.5486e-32	1.54871e-30	15.4355	43.5233	21.4842	0.0865806	0.121094
LOC_Os02g30820	8.2299	3.84257e-17	4.92249e-16	20.1202	36.2141	24.1043	0.190365	0
LOC_Os12g44350	8.22745	1.11964e-44	1.04547e-42	17.9108	25.6364	18.8173	0.0451621	0.117908
LOC_Os06g20820	8.224	0.000124937	0.00033609	0.095627	5.91919	1.49421	0	0
LOC_Os05g45110	8.22394	0.000147084	0.000390842	0.0371203	2.53136	0.45573	0	0
LOC_Os03g17870	8.2233	1.20465e-12	9.55897e-12	13.3511	187.928	89.7175	0.191234	0.468065
LOC_Os12g04360	8.221	1.52098e-20	2.72806e-19	13.7229	28.3943	10.8064	0.0786238	0.0513173
LOC_Os10g26500	8.21783	2.25217e-17	2.95516e-16	47.9737	8.70098	7.62056	0.0491553	0.09625
LOC_Os10g12390	8.21741	0.000105153	0.000285908	0.303812	9.72154	1.35634	0	0
LOC_Os09g26300	8.21475	5.47913e-20	9.28249e-19	7.30586	7.6648	5.40005	0.0166324	0.0325675
LOC_Os03g01300	8.20228	7.58848e-14	6.86898e-13	93.8656	1510.62	278.947	2.93578	1.50071
LOC_Os10g30560	8.2014	1.76275e-49	2.17297e-47	103.723	62.1107	189.98	0.436026	0.501592
LOC_Os02g51930	8.20069	1.8984e-23	4.39509e-22	97.9715	641.154	248.74	1.38883	1.16045
LOC_Os01g51690	8.19898	3.26781e-07	1.31564e-06	0.919077	5.19614	3.36229	0	0.0171846
LOC_Os06g09870	8.19233	1.4163e-05	4.4333e-05	0.275133	285.475	46.1228	0.24591	0.166677
LOC_Os05g33130	8.18248	1.03818e-11	7.4646e-11	18.6267	843.181	233.075	1.29008	1.21683
LOC_Os08g10920	8.18014	1.61532e-08	7.7943e-08	1.26051	1.88448	2.18064	0	0.0106059
LOC_Os05g48640	8.17646	2.00247e-12	1.55387e-11	2.01105	15.35	4.29389	0.0400768	0.00980921
LOC_Os05g27304	8.17627	2.4142e-10	1.46932e-09	1.03245	9.5729	2.30463	0.00959237	0.0187826
LOC_Os04g39380	8.1708	0.000125269	0.00033692	0.0938588	5.41586	1.57134	0	0
LOC_Os11g26760	8.16918	1.45037e-27	4.59057e-26	171.25	597.753	397.572	2.29156	0.773632
LOC_Os10g36848	8.16909	7.94295e-09	3.98793e-08	2.34286	273.973	30.6131	0.186615	0.451951
LOC_Os10g28080	8.16688	1.59265e-07	6.69905e-07	1.22299	4.78687	2.41497	0.01617	0
LOC_Os11g03660	8.15464	4.62958e-10	2.71817e-09	1.58762	35.5916	14.7351	0.057449	0.0562449
LOC_Os01g52130	8.15195	1.4505e-41	1.12618e-39	24.0943	58.411	38.491	0.218734	0.114213
LOC_Os02g50690	8.15093	1.43079e-13	1.26299e-12	3.53171	13.0474	5.32303	0.0518834	0
LOC_Os03g19310	8.14733	5.74167e-07	2.23202e-06	0.52755	0.627264	0.471039	0	0
LOC_Os11g26390	8.14478	1.1425e-05	3.63249e-05	2.02356	0.272177	0.694923	0	0
LOC_Os04g21350	8.13858	2.05211e-06	7.30015e-06	0.821318	0.718058	1.83335	0	0
LOC_Os01g53820	8.13132	3.22943e-24	8.03954e-23	52.6775	220.661	109.89	0.395097	0.644693
LOC_Os10g02300	8.12166	3.58539e-05	0.000105552	0.337663	3.04657	0.602985	0	0
LOC_Os06g01890	8.11569	3.85439e-17	4.93537e-16	5.82137	10.9555	7.0331	0.0206307	0.0403965
LOC_Os04g55950	8.11413	1.39413e-26	4.12458e-25	25.3136	59.1778	72.7598	0.119204	0.311214
LOC_Os06g11330	8.11251	4.66907e-39	3.17746e-37	62.1327	55.3862	78.5245	0.0698005	0.478362
LOC_Os10g34440	8.11206	2.51114e-06	8.81235e-06	0.564022	8.41576	3.35736	0.0215434	0
LOC_Os03g24610	8.10166	1.26334e-07	5.38643e-07	0.929991	2.4392	3.15714	0	0.0130415
LOC_Os12g14150	8.09359	7.67394e-07	2.9277e-06	0.490981	0.583784	0.401855	0	0
LOC_Os02g32990	8.0908	8.4633e-17	1.04788e-15	4.80749	14.639	10.8622	0.0201541	0.0591951
LOC_Os05g34854	8.08743	2.81806e-23	6.41852e-22	5.48839	20.2953	15.9946	0.0582318	0.0570113
LOC_Os12g03050	8.08544	5.22229e-20	8.88917e-19	7.09175	32.5018	11.706	0.0769858	0.0628102
LOC_Os10g39100	8.08463	0.000107679	0.000292268	0	9.22371	4.65593	0	0.0150966
LOC_Os01g16120	8.08427	5.32425e-07	2.07925e-06	1.84409	6.86503	1.59344	0	0.0200208
LOC_Os09g20170	8.08206	0.000167039	0.000438726	0.0719178	4.45162	0.882943	0	0
LOC_Os06g12210	8.08067	1.3254e-06	4.86126e-06	2.30736	3.87316	4.37792	0	0
LOC_Os07g08360	8.07763	2.40902e-11	1.66236e-10	3.02755	8.63954	5.27133	0	0.0407579
LOC_Os03g03810	8.07739	4.93782e-105	3.55852e-102	1213.55	1407.83	967.194	3.97827	6.79834
LOC_Os10g22740	8.07088	1.48857e-06	5.41099e-06	1.72196	0.828008	0.800784	0	0
LOC_Os01g11430	8.06799	1.18452e-06	4.38457e-06	0.685164	0.308069	0.509808	0	0
LOC_Os04g33390	8.06659	2.93351e-18	4.20873e-17	46.034	421.818	141.782	0.60477	1.08551
LOC_Os02g08070	8.054	8.77765e-05	0.000241536	1.85796	0.0464104	1.18495	0	0
LOC_Os10g20830	8.05392	6.00187e-06	1.99019e-05	1.94858	1.77767	0.472786	0	0
LOC_Os06g38980	8.04539	1.78152e-72	5.50236e-70	19.2834	24.1623	24.0927	0.0603849	0.144514
LOC_Os03g25280	8.03315	1.87953e-05	5.77398e-05	0.246417	1.65455	0.660064	0	0
LOC_Os09g39090	8.02821	6.79042e-06	2.23558e-05	1.81495	0.595039	0.443116	0	0
LOC_Os01g42900	8.01845	5.08667e-05	0.000145973	0.061159	0.802048	0.921505	0	0
LOC_Os07g37310	8.01777	7.88469e-33	3.60924e-31	21.7112	64.3221	42.4794	0.135975	0.251458
LOC_Os08g08960	8.01649	3.86282e-09	2.03273e-08	20.3048	2966.78	881.539	2.94115	6.2254
LOC_Os07g23150	8.01444	1.30186e-05	4.10018e-05	0.687685	0.151889	1.0503	0	0
LOC_Os07g17490	8.0077	3.14727e-08	1.45776e-07	3.21712	3.0432	1.76589	0	0.01775
LOC_Os04g20080	8.00656	2.89871e-06	1.00818e-05	0.490181	0.178014	0.21042	0	0
LOC_Os03g08999	8.00566	3.72598e-17	4.77748e-16	12.2358	54.956	51.3037	0.0454726	0.289377
LOC_Os01g52330	8.00438	0.000103306	0.000281241	0.0810571	2.04095	0.452339	0	0
LOC_Os03g49680	8.00403	0.000160566	0.000423228	0.0532934	2.90741	0.773251	0	0
LOC_Os01g27360	8.00342	1.98588e-06	7.08043e-06	0.722305	0.631494	1.34361	0	0
LOC_Os01g02520	7.99779	8.18832e-22	1.65094e-20	19.9961	8.64553	16.5129	0.0081638	0.11989
LOC_Os03g19940	7.9915	1.98029e-17	2.6106e-16	20.3662	8.21802	40.8331	0.126718	0.062031
LOC_Os08g02030	7.99089	1.19754e-11	8.5535e-11	3.22357	80.8947	25.0194	0.0764239	0.211996
LOC_Os12g03040	7.98923	1.31683e-11	9.35087e-11	4.69777	24.2814	11.1505	0	0.105405
LOC_Os11g44415	7.98872	3.75733e-07	1.50048e-06	2.02299	6.83877	9.53318	0.038635	0
LOC_Os02g22160	7.98502	3.20836e-11	2.18604e-10	1.14475	13.8296	7.6272	0.0119249	0.0466999
LOC_Os09g38110	7.98427	4.9794e-17	6.28428e-16	29.8133	186.858	33.1309	0.309896	0.411759
LOC_Os07g03220	7.97593	3.58944e-06	1.2312e-05	0.846033	1.5533	2.36065	0	0
LOC_Os03g52360	7.97321	1.49406e-05	4.6575e-05	0.412141	2.3349	1.28797	0	0
LOC_Os04g59430	7.97304	1.80962e-49	2.22101e-47	13.0264	22.0951	20.8475	0.0986347	0.0772539
LOC_Os07g04360	7.96818	6.00186e-05	0.000170134	1.10026	0.0524689	0.390728	0	0
LOC_Os12g34300	7.96546	4.88689e-57	8.80455e-55	16.7405	23.5809	22.8246	0.0642993	0.136395
LOC_Os02g36510	7.96421	7.20989e-14	6.53681e-13	5.38969	6.64118	28.4219	0.0124348	0.0973931
LOC_Os07g48500	7.95482	2.132e-16	2.53375e-15	6.69997	7.28709	15.3673	0	0.0827497
LOC_Os04g29090	7.9491	7.94597e-06	2.58603e-05	0.551261	0.160651	0.751988	0	0
LOC_Os04g23440	7.94813	6.31108e-07	2.4372e-06	2.07192	7.02834	1.77289	0	0.023244
LOC_Os05g48660	7.94509	3.37816e-27	1.03767e-25	6.70116	19.5222	11.7484	0.0692073	0.0483977
LOC_Os04g43400	7.94267	1.95636e-06	6.98226e-06	0.662113	1.18089	0.96068	0	0
LOC_Os02g29110	7.94011	1.10735e-34	5.63824e-33	30.8241	22.329	27.5769	0.168194	0.0823343
LOC_Os05g27050	7.9364	3.54448e-14	3.31628e-13	11.9963	10.488	10.2649	0.0916418	0
LOC_Os01g48940	7.93511	4.6037e-06	1.55575e-05	1.6172	0.56555	1.90523	0	0
LOC_Os01g66040	7.92921	2.29614e-08	1.08245e-07	4.36836	3.98889	3.16007	0	0.0272261
LOC_Os07g47330	7.92275	1.51717e-06	5.50854e-06	0.690824	0.383699	0.634965	0	0
LOC_Os05g27034	7.91931	1.16875e-06	4.32961e-06	0.325621	0.268415	0.363426	0	0
LOC_Os09g31120	7.91628	5.21436e-09	2.69204e-08	1.22646	140.81	57.4008	0.351345	0.137592
LOC_Os06g14260	7.91452	0.000197401	0.000511208	0.0561682	1.70891	0.156723	0	0
LOC_Os07g44090	7.91389	3.9112e-07	1.55838e-06	3.49367	1.34274	0.733529	0.0118911	0
LOC_Os04g46110	7.91262	9.29584e-11	5.96574e-10	9.87614	15.0711	1.77289	0.0237417	0.0464881
LOC_Os03g39710	7.90523	3.93458e-14	3.66541e-13	1.97964	11.5762	5.36069	0.0223124	0.032767
LOC_Os05g39260	7.90308	9.4891e-25	2.46034e-23	7.90492	6.4395	6.12398	0.0319697	0.0312996
LOC_Os11g29870	7.89818	1.72106e-10	1.07065e-09	1.59224	16.4183	4.722	0.0156386	0.0459326
LOC_Os05g42290	7.8949	2.61279e-12	1.99606e-11	11.9614	2.55629	22.9094	0.050764	0.0497
LOC_Os10g41838	7.88904	1.26594e-06	4.65773e-06	13.0699	5.11116	0.0374995	0.0231	0.0113079
LOC_Os02g11720	7.88643	8.20876e-71	2.40329e-68	21.4815	22.8079	20.9485	0.103591	0.115908
LOC_Os08g34800	7.88051	2.85368e-18	4.0984e-17	5.75871	23.7638	19.7104	0.0659878	0.0861397
LOC_Os01g65700	7.86874	8.22201e-12	5.98054e-11	3.10788	11.8685	7.07616	0	0.0627589
LOC_Os07g17520	7.86286	1.02014e-13	9.12831e-13	3.28938	3.36578	2.85544	0.0279202	0
LOC_Os04g55740	7.86139	7.26605e-06	2.37824e-05	0.441089	0.370208	1.13229	0	0
LOC_Os02g14590	7.86091	5.04591e-06	1.69439e-05	0.430186	0.40619	1.00828	0	0
LOC_Os06g06520	7.85761	4.05283e-34	1.9949e-32	38.3383	50.4712	16.676	0.197549	0.151963
LOC_Os09g39920	7.85525	1.2181e-12	9.66301e-12	17.9995	17.0052	4.78973	0	0.1143
LOC_Os01g70370	7.85285	7.94561e-08	3.48229e-07	0.279104	4.79487	4.78943	0.0119932	0.0117418
LOC_Os02g12080	7.84828	3.77652e-05	0.000110669	0.288694	2.52398	1.93327	0	0
LOC_Os09g27930	7.84787	5.15143e-05	0.000147741	3.98434	105.628	5.47313	0	0.154726
LOC_Os05g41200	7.83096	1.16389e-12	9.25121e-12	5.7613	5.97644	3.32347	0.0222531	0.0217867
LOC_Os06g42990	7.82923	9.88433e-13	7.9306e-12	11.0049	3.25227	4.15185	0	0.052166
LOC_Os12g16720	7.82503	1.08239e-11	7.77051e-11	23.6702	686.237	142.108	1.11835	1.42527
LOC_Os04g56170	7.81572	3.41047e-15	3.53707e-14	1.82043	11.7237	7.627	0.028883	0.0377034
LOC_Os11g02130	7.81197	4.98478e-11	3.31349e-10	1.44701	18.56	7.39778	0.0481383	0.0314195
LOC_Os01g21250	7.81124	1.56083e-17	2.07795e-16	101.74	962.687	646.114	3.41577	2.10828
LOC_Os08g26880	7.80866	2.39071e-06	8.41917e-06	0.390727	0.573894	0.566918	0	0
LOC_Os03g13050	7.80843	3.90541e-05	0.000114149	0.168388	1.32496	0.51683	0	0
LOC_Os09g04050	7.80579	1.2417e-06	4.57574e-06	0.185715	7.24801	4.26989	0.0255368	0
LOC_Os02g01590	7.7995	1.75801e-12	1.37519e-11	1.49916	12.7676	2.95273	0.0303151	0.0222598
LOC_Os03g50160	7.79431	9.41733e-17	1.16191e-15	14.5818	100.343	93.9737	0.4851	0.184696
LOC_Os02g14180	7.79307	2.67098e-22	5.63171e-21	17.6095	9.99139	40.9791	0.123541	0.100793
LOC_Os03g39650	7.78816	2.00155e-07	8.30707e-07	0.934843	2.39309	1.75288	0.0128546	0
LOC_Os08g30014	7.77889	5.93555e-07	2.3023e-06	0.544689	13.81	25.1277	0	0.0916598
LOC_Os07g44890	7.77412	7.90171e-10	4.51393e-09	2.65044	85.673	15.7088	0.219926	0.0768989
LOC_Os01g02930	7.77109	4.97073e-07	1.95122e-06	0.0937144	18.7789	3.69568	0.0322156	0.0210269
LOC_Os08g32430	7.76947	4.68632e-17	5.92771e-16	6.91702	9.28566	7.22202	0.0767038	0
LOC_Os03g55410	7.76892	9.03256e-08	3.93047e-07	1.25453	29.0531	8.19366	0.0958359	0
LOC_Os03g05630	7.7641	5.74078e-19	8.85568e-18	4.82446	4.21002	4.88135	0.0154997	0.0303497
LOC_Os03g49270	7.7545	0.000158913	0.000419185	0.0954771	3.30554	2.13124	0	0
LOC_Os01g02920	7.74217	2.95128e-14	2.77885e-13	8.49287	93.9893	32.359	0.109826	0.340493
LOC_Os03g28090	7.73804	3.70808e-08	1.70154e-07	0.379698	4.4957	1.90701	0.00932331	0.00912789
LOC_Os03g58800	7.73642	6.97749e-15	6.99891e-14	4.49663	11.1334	2.7101	0.0103052	0.050446
LOC_Os03g14730	7.72302	2.1503e-57	3.95009e-55	31.4145	42.146	47.2503	0.134075	0.322197
LOC_Os01g57599	7.7199	4.55291e-40	3.25609e-38	17.2455	8.77224	20.0132	0.0898237	0.0769484
LOC_Os12g10220	7.71898	9.61734e-13	7.7252e-12	8.98229	7.47389	5.64634	0	0.0694958
LOC_Os10g41130	7.71841	1.72622e-38	1.1283e-36	70.3059	83.8183	174.552	0.403557	0.812148
LOC_Os03g15760	7.71557	4.88478e-08	2.20868e-07	3.33871	2.64493	2.50957	0.023423	0
LOC_Os11g08050	7.71521	2.78187e-05	8.33108e-05	0.200188	0.810091	0.22343	0	0
LOC_Os03g20330	7.71167	1.55734e-35	8.48267e-34	20.3503	27.0817	15.7009	0.140853	0.0919339
LOC_Os04g56690	7.71022	1.2781e-36	7.59458e-35	11.991	17.6681	14.3944	0.0916017	0.0717454
LOC_Os05g02200	7.69634	1.58311e-11	1.11628e-10	2.11142	49.8963	32.1081	0.12702	0.142123
LOC_Os02g55689	7.69577	6.22991e-08	2.77097e-07	2.26577	1.55425	1.5562	0	0.0146647
LOC_Os01g41370	7.6884	1.93404e-43	1.70402e-41	22.9393	10.8197	19.5426	0.132533	0.0648774
LOC_Os01g02950	7.68688	4.08701e-06	1.39017e-05	0.479641	0.782765	0.71377	0	0
LOC_Os02g10140	7.68029	7.95849e-05	0.000220332	0.200376	2.24236	0.745467	0	0
LOC_Os12g35480	7.67881	1.98786e-65	5.03341e-63	18.5549	19.5931	14.5806	0.0726008	0.132004
LOC_Os08g08430	7.67735	1.08998e-07	4.68999e-07	2.17551	3.49968	3.23746	0.0249287	0
LOC_Os06g10070	7.6773	3.00243e-05	8.94188e-05	0.398133	0.835388	2.22178	0	0
LOC_Os03g46200	7.67707	5.44531e-20	9.23633e-19	11.0561	51.9384	35.133	0.121041	0.237009
LOC_Os03g43130	7.67347	6.86424e-06	2.25745e-05	1.78851	0.66225	1.64389	0	0
LOC_Os07g10420	7.67111	8.29574e-23	1.82156e-21	6.44457	14.4949	7.68544	0.0606961	0.0445679
LOC_Os01g14590	7.669	5.08104e-08	2.29153e-07	0.599551	8.72224	4.90717	0	0.0403568
LOC_Os02g46360	7.6559	3.15284e-24	7.8628e-23	13.2845	19.6027	16.5145	0.0742558	0.109049
LOC_Os10g38600	7.65188	2.17104e-05	6.61959e-05	0.379923	8.6361	1.34277	0.0217673	0
LOC_Os01g61310	7.65103	2.25842e-07	9.29632e-07	2.57385	5.40061	3.61744	0	0.0320833
LOC_Os03g60580	7.65048	1.62537e-17	2.15994e-16	37.6513	336.747	203.209	1.06319	1.0409
LOC_Os01g09340	7.64529	7.45732e-08	3.27954e-07	1.55905	1.59671	1.2429	0	0.0124931
LOC_Os03g22210	7.64412	6.07605e-17	7.60345e-16	152.414	12.9432	105.996	0.508041	0.41089
LOC_Os11g28860	7.64387	4.07643e-06	1.38707e-05	2.1515	1.1286	1.65089	0	0
LOC_Os10g33810	7.64211	6.29122e-18	8.74918e-17	8.01741	35.102	10.3979	0.0769858	0.120596
LOC_Os07g43960	7.63925	2.21146e-26	6.46778e-25	8.1086	16.092	7.8909	0.0686562	0.0537738
LOC_Os03g47270	7.63827	2.22242e-78	8.44099e-76	412.736	615.249	338.871	2.78111	2.7457
LOC_Os01g09700	7.63706	7.71597e-13	6.2714e-12	3.06167	37.5078	9.29031	0.076744	0.0966027
LOC_Os11g27290	7.63383	3.50496e-05	0.000103358	1.13955	0.923828	0.173435	0	0
LOC_Os12g41680	7.63286	4.50562e-20	7.70755e-19	6.56062	23.9026	9.27493	0.082011	0.0669101
LOC_Os01g57004	7.63006	0.000172563	0.000452176	0.208611	4.3772	0.931323	0	0
LOC_Os08g37980	7.62747	5.42641e-05	0.000155042	3.74036	0.560589	0.715648	0	0
LOC_Os08g28790	7.62254	1.92197e-05	5.89467e-05	1.97232	0.477513	0.677326	0	0
LOC_Os07g04350	7.61964	1.37264e-93	7.71587e-91	124.492	67.7343	86.8574	0.557342	0.565148
LOC_Os02g19430	7.61706	7.09212e-06	2.32689e-05	2.77548	1.53255	1.14126	0	0
LOC_Os01g19190	7.60951	6.89469e-05	0.000193126	0.252302	0.0230172	0.244864	0	0
LOC_Os01g74410	7.60941	7.26151e-07	2.78092e-06	1.61617	0.645935	2.70572	0.0132281	0
LOC_Os05g49810	7.60444	1.16e-15	1.2681e-14	6.42896	46.0896	16.1446	0.110502	0.144248
LOC_Os09g20150	7.60092	6.71948e-07	2.58603e-06	1.01807	3.2636	2.71441	0.019443	0
LOC_Os09g10620	7.59476	5.48578e-44	4.94178e-42	98.1398	100.785	217.118	0.938179	0.734812
LOC_Os01g65169	7.59238	2.81947e-54	4.50251e-52	15.3764	9.53546	11.8117	0.085601	0.0628551
LOC_Os09g10020	7.59219	0.000106818	0.000289985	0.486342	2.16851	0.203553	0	0
LOC_Os02g49700	7.59086	0	0	199.849	183.542	178.907	1.14862	1.23027
LOC_Os03g12890	7.59056	1.79635e-10	1.11453e-09	2.6791	26.1595	17.7835	0.00807876	0.150279
LOC_Os11g37950	7.59014	1.6509e-05	5.11804e-05	0.916991	517.03	199.208	0.427809	1.03608
LOC_Os01g32670	7.58634	9.86822e-10	5.56047e-09	5.14086	198.641	35.942	0.40013	0.391744
LOC_Os10g21550	7.58546	3.70609e-11	2.50212e-10	11.25	25.0447	18.3748	0.094325	0.092348
LOC_Os05g44260	7.5805	4.31753e-06	1.46415e-05	2.47997	14.31	3.45988	0	0.052166
LOC_Os10g40430	7.57052	2.20918e-61	4.5322e-59	173.724	279.764	153.46	1.05095	1.51766
LOC_Os05g02700	7.56606	2.28802e-25	6.20126e-24	13.8416	6.70232	9.0065	0.0770566	0.0377208
LOC_Os09g34320	7.5654	1.60141e-18	2.36145e-17	5.36977	20.6326	6.79484	0.0587876	0.0690665
LOC_Os03g10090	7.56524	9.93806e-32	4.26441e-30	55.4308	13.8398	25.0006	0.160052	0.20893
LOC_Os02g06970	7.55239	5.73191e-05	0.000163091	1.82743	5.75164	0.906488	0	0
LOC_Os05g34600	7.55172	2.50594e-54	4.02468e-52	14.6037	10.4139	15.7413	0.0859209	0.08412
LOC_Os02g01355	7.55143	9.76314e-08	4.23265e-07	3.1353	2.81943	2.41619	0.0256619	0
LOC_Os06g06570	7.53879	2.85448e-15	2.98912e-14	5.74156	18.8239	15.1193	0.0308397	0.120773
LOC_Os05g31380	7.53825	1.53228e-07	6.46168e-07	1.32423	1.65943	1.10848	0	0.01238
LOC_Os02g01190	7.53701	1.10443e-40	8.14724e-39	16.1123	14.7047	9.4961	0.0989076	0.0691675
LOC_Os09g29960	7.53361	3.0555e-269	2.14694e-265	286.922	290.59	308.002	1.79612	2.10159
LOC_Os05g40070	7.53324	2.75899e-21	5.27511e-20	6.95275	4.57257	6.48594	0.0535097	0.0174627
LOC_Os01g37750	7.53054	2.97263e-08	1.38143e-07	0.808343	7.02676	4.51096	0.0198485	0.0194325
LOC_Os03g39930	7.53023	9.94411e-24	2.35856e-22	17.6037	6.3842	13.029	0.0213457	0.12539
LOC_Os11g09600	7.52243	1.53386e-18	2.2678e-17	15.3512	4.5795	6.56875	0.0674401	0.0330133
LOC_Os08g34390	7.52238	4.65212e-09	2.42224e-08	0.880266	16.377	6.68076	0.0403471	0.0395014
LOC_Os12g08000	7.51594	1.17342e-12	9.32071e-12	2.2136	0.738933	2.76259	0.00691779	0.0135456
LOC_Os03g36080	7.51429	3.22313e-15	3.35031e-14	18.5166	131.203	54.209	0.61472	0.174727
LOC_Os07g41890	7.50979	4.12434e-05	0.000120048	0.764159	2.7487	0.731039	0	0
LOC_Os09g37180	7.507	4.14275e-05	0.000120559	0.0588829	3.30501	1.31439	0.0101209	0
LOC_Os07g34250	7.50201	5.05335e-45	4.84742e-43	18.8545	13.5042	20.5039	0.124644	0.101693
LOC_Os07g43800	7.50153	1.99283e-12	1.54768e-11	3.16522	13.9606	6.48865	0.0666176	0.0217405
LOC_Os01g34860	7.4896	1.21242e-48	1.43782e-46	11.6947	7.17489	9.02326	0.0349585	0.0855645
LOC_Os09g23460	7.4799	1.07706e-05	3.43219e-05	1.3748	1.5533	0.708194	0	0
LOC_Os01g72760	7.47557	3.32497e-05	9.83597e-05	0.18392	0.771826	0.410547	0	0
LOC_Os12g40940	7.47178	5.90045e-05	0.000167564	0.371933	0.173425	1.1531	0	0
LOC_Os02g41630	7.47126	1.48535e-26	4.38522e-25	2312.98	9123.08	3462.22	26.4916	39.0183
LOC_Os03g41130	7.46444	3.74654e-05	0.000109859	0.84165	13.1346	1.17421	0	0.035408
LOC_Os03g29360	7.46338	3.53193e-19	5.55814e-18	16.3863	12.2084	30.3488	0.040819	0.199817
LOC_Os12g32760	7.45951	1.22215e-23	2.88169e-22	6.23437	14.0066	14.12	0.114998	0.0307058
LOC_Os09g28150	7.45831	3.85556e-05	0.000112809	0.271032	0.995217	1.28562	0	0
LOC_Os09g25720	7.45636	3.85091e-10	2.28196e-09	2.74458	59.828	20.932	0.0786238	0.230928
LOC_Os05g49300	7.45605	1.52809e-43	1.35913e-41	68.0221	156.923	115.375	0.600127	0.944274
LOC_Os11g05810	7.45291	8.3598e-15	8.3113e-14	10.2954	5.68189	2.81283	0.0368665	0.0360937
LOC_Os02g50340	7.44644	5.59742e-08	2.51031e-07	0.505048	15.101	1.785	0.0385816	0.0188865
LOC_Os02g49710	7.44612	4.04203e-05	0.00011786	0.365633	1.61111	0.734549	0	0
LOC_Os03g09880	7.44417	3.3119e-09	1.75863e-08	2.26049	97.9827	19.1212	0.245392	0.180187
LOC_Os01g02900	7.44265	6.18101e-06	2.04573e-05	0.0288694	9.05604	2.09437	0.00992424	0.0194325
LOC_Os05g38700	7.43636	2.07819e-05	6.34956e-05	1.56191	3.68695	1.52534	0	0
LOC_Os04g31410	7.43632	8.0154e-06	2.60802e-05	6.08374	3.31251	0.515701	0	0.0259181
LOC_Os07g28880	7.43535	4.45197e-05	0.000128785	0.537875	1.69291	2.85153	0	0
LOC_Os04g01500	7.4348	0.000147987	0.000392795	0.303057	2.09844	0.270593	0	0
LOC_Os01g53040	7.42984	7.6216e-14	6.89674e-13	1.63938	7.45303	4.3411	0.0221004	0.0324558
LOC_Os02g21810	7.42567	1.16009e-05	3.68467e-05	0.414167	0.434515	0.213347	0	0
LOC_Os10g29400	7.42291	0.000206812	0.000533468	0.495875	0.739286	0.0291288	0	0
LOC_Os01g46940	7.42104	2.26342e-06	8.00198e-06	1.42992	5.02556	1.67573	0.0245776	0
LOC_Os07g09420	7.41754	1.50794e-08	7.30728e-08	2.73159	239.437	62.5751	0.305181	0.781438
LOC_Os04g08060	7.40013	0.000152616	0.000404128	0.19634	1.64789	0.273919	0	0
LOC_Os03g43010	7.39493	0.000210929	0.000542691	0.153902	1.16254	0.103062	0	0
LOC_Os01g34560	7.38912	1.31495e-22	2.83856e-21	12.8521	52.7201	41.4621	0.150494	0.336776
LOC_Os04g01140	7.38523	2.63559e-09	1.41772e-08	3.19105	91.6511	9.69726	0.152055	0.244569
LOC_Os03g55010	7.38244	4.01744e-15	4.13151e-14	4.08898	32.5951	14.4162	0.091958	0.128615
LOC_Os01g62770	7.38021	2.42558e-17	3.1635e-16	2.56985	1.45032	4.4309	0.00609256	0.0298243
LOC_Os04g31350	7.37941	8.30532e-07	3.15108e-06	0.575157	12.6717	3.26803	0	0.0527929
LOC_Os08g40500	7.37605	1.63947e-36	9.63996e-35	82.3906	124.947	53.5322	0.380323	0.854219
LOC_Os07g34890	7.37532	5.2925e-05	0.000151524	1.41046	1.57225	0.295166	0	0
LOC_Os01g42540	7.37438	5.24967e-05	0.000150359	0.755527	0.148621	0.895947	0	0
LOC_Os10g30440	7.36839	0.000100172	0.00027345	0.574664	4.82318	2.13794	0	0
LOC_Os05g06800	7.36733	1.26613e-05	3.99753e-05	2.78833	1.35015	2.87267	0	0
LOC_Os11g47140	7.36562	7.14394e-05	0.000199352	0.700165	0.104938	0.195364	0	0
LOC_Os01g74020	7.36375	2.26444e-12	1.74655e-11	49.746	222.186	61.4944	1.23177	0.125294
LOC_Os09g23050	7.35825	6.47673e-05	0.000182272	1.67065	2.6965	0.430295	0	0
LOC_Os02g12150	7.35519	7.73256e-05	0.000214563	2.25609	7.1008	1.25901	0	0
LOC_Os12g31340	7.35388	1.68512e-10	1.04922e-09	1.72892	3.41682	1.75015	0.0138219	0.0135322
LOC_Os04g25454	7.34849	3.02452e-05	9.00386e-05	0.068039	0.183553	0.0759384	0	0
LOC_Os08g28240	7.34824	1.47728e-14	1.43223e-13	7.55691	40.6413	8.59193	0.0728353	0.178272
LOC_Os12g02330	7.34777	8.63719e-39	5.79372e-37	31.2804	36.2716	19.6216	0.121275	0.296833
LOC_Os09g32952	7.34572	0.000180034	0.000470003	0.178547	0.999037	0.0996384	0	0
LOC_Os04g51580	7.34558	1.01305e-16	1.24498e-15	22.3876	157.892	48.5565	0.367572	0.674753
LOC_Os01g03130	7.34439	1.17686e-14	1.1517e-13	2.99937	13.7312	17.5901	0.0749871	0.0734154
LOC_Os06g11820	7.3424	1.84331e-16	2.20179e-15	5.26171	5.66176	4.81854	0.0463791	0.0227035
LOC_Os07g05670	7.33384	3.32492e-18	4.73885e-17	13.6457	8.7042	7.73683	0.131345	0
LOC_Os07g35540	7.33203	7.37059e-09	3.72184e-08	0.363358	9.44857	4.02647	0.0178442	0.0349403
LOC_Os03g13870	7.33041	5.36264e-23	1.19906e-21	14.0061	50.4955	42.5696	0.144084	0.364414
LOC_Os02g31840	7.32735	1.37068e-06	5.01227e-06	0.220106	14.0284	3.19359	0.0189161	0.0370393
LOC_Os01g11160	7.31634	2.11937e-10	1.30315e-09	1.19114	14.0369	2.96804	0.0285677	0.0466149
LOC_Os03g42080	7.31574	1.2482e-19	2.04678e-18	14.0695	18.2832	14.9892	0.109922	0.107618
LOC_Os01g05064	7.3136	1.12451e-09	6.30594e-09	2.86547	15.7101	4.84882	0.0317756	0.0622193
LOC_Os11g06050	7.31255	4.9345e-05	0.00014191	0.634525	1.66425	0.442621	0	0
LOC_Os07g32020	7.31221	4.60823e-17	5.83944e-16	3.77862	7.21018	2.17942	0.0174356	0.0426754
LOC_Os03g21030	7.30987	3.09685e-28	1.01801e-26	23.6702	87.6775	62.6728	0.44109	0.409116
LOC_Os03g52820	7.30978	3.91182e-43	3.32162e-41	4.45666	4.48692	4.84025	0.0206104	0.0470829
LOC_Os02g33110	7.30657	4.71165e-14	4.35324e-13	8.26915	95.3758	30.6398	0.335466	0.267934
LOC_Os02g18180	7.30655	1.60562e-31	6.76573e-30	4.12186	6.45149	8.18127	0.0536141	0.0374931
LOC_Os01g11460	7.30422	2.21813e-52	3.1646e-50	144.49	56.5786	129.801	0.700387	0.923606
LOC_Os02g29090	7.30257	2.22902e-14	2.12369e-13	2.03817	3.38902	3.47659	0.0264396	0.0129427
LOC_Os07g39860	7.29991	4.0975e-07	1.62845e-06	1.54099	12.4581	3.33863	0	0.0610156
LOC_Os09g33700	7.2996	0.000272342	0.000686129	0.250676	6.57481	4.75626	0	0
LOC_Os01g50840	7.29635	6.71409e-19	1.02613e-17	5.65871	21.5518	10.4023	0.0817336	0.0960246
LOC_Os11g34570	7.28918	0.000187601	0.00048826	0.178897	2.53376	0.998335	0	0
LOC_Os03g01012	7.28747	1.47737e-05	4.60958e-05	0.739851	0.413974	0.385349	0	0
LOC_Os04g40120	7.28666	1.21637e-05	3.84645e-05	1.37872	1.44646	0.979231	0	0
LOC_Os08g38130	7.27744	1.54982e-08	7.49988e-08	1.1823	4.79978	2.86863	0	0.0346013
LOC_Os06g11840	7.25537	9.56306e-15	9.43748e-14	15.6191	2.96517	27.4354	0.12784	0.0750961
LOC_Os03g29410	7.25285	1.224e-16	1.4899e-15	7.03482	48.432	21.8179	0.133732	0.240036
LOC_Os03g20600	7.25007	5.09225e-19	7.87688e-18	10.2311	29.1463	20.4662	0.0541089	0.238387
LOC_Os01g60800	7.2481	5.01564e-18	7.05216e-17	2.83873	6.08049	5.01649	0.027107	0.0398082
LOC_Os08g32420	7.247	3.4413e-11	2.3357e-10	4.04411	5.48028	3.66733	0.0289629	0.0283558
LOC_Os03g02700	7.23983	6.34385e-05	0.000178819	0.176223	0.61627	0.196683	0	0
LOC_Os08g41800	7.23639	0.000123619	0.000332768	0.285447	1.49736	0.318588	0	0
LOC_Os07g27390	7.23624	4.92344e-06	1.65742e-05	0.154269	3.60692	0.811707	0	0.0148345
LOC_Os03g43810	7.23491	4.5845e-41	3.46376e-39	16.654	18.7203	10.3468	0.112809	0.12425
LOC_Os04g02650	7.23211	3.09168e-12	2.34597e-11	2.20481	5.86354	3.54812	0.0352528	0.0172569
LOC_Os04g53606	7.22706	3.16151e-06	1.09444e-05	0.747416	11.1086	0.834191	0.0214112	0.0209624
LOC_Os03g50590	7.2252	6.94707e-05	0.000194438	0.361868	6.77036	0.605821	0	0.0202983
LOC_Os01g65690	7.22213	1.07414e-10	6.85194e-10	2.45803	8.25214	3.44173	0.0614531	0
LOC_Os07g44910	7.22117	8.47653e-06	2.74661e-05	0.514546	2.82371	0.839341	0.0136063	0
LOC_Os03g57490	7.21342	4.06184e-11	2.72919e-10	5.82928	129.044	40.9641	0.28627	0.519019
LOC_Os11g31850	7.21331	9.05707e-05	0.000248737	0.553767	0.484145	2.26622	0	0
LOC_Os07g48980	7.20667	2.64349e-33	1.24037e-31	153.482	502.397	316.576	2.5565	2.62869
LOC_Os12g37200	7.20078	1.20737e-11	8.61498e-11	4.71361	1.59768	2.26622	0.0373931	0
LOC_Os10g05520	7.19905	9.0731e-58	1.6888e-55	11.5061	10.4539	11.2891	0.0646301	0.113896
LOC_Os02g34260	7.196	1.79836e-06	6.44866e-06	0.931413	29.2175	7.79663	0.128074	0
LOC_Os01g60690	7.19219	0.000176483	0.000461503	0.480587	3.40334	0.670479	0	0
LOC_Os01g49360	7.18367	1.00712e-28	3.4352e-27	14.0667	45.5087	27.1808	0.234325	0.229414
LOC_Os06g48240	7.18237	8.39662e-07	3.18225e-06	0.21361	14.3427	1.94702	0.0244771	0.0359461
LOC_Os01g50240	7.17562	4.14446e-05	0.000120597	0.289242	0.849668	0.645647	0	0
LOC_Os06g40809	7.17211	1.06348e-06	3.96841e-06	4.66012	3.49219	1.98139	0	0.0373429
LOC_Os01g72120	7.17161	1.91962e-10	1.18682e-09	1.90854	16.7416	4.85196	0.0364493	0.0713708
LOC_Os08g32360	7.17004	9.69149e-23	2.11811e-21	62.7887	85.3734	61.6528	0.912776	0.157702
LOC_Os04g55640	7.16569	7.16445e-30	2.62535e-28	39.1071	107.638	43.3121	0.457466	0.577907
LOC_Os02g57790	7.16122	2.37133e-05	7.18505e-05	0.433334	4.93592	1.45093	0.0212806	0
LOC_Os01g14670	7.16068	8.1505e-15	8.11183e-14	5.94824	22.0728	5.77825	0.0946661	0.0741456
LOC_Os04g41970	7.15978	2.46328e-20	4.32436e-19	77.111	387.187	122.811	1.40065	1.7205
LOC_Os07g42740	7.15867	3.99757e-14	3.72039e-13	4.38676	34.3153	11.1665	0.132281	0.116558
LOC_Os11g27730	7.15761	2.07845e-05	6.34965e-05	0.410092	0.198572	0.316872	0	0
LOC_Os11g40530	7.15738	2.34646e-76	8.45506e-74	297.791	217.767	298.5	1.46186	3.09453
LOC_Os02g48900	7.15648	2.14005e-32	9.56252e-31	15.1277	43.6761	33.5029	0.212259	0.29573
LOC_Os07g02560	7.15235	4.92435e-06	1.65753e-05	0.351552	1.44177	1.24844	0	0.0107562
LOC_Os02g42970	7.1435	1.42507e-05	4.45926e-05	0.437839	3.50255	1.58819	0	0.0184198
LOC_Os03g06970	7.14229	2.25138e-07	9.27005e-07	2.67364	27.8162	5.27182	0.137865	0
LOC_Os01g40580	7.14072	2.19135e-10	1.34418e-09	1.52923	22.9959	8.87524	0.0700925	0.0857793
LOC_Os01g45250	7.13388	3.8965e-08	1.78392e-07	0.929682	8.26934	4.2407	0.055581	0
LOC_Os01g17420	7.1291	2.23014e-07	9.18515e-07	1.82378	14.4142	4.07105	0.0417967	0.0409207
LOC_Os04g43200	7.12738	1.97142e-35	1.06147e-33	158.237	438.499	296.944	2.96925	2.04505
LOC_Os08g43630	7.12118	2.15692e-21	4.17818e-20	10.4159	11.513	7.78472	0.0639394	0.0938988
LOC_Os07g01590	7.12092	5.88177e-05	0.000167118	1.51528	5.08714	2.70593	0	0
LOC_Os02g43280	7.11887	3.52762e-25	9.40677e-24	77.9478	15.5922	39.4385	0.271446	0.427109
LOC_Os04g42940	7.11815	1.60415e-34	8.12366e-33	11.9722	13.6154	24.2122	0.131699	0.145056
LOC_Os05g40384	7.11712	4.6029e-07	1.81647e-06	0.150035	7.64997	2.5788	0.0206307	0.0201983
LOC_Os01g19170	7.1169	2.99762e-06	1.04052e-05	0.21938	9.24467	0.979399	0.0251382	0.0123057
LOC_Os07g05420	7.11245	3.52113e-10	2.0976e-09	2.33289	2.02017	1.15722	0.0254591	0
LOC_Os02g05560	7.10889	5.19724e-19	8.03043e-18	1.81734	2.07139	1.90312	0.0231383	0.0075511
LOC_Os04g12970	7.10049	6.05301e-08	2.6987e-07	1.12498	111.707	33.3101	0.409476	0.211583
LOC_Os06g03520	7.10019	6.96837e-17	8.68142e-16	63.4475	243.29	98.2777	0.393924	1.80655
LOC_Os11g05935	7.09979	0.000220486	0.000565007	0.312381	2.84032	0.697298	0	0
LOC_Os03g57520	7.09832	0.00018607	0.000484768	0.120862	15.5964	2.1583	0.0415479	0
LOC_Os08g23220	7.09552	1.33247e-12	1.05227e-11	49.5314	11.6195	27.126	0.317275	0.103542
LOC_Os02g48080	7.09456	6.77048e-18	9.36472e-17	13.5718	79.1443	35.9605	0.242363	0.462702
LOC_Os05g36900	7.09374	1.8119e-06	6.49473e-06	2.90953	0.974195	1.7273	0.0212806	0
LOC_Os11g42550	7.0933	1.57631e-06	5.70853e-06	1.52591	2.56141	1.22621	0.0209821	0
LOC_Os09g03190	7.08981	1.62171e-05	5.03198e-05	0.0506354	7.64974	2.99525	0.0174066	0.0170418
LOC_Os01g72500	7.08975	7.33439e-05	0.000204241	0.199556	0.7851	0.556811	0	0
LOC_Os07g01370	7.07854	0.000145483	0.000387029	0.746398	0.609054	0.0925617	0	0
LOC_Os05g06540	7.0747	4.0206e-35	2.11616e-33	6.68093	8.88328	9.88896	0.0982529	0.0480968
LOC_Os06g40480	7.07052	2.08128e-05	6.35762e-05	0.100122	0.0945372	0.0782226	0	0
LOC_Os02g48850	7.06688	2.33027e-05	7.06522e-05	0.352514	13.6838	1.49508	0.0484726	0
LOC_Os05g05920	7.06454	8.36808e-05	0.000230921	0.253019	0.597263	1.12958	0	0
LOC_Os01g62830	7.05926	7.90472e-05	0.000218951	0.181293	42.795	5.46321	0.124644	0
LOC_Os09g36960	7.05835	1.89603e-29	6.75409e-28	26.1706	37.5553	25.516	0.361928	0.151861
LOC_Os05g44420	7.05562	2.20589e-05	6.71637e-05	0.534337	0.407701	0.37951	0	0
LOC_Os03g28980	7.05213	7.96131e-22	1.60748e-20	6.80698	6.9708	11.2533	0.0159727	0.125103
LOC_Os03g21419	7.05093	2.16905e-08	1.02718e-07	2.60477	0.331833	1.43283	0	0.0187855
LOC_Os01g42860	7.04598	0.000210289	0.000541145	0.125338	16.174	1.95846	0.0430867	0
LOC_Os04g27910	7.04201	0.000159418	0.000420358	1.75041	0.183641	1.17218	0	0
LOC_Os04g48460	7.03878	4.42656e-117	4.44332e-114	59.1817	45.3838	69.8538	0.492951	0.57311
LOC_Os07g22770	7.03329	5.66495e-05	0.000161365	0.405114	0.502293	0.164417	0	0
LOC_Os11g05750	7.03298	1.32095e-14	1.28599e-13	12.3919	7.83176	8.49832	0.0513239	0.100496
LOC_Os06g39780	7.03094	0.000100561	0.000274404	0.139872	0.623663	0.312223	0	0
LOC_Os05g39560	7.03031	1.78747e-16	2.13599e-15	4.14177	2.01366	2.36769	0.0231511	0.0226658
LOC_Os07g07990	7.02752	8.84112e-18	1.21037e-16	95.541	520.79	209.719	1.3883	3.38541
LOC_Os06g48680	7.0268	1.12995e-10	7.18513e-10	2.93563	19.1791	4.54237	0.0688066	0.0673645
LOC_Os01g64949	7.02668	8.13989e-07	3.09204e-06	2.87875	2.89938	3.47002	0	0.0387547
LOC_Os11g13980	7.02608	1.45136e-05	4.53446e-05	0.627983	12.2983	1.16815	0.0479728	0
LOC_Os02g52870	7.01528	9.46647e-06	3.04631e-05	0.390199	1.95588	1.59684	0.014904	0
LOC_Os01g03320	7.01361	7.80342e-11	5.06519e-10	51.3231	5.19787	35.5884	0.0436708	0.406177
LOC_Os11g12810	7.01286	1.5965e-10	9.97803e-10	1.48962	0.974656	6.23911	0.00550622	0.0377357
LOC_Os02g43820	7.01105	5.73e-50	7.22186e-48	27.5987	52.863	43.1682	0.379498	0.384813
LOC_Os03g59290	7.0021	1.72786e-25	4.72866e-24	93.2831	19.8941	72.0829	0.543217	0.514676
LOC_Os01g43280	7.00191	2.13494e-18	3.10262e-17	6.28361	13.4407	3.57466	0.052429	0.0821282
LOC_Os06g43000	6.99486	5.08474e-06	1.70631e-05	0.263889	6.41379	1.03084	0.0151192	0.0148023
LOC_Os08g15268	6.99142	2.63058e-05	7.91174e-05	1.21829	0.994111	1.35973	0	0
LOC_Os06g09920	6.98355	2.63368e-05	7.91935e-05	1.47136	1.23492	1.14953	0	0
LOC_Os10g19894	6.98161	3.03797e-05	9.03738e-05	2.10959	2.76654	2.0602	0	0
LOC_Os04g45980	6.98136	2.05706e-17	2.708e-16	39.2469	204.589	73.9183	1.1243	0.733825
LOC_Os11g10470	6.98034	2.43235e-07	9.9743e-07	1.12484	36.4924	9.56061	0.178467	0.0291211
LOC_Os07g43820	6.95898	0.000217416	0.00055785	1.41296	0.219612	0.233631	0	0
LOC_Os04g53850	6.95594	2.22554e-12	1.71702e-11	2.29532	15.2821	6.40453	0.0455221	0.0891359
LOC_Os05g48010	6.95466	6.05463e-11	3.98528e-10	3.95799	80.5676	39.0034	0.298671	0.373636
LOC_Os09g36200	6.95452	4.71683e-25	1.24832e-23	31.528	97.525	102.555	0.913405	0.507192
LOC_Os02g11640	6.95287	1.54351e-49	1.9111e-47	18.6314	18.7338	11.2058	0.138983	0.170088
LOC_Os02g39850	6.95271	1.10853e-22	2.4059e-21	89.8855	424.906	221.822	2.2905	2.27547
LOC_Os01g72370	6.95064	4.59224e-12	3.43088e-11	1.38307	4.041	1.09549	0.030674	0.00500519
LOC_Os01g06280	6.95038	6.74424e-05	0.000189345	0.0467254	1.12749	0.469353	0.00535417	0
LOC_Os08g35240	6.94841	5.47478e-06	1.82792e-05	2.33006	3.49219	1.02166	0	0.0280072
LOC_Os05g04870	6.94379	1.35496e-23	3.1815e-22	1539.12	361.772	2002.47	10.742	12.5433
LOC_Os10g41430	6.94298	7.35019e-05	0.000204616	0.958838	0.295867	0.377703	0	0
LOC_Os07g39810	6.93692	6.38643e-35	3.29958e-33	25.9199	26.9198	59.2554	0.304779	0.403706
LOC_Os01g18500	6.92893	0.000342138	0.000847536	0.501353	6.57481	1.95846	0	0
LOC_Os03g46454	6.92852	5.08154e-09	2.62926e-08	2.94985	5.02901	1.81078	0.0253513	0.0248199
LOC_Os03g52020	6.92785	9.04646e-06	2.92118e-05	0.210776	22.9977	4.58733	0.0362286	0.0709386
LOC_Os10g30010	6.92467	1.77362e-05	5.46714e-05	0.0304877	16.2487	1.56526	0.0419222	0.0205218
LOC_Os02g49440	6.92416	1.44837e-50	1.85035e-48	134.166	51.9632	96.0317	0.9823	0.809059
LOC_Os04g02754	6.92375	3.98376e-98	2.42837e-95	62.5903	75.0667	93.0664	0.740724	0.794265
LOC_Os11g09270	6.91898	0.000281071	0.00070641	0.147136	1.62083	0.738985	0	0
LOC_Os05g46510	6.91836	6.87898e-11	4.49316e-10	3.28791	60.0573	18.4792	0.201833	0.256883
LOC_Os11g06350	6.91777	5.49733e-06	1.83501e-05	2.7468	0.90408	0.901679	0.0185147	0
LOC_Os08g41360	6.9174	0.000280471	0.000705028	0.300812	1.42016	3.52523	0	0
LOC_Os02g47490	6.91314	0.00039303	0.000962156	0.0780453	1.10538	0.261319	0	0
LOC_Os10g09240	6.91268	9.21405e-11	5.92067e-10	2.84818	20.724	39.4794	0.15792	0.185532
LOC_Os02g10360	6.90879	4.80421e-32	2.08375e-30	14.1272	15.7758	8.07074	0.0987743	0.145056
LOC_Os11g31040	6.90805	0.000148385	0.000393666	0.4479	2.34953	1.66634	0	0
LOC_Os07g02060	6.90664	8.10911e-20	1.35583e-18	4.51757	8.96943	5.20472	0.0667947	0.049046
LOC_Os09g38610	6.90653	9.01436e-06	2.91149e-05	1.77077	3.34398	0.790542	0.024349	0
LOC_Os03g47620	6.90394	2.32184e-21	4.48506e-20	12.9516	9.1609	9.74568	0.0143622	0.182796
LOC_Os03g07980	6.90274	0.000102821	0.000280054	0.244309	7.00587	1.54515	0.0279948	0
LOC_Os04g06350	6.90268	5.10107e-20	8.68913e-19	19.1973	13.9434	28.4308	0.12691	0.2485
LOC_Os03g28160	6.89981	1.81565e-105	1.34291e-102	128.995	103.513	86.9828	0.879838	1.27056
LOC_Os08g35490	6.89749	3.26509e-05	9.66697e-05	0.803014	6.98044	2.43267	0	0.0386088
LOC_Os11g34710	6.89541	4.35574e-14	4.03768e-13	3.80715	20.9452	9.12015	0.0638419	0.140634
LOC_Os03g10620	6.8917	6.07478e-31	2.41155e-29	240.251	544.407	313.186	2.11179	5.18928
LOC_Os01g02530	6.88504	6.56616e-27	1.98226e-25	3.75083	1.35201	3.39114	0.0252117	0.0282095
LOC_Os07g43604	6.88351	1.41009e-06	5.14329e-06	0.150778	13.6989	2.18769	0.0310992	0.0405965
LOC_Os10g02490	6.88123	2.44544e-10	1.48576e-09	11.5445	2.20861	2.12221	0.0700339	0.0114277
LOC_Os01g70210	6.87973	8.57349e-11	5.53691e-10	2.20595	25.5103	8.11363	0.103408	0.101241
LOC_Os03g25920	6.87928	5.67991e-09	2.91632e-08	1.58377	37.3644	10.8779	0.195441	0.0683375
LOC_Os04g51150	6.876	4.45005e-11	2.97651e-10	5.49392	61.1304	12.3978	0.15164	0.31042
LOC_Os07g01820	6.87015	3.73724e-25	9.93746e-24	2.38124	3.11684	2.80957	0.0155921	0.0381632
LOC_Os06g02770	6.86748	9.10936e-156	2.84475e-152	427.963	316.149	293.33	3.54372	3.60962
LOC_Os07g42520	6.8666	2.29297e-55	3.83609e-53	30.7459	30.5906	21.7493	0.248106	0.315778
LOC_Os03g11970	6.86442	3.56473e-56	6.14665e-54	22.3294	35.2871	30.6821	0.241385	0.366305
LOC_Os04g49150	6.8619	1.2172e-54	2.00061e-52	19.5467	16.7011	15.5916	0.241975	0.10934
LOC_Os09g18560	6.85986	2.2435e-13	1.93126e-12	11.4214	16.5094	15.297	0.0872506	0.170844
LOC_Os01g38660	6.85918	9.92579e-20	1.64393e-18	9.86496	36.4046	25.7933	0.166003	0.30183
LOC_Os05g39990	6.85825	2.81619e-19	4.47438e-18	30.749	156.071	111.925	0.678973	1.26905
LOC_Os02g06290	6.85676	1.24925e-07	5.33123e-07	3.01646	5.38464	0.703483	0	0.0454573
LOC_Os04g47310	6.85476	5.40988e-31	2.1598e-29	19.7506	44.442	25.9774	0.251465	0.3581
LOC_Os06g36480	6.85358	2.95849e-28	9.74812e-27	5.88242	6.1401	12.6642	0.0821182	0.0803971
LOC_Os05g39500	6.85245	4.79053e-20	8.18e-19	25.4872	12.6566	29.7738	0.0584104	0.37171
LOC_Os03g10710	6.84508	4.75167e-30	1.76188e-28	33.6017	69.9397	50.1376	0.494163	0.544281
LOC_Os03g09850	6.83848	1.40285e-36	8.30076e-35	14.365	12.0207	25.5761	0.211635	0.138133
LOC_Os06g37080	6.83738	3.2286e-18	4.61327e-17	41.1093	195.865	53.9581	0.941464	0.970244
LOC_Os11g41230	6.83404	0.00020632	0.000532295	2.36352	0.676266	0.359717	0	0
LOC_Os01g45659	6.81803	3.46915e-13	2.92981e-12	274.743	423.303	401.027	6.11654	0.457932
LOC_Os08g31740	6.81372	0.000262464	0.000663442	0.0733025	0.461424	0.613597	0	0
LOC_Os04g33610	6.81268	7.22994e-13	5.89854e-12	2.09211	8.62645	5.15873	0.0334507	0.0654992
LOC_Os04g08840	6.81222	4.30775e-05	0.00012496	2.57839	2.36693	2.87774	0	0
LOC_Os11g29290	6.80954	2.08158e-09	1.1314e-08	2.00496	37.4035	7.48626	0.100252	0.171764
LOC_Os02g16470	6.80878	8.84122e-05	0.000243118	0.39612	0.184703	0.589479	0	0
LOC_Os03g59360	6.80832	3.03181e-196	1.4202e-192	231.655	257.926	257.633	2.83592	2.63174
LOC_Os07g02290	6.80726	6.72357e-05	0.000188822	0.34858	0.502846	0.243157	0	0
LOC_Os03g60260	6.80678	6.72639e-51	8.75241e-49	101.758	140.022	80.3201	0.80539	1.49817
LOC_Os04g27060	6.80398	1.21844e-06	4.49888e-06	0.723651	13.487	0.760158	0.0292664	0.0429796
LOC_Os10g37720	6.79959	2.91513e-06	1.01352e-05	0.163018	10.7747	1.06134	0.0186799	0.0365767
LOC_Os05g36010	6.7937	2.5672e-05	7.73433e-05	1.21959	0.525515	0.145842	0.00748664	0
LOC_Os12g03110	6.79359	2.53282e-10	1.53355e-09	3.1196	17.5702	6.96359	0.0282212	0.138149
LOC_Os06g01480	6.7933	1.0643e-102	7.12222e-100	43.4585	44.8328	59.9219	0.578703	0.496841
LOC_Os06g50410	6.79268	3.09266e-09	1.64844e-08	1.53899	2.6042	1.71767	0	0.0334169
LOC_Os06g11130	6.79125	5.66354e-13	4.67487e-12	9.91176	82.412	20.0345	0.415852	0.302068
LOC_Os04g29550	6.79079	0.000226318	0.00057879	0.381191	1.51969	0.340358	0	0
LOC_Os07g13634	6.79064	2.02377e-12	1.56954e-11	1.94583	2.28363	1.2147	0.0113374	0.0221995
LOC_Os01g41820	6.78902	0.000122093	0.000328881	0.14687	0.500779	0.327844	0	0
LOC_Os10g17930	6.78651	8.41013e-28	2.69835e-26	3.99265	3.81812	4.41676	0.048585	0.035675
LOC_Os01g72910	6.78506	5.66743e-05	0.000161407	0.272751	14.6891	1.82651	0	0.0611978
LOC_Os07g10850	6.77957	1.42909e-28	4.81651e-27	1.87139	1.21982	1.80441	0.00761321	0.0260878
LOC_Os03g09150	6.77903	1.47577e-54	2.41152e-52	9.01217	12.5836	11.429	0.143219	0.0959382
LOC_Os01g53090	6.77845	6.1478e-10	3.55535e-09	1.95202	2.65025	5.31846	0	0.0579677
LOC_Os05g32790	6.77638	0.000171065	0.00044846	0.791096	3.59651	2.94314	0	0
LOC_Os01g73630	6.77583	7.79649e-06	2.54003e-05	0.762065	2.02541	0.963947	0.0174647	0
LOC_Os09g26910	6.77271	7.1948e-06	2.35657e-05	2.43658	6.60374	5.89217	0.0698005	0
LOC_Os09g36700	6.77195	2.02904e-08	9.64223e-08	3.01308	2.37083	0.840725	0.0172631	0.0169013
LOC_Os07g39000	6.77148	1.26566e-24	3.25758e-23	6.36676	7.76273	5.56952	0.059153	0.0772175
LOC_Os03g61480	6.77056	0.000388904	0.000953384	0.243171	2.8063	0.949913	0	0
LOC_Os10g36610	6.76897	6.34336e-07	2.44899e-06	3.83535	19.8822	6.79866	0.155112	0
LOC_Os05g16230	6.76576	4.36657e-09	2.28117e-08	3.34755	1.78479	1.53123	0.03773	0
LOC_Os06g09960	6.76169	1.48229e-17	1.97821e-16	8.76466	13.9462	14.1843	0.100432	0.147491
LOC_Os03g63310	6.76138	2.16058e-25	5.88424e-24	4.34223	8.36803	5.15571	0.0741057	0.0518232
LOC_Os03g08170	6.76061	3.00494e-06	1.04293e-05	0.364212	14.2016	1.18562	0.0626013	0.0102149
LOC_Os07g42834	6.75953	2.11731e-08	1.00403e-07	1.05078	5.51203	0.931323	0.0318724	0.0104014
LOC_Os05g47770	6.75774	3.65601e-09	1.92752e-08	0.67223	8.81572	2.51054	0.04444	0.0261052
LOC_Os04g57180	6.75712	8.30216e-22	1.67269e-20	11.4591	5.53065	22.4877	0.168934	0.0977324
LOC_Os05g11900	6.75197	1.73769e-29	6.20578e-28	38.8667	67.5642	40.0722	0.269616	0.791894
LOC_Os12g36240	6.75145	4.41586e-12	3.30437e-11	26.9157	316.316	212.392	1.21745	2.38387
LOC_Os05g42360	6.75101	1.50921e-25	4.13834e-24	35.0983	56.147	25.8997	0.249287	0.58575
LOC_Os09g11640	6.74992	0.000280438	0.000705007	0.0391229	0.266793	0.283823	0	0
LOC_Os07g41350	6.74654	0.000264203	0.000667118	0	14.9839	8.35429	0	0.0579131
LOC_Os12g09190	6.74079	1.4259e-19	2.32731e-18	2.14398	1.43339	1.68911	0.0289029	0.00707427
LOC_Os03g03260	6.73741	7.59519e-06	2.47876e-05	0.684697	0.247702	0.816893	0.00811634	0
LOC_Os05g41380	6.73603	8.89295e-11	5.72743e-10	3.60893	22.7174	9.03233	0.112784	0.11042
LOC_Os01g53580	6.73176	4.41902e-06	1.49658e-05	2.4288	1.32503	3.03608	0	0.0326974
LOC_Os07g46020	6.72882	0.000133372	0.000356903	0.302211	0.0792647	0.126487	0	0
LOC_Os07g40180	6.7262	6.6101e-11	4.32961e-10	3.79023	13.3495	11.7843	0.0465337	0.136675
LOC_Os03g26530	6.7233	0.000212953	0.000547548	0.0907815	0.476208	0.27019	0	0
LOC_Os11g40550	6.7213	6.63572e-12	4.87082e-11	1.77049	2.4599	0.801099	0.00822472	0.024157
LOC_Os01g02510	6.7196	8.92281e-19	1.34903e-17	20.4071	6.43901	18.8376	0.0791189	0.232382
LOC_Os05g02550	6.71872	8.78579e-05	0.000241712	0.854247	0.344699	0.440043	0	0
LOC_Os06g08920	6.71766	3.31529e-23	7.49633e-22	47.1595	17.6375	24.8553	0.150109	0.477628
LOC_Os01g04370	6.70924	2.59404e-35	1.38608e-33	2176.74	5649.74	3357.71	47.712	36.4734
LOC_Os06g13830	6.69908	3.39791e-34	1.68561e-32	107.745	163.612	98.9128	0.747862	2.06811
LOC_Os11g35240	6.69635	1.70339e-23	3.95991e-22	6.62641	5.03859	8.48136	0.0835934	0.061381
LOC_Os01g62510	6.69411	7.54564e-10	4.31754e-09	3.08553	3.86367	3.88812	0.0342159	0.0334988
LOC_Os06g20040	6.69101	6.86351e-23	1.51894e-21	10.9741	14.9172	6.28388	0.054674	0.181995
LOC_Os05g46370	6.69012	1.36375e-16	1.65241e-15	29.532	30.9449	5.22351	0.224492	0.231997
LOC_Os01g05890	6.6877	4.23447e-11	2.83705e-10	3.75834	7.3739	1.79772	0.0671158	0.0164273
LOC_Os06g44420	6.68515	3.22212e-27	9.91905e-26	130.324	116.149	49.0243	0.617283	1.5806
LOC_Os02g30320	6.68514	1.95165e-21	3.79344e-20	6.28036	14.4635	7.52241	0.0877625	0.120292
LOC_Os05g33430	6.68453	1.47051e-17	1.96343e-16	22.2047	131.813	64.1619	0.685183	0.906198
LOC_Os05g50920	6.68408	4.23159e-08	1.92792e-07	0.529403	14.3713	4.02528	0.0454973	0.0668156
LOC_Os02g48570	6.68049	1.76757e-14	1.70251e-13	5.73865	40.2936	36.9858	0.37191	0.205804
LOC_Os01g01660	6.67997	2.18096e-12	1.68494e-11	13.273	85.7743	17.405	0.537816	0.254779
LOC_Os01g51540	6.67237	6.50424e-19	9.96773e-18	71.1581	273.54	71.8447	1.60855	1.47552
LOC_Os08g04350	6.67234	2.61777e-05	7.8791e-05	0.0652887	17.7406	3.06049	0.0224439	0.0659204
LOC_Os04g44670	6.67155	2.54738e-09	1.37185e-08	0.911045	1.48315	1.01682	0.0107995	0.0105731
LOC_Os03g61160	6.67071	9.41462e-48	1.03362e-45	111.45	134.123	237.792	1.61405	2.14854
LOC_Os07g46350	6.67067	1.10735e-11	7.93753e-11	1.1962	7.98035	4.62145	0.0316316	0.0619373
LOC_Os06g08005	6.66808	5.8342e-10	3.38444e-09	1.77205	1.58025	1.38445	0.0152292	0.01491
LOC_Os11g40350	6.66775	0.000482108	0.0011649	3.48082	0.20288	3.02163	0	0
LOC_Os08g41960	6.66744	1.15025e-09	6.44004e-09	1.9149	1.52031	2.13722	0	0.0348364
LOC_Os12g35080	6.66681	5.49103e-20	9.29704e-19	19.6752	14.0365	10.7162	0.108218	0.211899
LOC_Os07g35680	6.66425	1.59113e-19	2.58498e-18	11.0775	51.4606	25.8971	0.37671	0.280619
LOC_Os05g46020	6.66414	3.52836e-22	7.35123e-21	13.9183	15.3414	40.6543	0.333104	0.177885
LOC_Os05g40020	6.65792	3.06347e-34	1.52663e-32	22.132	11.0705	22.4073	0.235547	0.184488
LOC_Os04g37740	6.65752	3.08309e-34	1.53369e-32	14.7598	26.9255	35.7763	0.250709	0.350648
ChrSy.fgenesh.gene.47	6.65667	7.49845e-09	3.78098e-08	13.2173	110.531	49.1727	0.0658495	1.03151
LOC_Os01g73250	6.65652	0.000226144	0.000578397	0.136375	0.667687	0.40589	0	0
LOC_Os02g45010	6.65447	0.00012962	0.000347392	0.156191	0.393275	0.20919	0	0
LOC_Os03g26990	6.65115	4.82638e-07	1.8988e-06	0.564827	8.43283	1.64875	0.0448077	0.0146229
LOC_Os04g54630	6.64598	4.07856e-47	4.29333e-45	50.6058	87.3944	84.2569	0.787493	0.981256
LOC_Os04g43380	6.64459	9.81943e-05	0.000268442	0.28123	0.472075	0.564986	0	0
LOC_Os09g28930	6.64331	1.8939e-78	7.29179e-76	45.9434	54.3052	56.8246	0.750095	0.509981
LOC_Os05g33554	6.64187	5.45209e-10	3.17194e-09	2.05494	10.9335	5.73381	0.0252291	0.0988012
LOC_Os01g72170	6.64161	5.48765e-30	2.01879e-28	16.6719	34.4876	20.2513	0.202516	0.356888
LOC_Os01g08220	6.64065	1.11468e-21	2.22351e-20	12.3789	4.54547	7.19587	0.106385	0.0694369
LOC_Os01g56810	6.64012	2.51496e-15	2.65236e-14	13.0846	89.1459	37.9697	0.390189	0.647296
LOC_Os03g47693	6.63309	1.68008e-29	6.00767e-28	4.28876	6.32853	6.14876	0.0599317	0.0704107
LOC_Os02g04780	6.63307	8.33988e-16	9.22837e-15	26.1373	24.9952	114.447	0.780005	0.396514
LOC_Os08g20492	6.62594	8.54686e-11	5.52352e-10	4.24279	2.11964	1.52209	0.0347266	0.0169994
LOC_Os01g03330	6.62497	1.77465e-09	9.72286e-09	1.76563	33.5144	8.53938	0.15736	0.132053
LOC_Os01g55160	6.62422	7.52855e-18	1.03623e-16	30.0827	9.75632	56.9806	0.364736	0.336086
LOC_Os11g41880	6.61672	3.97109e-14	3.69697e-13	4.21049	9.70167	2.5473	0.0405817	0.0794622
LOC_Os03g53900	6.61273	1.0137e-106	8.14028e-104	189.55	245.59	253.105	2.51389	3.20741
LOC_Os02g52930	6.61071	2.83799e-09	1.5199e-08	0.87674	4.71905	2.21233	0.013104	0.038488
LOC_Os01g42110	6.60932	7.00304e-05	0.000195809	0.0780954	11.5524	1.56892	0.0268463	0.0262837
LOC_Os07g38200	6.609	0.000144888	0.000385585	39.8211	0.413639	1.98019	0	0.132694
LOC_Os11g30360	6.60721	2.86246e-22	6.01738e-21	74.6797	42.7564	22.6219	0.29808	0.766061
LOC_Os05g37720	6.6063	0.000149513	0.000396397	0.486759	0.291814	0.931323	0	0
LOC_Os01g09990	6.59912	1.79108e-08	8.58314e-08	1.69301	61.1363	18.5177	0.186238	0.341877
LOC_Os03g06470	6.59856	4.60641e-09	2.39977e-08	4.87315	7.45584	8.83826	0.0698005	0.0683375
LOC_Os03g48370	6.59768	2.33529e-17	3.05708e-16	1.87102	4.46123	2.15943	0.0219269	0.0429346
LOC_Os08g37050	6.59481	1.21967e-08	5.98671e-08	1.51812	34.3758	10.1662	0.130468	0.170312
LOC_Os07g44930	6.5945	5.53695e-12	4.1007e-11	4.60521	3.29418	2.33631	0.0479728	0.0234837
LOC_Os06g11650	6.58917	3.78812e-10	2.24808e-09	2.41613	28.127	7.83065	0.0958359	0.172017
LOC_Os02g07690	6.58751	1.37619e-14	1.33838e-13	10.3119	70.2644	26.9929	0.420265	0.393567
LOC_Os09g31170	6.5866	8.45475e-05	0.000233061	0.344149	0.309478	0.438977	0	0
LOC_Os11g36700	6.58619	0.00051059	0.00122794	0.200047	2.2037	0.669819	0	0
LOC_Os01g08740	6.57953	0.000278994	0.000701692	4.82239	1.06512	1.13311	0	0
LOC_Os03g54050	6.57869	7.60095e-24	1.82125e-22	44.7889	171.198	97.7861	1.19435	1.34726
LOC_Os03g45390	6.5774	6.95641e-09	3.52791e-08	0.704795	5.84495	1.98528	0.0230745	0.0338864
LOC_Os09g17990	6.575	0.000135739	0.000362789	0.554543	0.223765	0.238048	0	0
LOC_Os02g52590	6.57379	1.22621e-14	1.19749e-13	4.69777	8.78929	2.35943	0.040373	0.0790537
LOC_Os04g54900	6.56935	0.000356584	0.000879984	0.72088	3.40334	0.804575	0	0
LOC_Os01g45670	6.5669	1.59259e-40	1.15962e-38	193.231	71.4434	175.792	1.51454	2.06302
LOC_Os02g42310	6.56303	2.84947e-33	1.33257e-31	20.2829	13.1665	8.92347	0.112642	0.23159
LOC_Os03g18850	6.56005	7.10255e-12	5.20669e-11	41.5545	515.102	190.455	2.13917	3.44402
LOC_Os11g32890	6.5555	1.4653e-28	4.93218e-27	51.6737	113.156	91.1713	1.44853	0.646884
LOC_Os08g41780	6.5537	8.41208e-08	3.67584e-07	13.5707	1.4345	32.2002	0.0235018	0.264606
LOC_Os01g18170	6.55313	1.81079e-44	1.65779e-42	51.198	96.4979	68.8729	1.07591	0.754647
LOC_Os08g03350	6.55226	1.71591e-06	6.16875e-06	0.968946	221.032	50.3231	0.710588	0.847878
LOC_Os11g27300	6.55173	8.76704e-06	2.83617e-05	2.23832	4.52885	3.21197	0.054961	0
LOC_Os11g38210	6.5513	0.0003296	0.000819074	0.313992	1.7569	0.700893	0	0
LOC_Os02g48870	6.55124	1.49673e-13	1.31748e-12	1.59688	7.18999	4.60423	0.0457458	0.0559837
LOC_Os03g62920	6.54337	6.79346e-06	2.23632e-05	5.68534	3.69241	7.2519	0	0.0911167
LOC_Os03g52810	6.53467	6.51736e-23	1.44461e-21	2.62492	1.70376	2.49649	0.00702218	0.048125
LOC_Os04g26550	6.53383	0.000261078	0.000660176	0.404939	0.849668	0.193694	0	0
LOC_Os03g22510	6.53253	1.66881e-59	3.27996e-57	167.391	75.115	116.075	1.4106	1.61915
LOC_Os06g43780	6.5311	1.28381e-15	1.39747e-14	2.62327	10.6869	5.77962	0.0819804	0.0687961
LOC_Os12g43620	6.52881	1.92135e-13	1.66825e-12	9.58338	63.3416	18.4506	0.329442	0.383013
LOC_Os01g48530	6.52771	4.47202e-08	2.03185e-07	1.69381	3.42242	1.33032	0.0215655	0.0211135
LOC_Os03g05440	6.52395	1.6129e-12	1.26626e-11	1.41661	3.01259	2.43572	0.0131616	0.0386573
LOC_Os08g43670	6.518	7.98669e-17	9.91055e-16	12.7061	53.0763	17.6744	0.256934	0.424489
LOC_Os01g41390	6.51695	8.22322e-05	0.000227191	1.32835	1.39361	30.4987	0.130468	0
LOC_Os10g33250	6.51601	3.08484e-32	1.35897e-30	25.9782	29.7786	11.712	0.228758	0.344559
LOC_Os07g05084	6.51131	3.63144e-82	1.43754e-79	72.2181	70.232	62.2393	1.07939	0.7186
LOC_Os05g51570	6.50349	1.83948e-09	1.00487e-08	1.36183	1.15844	1.02699	0.0126527	0.0123875
LOC_Os07g40000	6.49966	9.24785e-54	1.45207e-51	281.689	148.696	241.172	2.00468	3.83998
LOC_Os01g17330	6.49085	1.14724e-07	4.91903e-07	1.08776	52.9417	13.6712	0.22761	0.22284
LOC_Os01g15270	6.4866	5.8226e-47	6.08364e-45	34311.3	13824.9	32623.5	306.64	393.839
LOC_Os03g24730	6.48371	0.000325281	0.000809343	0.219643	0.0384057	0.224715	0	0
LOC_Os09g25810	6.48162	3.6889e-12	2.78038e-11	3.65154	2.43788	1.34306	0.0142644	0.0418963
LOC_Os09g31514	6.48143	6.50363e-09	3.31323e-08	0.966895	14.7906	4.69953	0.0428882	0.104973
LOC_Os02g43170	6.47895	1.51131e-89	7.32359e-87	65.9843	52.4356	85.3844	0.936454	0.891359
LOC_Os02g43790	6.47892	2.11408e-11	1.46857e-10	8.26829	51.312	8.1855	0.305109	0.220105
LOC_Os06g21410	6.47862	8.31465e-05	0.000229559	1.62438	13.0655	4.23028	0	0.0911167
LOC_Os01g48360	6.47675	3.83792e-22	7.96665e-21	8.20179	8.3147	13.2682	0.0950385	0.155078
LOC_Os01g08650	6.47586	7.16649e-42	5.64206e-40	12.6688	21.7394	14.6045	0.214771	0.221951
LOC_Os05g34010	6.47402	5.31592e-18	7.45555e-17	1.47644	3.42653	3.34565	0.0384505	0.0301157
LOC_Os07g48450	6.4718	4.00184e-29	1.40244e-27	38.7637	95.0011	39.5117	0.777	0.751205
LOC_Os09g30458	6.46897	5.08197e-10	2.96788e-09	1.36172	2.47628	3.74889	0.0546129	0
LOC_Os10g37710	6.4685	1.02467e-05	3.27823e-05	0.129261	24.2746	2.48863	0.0999795	0.043504
LOC_Os07g30960	6.46334	2.35583e-08	1.10872e-07	1.09247	6.79779	1.2193	0.03885	0.0253571
LOC_Os04g32960	6.45848	0.000491329	0.00118576	0.017444	1.7386	0.155754	0.0059966	0
LOC_Os05g28740	6.44877	6.5391e-32	2.82316e-30	35.6638	40.4864	31.9043	0.210571	0.755912
LOC_Os07g27470	6.44865	0.000197824	0.000512258	0.112648	0.295456	0.220021	0	0
LOC_Os01g46220	6.44803	0.000175613	0.000459483	0.313761	0.470251	0.200108	0	0
LOC_Os01g53420	6.44179	3.14234e-08	1.45572e-07	1.07782	25.1689	6.40285	0.0717128	0.163823
LOC_Os06g33880	6.43985	2.82208e-112	2.64391e-109	90.0919	92.0717	70.7162	1.09491	1.26338
LOC_Os03g59030	6.43897	1.86954e-15	2.00707e-14	3.10445	10.5632	5.01003	0.0865295	0.0705966
LOC_Os01g12750	6.43843	7.58241e-09	3.8192e-08	0.934665	4.02378	1.00721	0.0221589	0.0216944
LOC_Os03g20880	6.43791	0.000214554	0.000551211	0.452223	0.142332	0.454253	0	0
LOC_Os06g50742	6.43791	0.000214554	0.000551211	0.330518	0.104027	0.332002	0	0
LOC_Os07g43440	6.43632	2.50653e-18	3.62763e-17	8.39832	13.8298	16.3737	0.255813	0.0715576
LOC_Os01g73770	6.43255	0.000764734	0.00177991	0.129881	0.272525	1.73953	0	0
LOC_Os01g10440	6.43222	5.11293e-07	2.00157e-06	0.590654	24.8678	3.1815	0.0617964	0.129645
LOC_Os06g40780	6.43136	3.73023e-33	1.73867e-31	9.4736	5.60426	5.2044	0.0608725	0.119193
LOC_Os01g73170	6.43127	4.83471e-06	1.6297e-05	11.4941	0.087067	4.16812	0.0285288	0.0558617
LOC_Os03g59600	6.4212	0.000248568	0.00063104	0.639521	0.922544	0.267664	0	0
LOC_Os11g13830	6.4194	4.83398e-16	5.49611e-15	19.5619	18.185	12.1602	0.0851225	0.333354
LOC_Os12g13280	6.41871	3.69846e-27	1.13358e-25	17.6174	13.4706	20.496	0.256619	0.200993
LOC_Os02g47950	6.41653	5.25119e-15	5.34337e-14	3.37996	6.06763	5.70048	0.0516403	0.0758369
LOC_Os05g50700	6.41404	7.09184e-06	2.32689e-05	0.364393	4.96985	1.55901	0.0208775	0.0204399
LOC_Os12g07030	6.40626	1.38467e-06	5.06014e-06	0.189528	8.35128	3.38452	0.0260612	0.0510299
LOC_Os12g34056	6.40188	0.000365833	0.000901544	1.20082	0.229058	1.34024	0	0
LOC_Os11g05060	6.40106	9.62219e-06	3.09111e-05	2.92682	2.8787	4.49161	0.0628833	0
LOC_Os01g56420	6.40045	1.50908e-14	1.46105e-13	36.1501	8.58566	66.8747	0.391405	0.526901
LOC_Os07g35120	6.39766	3.7213e-05	0.000109188	4.35103	3.65184	0.971237	0	0.0488125
LOC_Os01g08570	6.39394	6.18744e-19	9.50296e-18	12.2811	53.9861	29.47	0.394035	0.468443
LOC_Os01g46030	6.38921	3.68809e-59	7.19843e-57	10.3684	11.1662	10.7832	0.148512	0.158617
LOC_Os11g05410	6.3858	3.2278e-21	6.11736e-20	6.21653	13.7995	21.534	0.195459	0.178605
LOC_Os03g59110	6.38384	2.63578e-18	3.79709e-17	4.67449	3.10341	2.28252	0.0627702	0.0245818
LOC_Os12g42280	6.3822	2.13669e-14	2.03849e-13	8.4069	4.38505	28.5199	0.155112	0.191825
LOC_Os08g06210	6.38131	8.72801e-14	7.85493e-13	8.35891	4.032	15.12	0.0990859	0.129345
LOC_Os02g43640	6.37843	5.02522e-26	1.43828e-24	12.2512	16.8985	9.09757	0.251684	0.0985637
LOC_Os02g17620	6.37535	0.000508268	0.00122304	0.4479	1.07407	0.142829	0	0
LOC_Os03g32050	6.37325	0.000802107	0.00186068	0.0954023	1.15103	0.212957	0	0
LOC_Os11g09350	6.3704	3.35594e-09	1.78e-08	1.30102	18.6192	5.73381	0.0688066	0.134729
LOC_Os09g14550	6.37028	1.68264e-16	2.01416e-15	4.21671	8.42929	4.70628	0.0391771	0.115068
LOC_Os04g51990	6.3685	0.000499586	0.00120423	0.0886672	0.651165	0.395846	0	0
LOC_Os11g47870	6.36312	5.17446e-06	1.73445e-05	0.0738058	5.05889	1.67495	0.0253717	0.01656
LOC_Os02g45420	6.36079	9.33953e-09	4.64186e-08	2.01867	9.58607	40.3967	0.267839	0.119193
LOC_Os06g10530	6.35362	1.17118e-28	3.97551e-27	13.4383	12.2435	9.47273	0.0911762	0.238041
LOC_Os01g24720	6.35238	8.38569e-41	6.20232e-39	70.4795	111.97	74.9164	0.922982	1.58136
LOC_Os03g18600	6.34951	1.58937e-28	5.34341e-27	82.8928	161.159	58.9993	1.18867	1.72172
LOC_Os07g49200	6.34619	5.71072e-06	1.9006e-05	0.886772	4.93796	1.29426	0	0.0459155
LOC_Os09g20180	6.34617	1.36885e-15	1.48716e-14	7.14958	30.7534	29.2055	0.221199	0.385
LOC_Os11g11430	6.34358	0.000797533	0.00185083	0.0676075	1.13487	0.830025	0	0
LOC_Os02g10120	6.34327	3.4892e-37	2.13654e-35	6.76407	4.49967	4.7869	0.0389705	0.114461
LOC_Os07g48020	6.34291	1.77046e-11	1.24029e-10	6.07383	68.6171	36.0565	0.559816	0.385139
LOC_Os02g11970	6.34245	1.10864e-06	4.12053e-06	0.506414	33.4716	9.28558	0.149217	0.14609
LOC_Os06g12380	6.33777	0.000201871	0.000522016	0.245623	4.20894	1.3707	0	0.0275554
LOC_Os04g01960	6.33698	5.25722e-16	5.94367e-15	7.10668	17.9073	5.80719	0.130876	0.149488
LOC_Os03g16812	6.33303	1.37782e-07	5.8488e-07	3.77764	14.3667	13.9662	0	0.238387
LOC_Os02g56810	6.33281	7.67513e-15	7.65226e-14	16.2851	84.5607	43.5988	0.850361	0.450958
LOC_Os01g43290	6.33166	2.141e-31	8.84926e-30	38.6985	37.5925	20.6626	0.328473	0.602978
LOC_Os01g56840	6.32992	0.000257627	0.000652213	2.9737	0.0974938	0.72602	0	0.0156379
LOC_Os08g31950	6.32939	2.50432e-36	1.4603e-34	79.547	147.112	131.441	2.05296	1.44715
LOC_Os06g05410	6.32912	4.65415e-06	1.57166e-05	1.30999	20.9588	3.65519	0.112581	0.0551109
LOC_Os12g02030	6.32878	1.5326e-07	6.46192e-07	1.75926	56.6397	9.01988	0.245688	0.259041
LOC_Os01g42320	6.32779	0.000309897	0.000773876	0.205931	0.518517	0.183872	0	0
LOC_Os04g32250	6.32779	0.000309897	0.000773876	0.292576	0.736682	0.261236	0	0
LOC_Os07g32290	6.3266	3.01193e-20	5.25145e-19	18.8545	23.5848	37.5005	0.415479	0.325417
LOC_Os03g27980	6.31852	9.22872e-05	0.000253229	0.342986	1.47533	0.306246	0	0.0115435
LOC_Os02g22100	6.31726	2.34334e-08	1.10377e-07	0.662833	1.07787	1.14667	0.0113929	0.0111541
LOC_Os11g27110	6.3164	6.04198e-10	3.49651e-09	1.84589	6.84888	2.51244	0.0773841	0.0151524
LOC_Os09g25120	6.31627	0.000260994	0.000660022	0.0400489	0.0630248	0.111747	0	0
LOC_Os06g12370	6.3161	2.1357e-07	8.82087e-07	0.414196	13.0074	4.03728	0.0379694	0.092934
LOC_Os02g38494	6.31318	2.68401e-36	1.56184e-34	5.03749	5.73478	5.30335	0.0736897	0.0841693
LOC_Os09g31019	6.31133	2.67676e-08	1.2493e-07	4.08464	93.1591	19.9203	0.3663	0.567819
LOC_Os12g07310	6.3057	4.1878e-07	1.66199e-06	3.26437	307.582	150.959	1.46094	1.92782
LOC_Os03g45790	6.29755	1.48856e-16	1.79252e-15	16.1244	9.18927	19.1073	0.136864	0.26799
LOC_Os03g25610	6.2959	0.00017622	0.000460945	0.598667	7.22292	2.17156	0	0.0503716
LOC_Os09g28920	6.29541	2.38369e-12	1.83199e-11	8.0453	5.02415	4.20462	0	0.150428
LOC_Os07g43260	6.29501	1.24961e-10	7.89428e-10	3.93266	31.2513	10.833	0.230111	0.168966
LOC_Os05g50570	6.29436	2.23717e-06	7.92213e-06	0.890109	4.38499	0.388742	0.0133038	0.0260499
LOC_Os03g16060	6.29275	5.39545e-12	4.00117e-11	3.97951	31.7155	10.3246	0.192001	0.223223
LOC_Os09g21260	6.29239	3.43358e-20	5.95337e-19	7.65591	19.6872	7.7553	0.171641	0.168043
LOC_Os01g02150	6.28889	2.32626e-31	9.58677e-30	44.6551	57.3276	22.6838	0.538974	0.70357
LOC_Os03g50050	6.28557	3.66295e-17	4.7031e-16	5.33668	10.2379	4.67993	0.0393119	0.153952
LOC_Os09g27040	6.2841	5.00878e-05	0.000143914	0.200624	4.34116	0.111958	0.00862089	0.0168804
LOC_Os02g41650	6.27714	6.17962e-24	1.49987e-22	458.96	1395.9	676.826	9.24611	16.2855
LOC_Os12g29740	6.27374	7.8384e-08	3.43745e-07	0.932729	7.0757	1.16114	0.0246645	0.048295
LOC_Os06g19780	6.2682	9.25753e-14	8.31285e-13	5.63024	2.07368	5.88281	0.0411802	0.0806342
LOC_Os07g39960	6.26688	0.000622574	0.00147601	0.0535747	0.393448	5.20214	0.018417	0
LOC_Os05g39330	6.26387	7.67156e-17	9.54056e-16	0.924531	1.04316	1.16815	0.0179898	0.0117418
LOC_Os07g36740	6.26365	1.14045e-11	8.16445e-11	1.14072	6.51039	2.54631	0.0392138	0.0537486
LOC_Os10g38160	6.25938	2.63361e-08	1.23141e-07	0.996418	3.76334	3.63287	0.045671	0.0223569
LOC_Os02g49720	6.25845	8.82112e-16	9.71498e-15	826.402	256.997	572.016	2.38441	13.0868
LOC_Os04g36040	6.25672	1.01818e-19	1.68334e-18	2.45328	5.80476	3.46633	0.0628025	0.0527024
LOC_Os09g23700	6.2564	0.000213327	0.000548396	2.10959	1.10662	2.0602	0	0
LOC_Os11g42910	6.25527	1.97112e-17	2.59973e-16	1.06022	0.943777	0.86059	0.0165666	0.0108129
LOC_Os06g03810	6.25258	1.08384e-06	4.03691e-06	0.558848	17.1201	2.99391	0.0768446	0.0752339
LOC_Os03g47034	6.25237	3.8324e-12	2.8839e-11	4.2449	22.6013	16.4637	0.218887	0.178582
LOC_Os05g08750	6.24786	1.4449e-136	2.70735e-133	43.095	42.7363	46.8004	0.599634	0.817287
LOC_Os03g22990	6.2454	0.000331291	0.000822914	0.148499	0.342749	0.132592	0	0
LOC_Os05g34490	6.24322	5.28563e-14	4.86119e-13	3.3013	1.37795	1.90172	0.0244058	0.0358413
LOC_Os12g02320	6.24167	1.40562e-30	5.47939e-29	4098.79	10037.6	4615.73	88.9509	106.653
LOC_Os06g39800	6.24049	0.000358852	0.000885271	0.52969	1.66714	1.5765	0	0
LOC_Os01g66480	6.2401	0.00029667	0.000742626	2.07192	0.652114	12.7186	0	0.0697321
LOC_Os08g05480	6.2386	2.37315e-16	2.80487e-15	6.29036	24.8183	19.7419	0.314195	0.180947
LOC_Os07g31960	6.2317	2.27134e-08	1.07147e-07	0.696526	6.311	2.08483	0.0544183	0.0213111
LOC_Os03g24100	6.23124	2.40238e-08	1.12874e-07	1.13859	7.01784	3.41521	0.0489256	0.0479001
LOC_Os05g02770	6.23059	1.1353e-07	4.87084e-07	1.37143	37.4091	10.9697	0.117862	0.288479
LOC_Os03g22490	6.22524	5.7814e-46	5.84504e-44	126.071	237.137	179.745	2.35962	3.47105
LOC_Os02g31280	6.22231	2.52245e-13	2.1608e-12	4.20373	8.73731	3.98359	0.0545316	0.106777
LOC_Os05g01380	6.22203	3.52848e-07	1.41426e-06	1.45273	96.3337	40.0316	0.396072	0.691243
LOC_Os01g54430	6.21936	2.08952e-16	2.48532e-15	19.3846	16.3703	66.7809	0.371352	0.626147
LOC_Os06g07923	6.21803	1.50239e-38	9.86594e-37	11.0366	12.8789	19.9681	0.252932	0.208531
LOC_Os04g28120	6.21655	1.59757e-17	2.124e-16	6.02243	7.63464	11.9729	0.0431311	0.211135
LOC_Os05g16160	6.21266	1.86135e-05	5.72251e-05	2.97143	1.6886	1.65821	0.0425613	0
LOC_Os12g06030	6.20884	0.000472319	0.00114341	0.103332	3.46909	0.461317	0	0.0173887
LOC_Os04g46600	6.20829	9.97809e-63	2.1408e-60	43.2217	33.1402	54.1007	0.66653	0.73413
LOC_Os03g53620	6.20732	8.05359e-08	3.52788e-07	50.6179	7.25656	152.641	1.40502	0.211626
LOC_Os07g36300	6.20569	2.49367e-24	6.26896e-23	3.29791	3.01897	4.4747	0.0778031	0.0326453
LOC_Os04g52670	6.20371	2.17837e-36	1.27552e-34	274.143	201.125	120.936	3.98393	2.22881
LOC_Os06g01590	6.20301	0.000586811	0.00139676	0.0795227	0.500578	0.355021	0	0
LOC_Os08g24310	6.19739	6.40594e-10	3.69703e-09	0.501888	4.36839	4.93769	0.0447302	0.0437927
LOC_Os05g44770	6.19675	5.03363e-17	6.34988e-16	10.3232	51.9858	27.7867	0.373006	0.552854
LOC_Os06g36390	6.19658	5.29468e-45	5.06164e-43	33.6744	24.1723	16.7709	0.317877	0.479789
LOC_Os09g27030	6.19427	2.7303e-16	3.20409e-15	18.5357	94.6557	39.5189	0.707989	0.853108
LOC_Os04g20420	6.19134	0.000234831	0.0005986	0.188823	0.27734	0.252895	0	0
LOC_Os03g14180	6.18837	6.17282e-08	2.74819e-07	58.0845	349.929	84.3676	3.84177	0.242141
LOC_Os06g01990	6.18667	3.68814e-09	1.94409e-08	4.13981	82.3348	34.6534	0.609907	0.477699
LOC_Os03g55880	6.18656	5.77457e-15	5.85353e-14	18.7207	6.94972	9.80421	0.0990078	0.242332
LOC_Os05g41460	6.18489	1.42292e-09	7.87256e-09	2.71048	32.8516	7.80174	0.171641	0.228058
LOC_Os02g33070	6.18441	6.15577e-21	1.13975e-19	120.846	390.738	240.821	2.49411	5.51957
LOC_Os06g39410	6.18332	2.40873e-10	1.46664e-09	13.9804	13.2703	9.6593	0	0.336086
LOC_Os12g38610	6.18241	1.23631e-08	6.06415e-08	0.680477	6.49903	1.75466	0.0241989	0.0552807
LOC_Os09g25850	6.18098	1.06993e-32	4.86595e-31	41.874	88.3048	57.7208	1.26987	0.759306
LOC_Os01g05260	6.18066	0.00015615	0.000412437	0.700165	4.8971	1.30243	0	0.0392744
LOC_Os07g46910	6.17928	6.62948e-07	2.55279e-06	0.628981	19.0351	4.86004	0.0498971	0.146554
LOC_Os01g04340	6.17495	6.62209e-09	3.36931e-08	1.63397	26.8108	16.559	0.22468	0.175976
LOC_Os12g41630	6.17339	4.26933e-06	1.4485e-05	0.46191	3.39223	1.41773	0.0198485	0.0194325
LOC_Os12g07120	6.17158	4.54561e-134	7.51522e-131	92.4291	99.5776	86.6357	1.39965	1.74403
LOC_Os03g58140	6.16983	0.000938285	0.00214664	0.0771556	0.809464	0.172227	0	0
LOC_Os04g56150	6.16023	0.00016268	0.000428278	6.96164	0.91296	1.29498	0	0.0488125
LOC_Os03g19170	6.15951	0.000654281	0.00154505	0.169678	1.15709	0.662822	0	0
LOC_Os06g02810	6.15898	0.00029511	0.000738983	0.584591	0.306656	0.260985	0	0
LOC_Os06g43770	6.15755	1.00889e-36	6.03318e-35	41.6849	23.6914	57.4674	0.587107	0.745113
LOC_Os05g29790	6.15723	1.85404e-06	6.63648e-06	0.74454	39.1717	4.12413	0.218028	0.12065
LOC_Os08g27710	6.15603	0.000370854	0.000912852	0.933554	2.44855	1.30243	0	0
LOC_Os01g18160	6.15496	1.48443e-40	1.08367e-38	41.2753	37.1919	29.1636	0.400495	0.784201
LOC_Os04g43070	6.15395	6.47287e-27	1.9562e-25	11.8581	32.7795	21.8293	0.372119	0.356039
LOC_Os02g46190	6.14527	7.56294e-07	2.88692e-06	2.41724	4.0576	7.37421	0.110794	0
LOC_Os02g40500	6.14082	6.52194e-13	5.34886e-12	9.24773	64.2235	40.949	0.552875	0.608948
LOC_Os03g56020	6.14055	3.61837e-11	2.44702e-10	2.17551	1.24043	3.37822	0.0325158	0.0318342
LOC_Os08g39870	6.13737	4.00579e-08	1.83068e-07	0.832619	0.733762	1.00363	0	0.022418
LOC_Os01g10180	6.13489	7.08239e-09	3.58792e-08	3.13386	48.5982	11.0943	0.302992	0.280162
LOC_Os04g44354	6.13466	3.18095e-11	2.16894e-10	0.617488	1.10306	0.596047	0.00573703	0.0168503
LOC_Os12g39280	6.1303	0.000354201	0.000874795	1.29951	1.36335	0.543893	0	0
LOC_Os03g17850	6.12138	3.41424e-25	9.12173e-24	40.9328	45.9512	117.953	1.0144	1.23433
LOC_Os01g04360	6.12122	1.94079e-07	8.06632e-07	15.9041	438.116	76.0002	3.42367	1.14329
LOC_Os07g26110	6.11918	1.46445e-27	4.62471e-26	35.3578	85.8662	87.1557	0.913179	1.43355
LOC_Os02g30100	6.11864	3.34085e-08	1.54133e-07	0.82274	6.07533	1.51866	0.05439	0.0213
LOC_Os08g23170	6.11567	3.72917e-41	2.83276e-39	364.158	184.012	465.926	6.02638	5.3041
LOC_Os02g56450	6.11549	0.0003842	0.000943086	0.215354	0.096829	0.30903	0	0
LOC_Os05g15600	6.11544	0.000386319	0.000947791	0.461473	0.622472	0.220736	0	0
LOC_Os03g11860	6.11403	0.000334211	0.000829433	0.253019	0.530901	0.423592	0	0
LOC_Os03g47640	6.11306	3.97532e-20	6.84203e-19	4.67384	2.71514	6.25115	0.0929493	0.0520006
LOC_Os09g36680	6.10866	0.000112007	0.000303166	0.282272	1.12533	1.63823	0	0.0190002
LOC_Os11g25780	6.10721	7.85716e-33	3.6025e-31	492.44	158.897	277.939	4.16118	6.09452
LOC_Os01g49210	6.10565	3.66149e-16	4.21761e-15	7.03118	6.31269	19.5433	0.162687	0.182031
LOC_Os01g13070	6.10477	1.76201e-20	3.14432e-19	4.30847	9.66542	7.36649	0.141807	0.0925564
LOC_Os03g54160	6.10464	2.73604e-06	9.54675e-06	0.515966	1.68763	0.372622	0.0104336	0.0102149
LOC_Os03g10740	6.10261	2.46051e-35	1.31724e-33	20.1735	26.9518	16.0072	0.297984	0.424347
LOC_Os03g44250	6.10148	3.48798e-11	2.36395e-10	7.74883	5.72078	4.48439	0.172651	0
LOC_Os09g25784	6.10082	1.17535e-23	2.776e-22	6.88659	3.72419	3.72421	0.0488115	0.107524
LOC_Os11g28900	6.10041	1.12224e-07	4.81627e-07	3.4008	1.67901	2.67927	0	0.0673276
LOC_Os01g60600	6.09837	1.17507e-27	3.73602e-26	67.4874	21.3884	54.0205	0.579992	0.993713
LOC_Os06g46740	6.09564	5.67773e-06	1.89051e-05	0.260318	22.6679	7.03109	0.0536927	0.175224
LOC_Os01g53010	6.09328	0.000762519	0.00177559	0.410198	3.01246	1.37347	0	0
LOC_Os03g57690	6.09292	4.03649e-242	2.26899e-238	141.475	142.079	157.867	2.51714	2.76172
LOC_Os02g49580	6.09175	1.79294e-14	1.72517e-13	3.60339	8.19092	7.46895	0.0884795	0.1155
LOC_Os05g38660	6.09174	4.3386e-24	1.06778e-22	85.4076	24.7413	56.9096	0.657314	1.1645
LOC_Os02g39330	6.08927	8.65642e-05	0.00023834	0.0564022	8.34344	1.44786	0.038778	0.0189826
LOC_Os04g47960	6.08916	5.23372e-15	5.32774e-14	4.67929	10.6074	5.87538	0.0861734	0.140612
LOC_Os01g07150	6.08887	1.51624e-21	2.98218e-20	10.3346	6.15093	8.20719	0.10248	0.167221
LOC_Os06g36670	6.08824	2.66981e-15	2.80724e-14	18.1238	89.9917	96.5395	1.16959	1.03497
LOC_Os11g26790	6.08656	8.37913e-29	2.8685e-27	1981.26	2276.41	2820.63	58.7608	20.6541
LOC_Os08g42430	6.08477	4.9187e-09	2.5497e-08	2.20777	7.79099	4.14416	0.0344978	0.101324
LOC_Os05g26070	6.08105	4.26261e-102	2.78616e-99	32.1404	25.223	32.3628	0.42579	0.641332
LOC_Os10g30790	6.08009	1.0002e-08	4.95449e-08	15.0294	359.588	117.252	2.00593	2.76104
LOC_Os10g35070	6.08005	2.24916e-19	3.60199e-18	36.7243	108.927	126.216	1.98973	1.02103
LOC_Os03g18560	6.07881	3.92112e-09	2.06187e-08	2.67488	38.6504	13.5702	0.229882	0.306905
LOC_Os10g01470	6.07863	1.4267e-39	9.95011e-38	6.67958	6.83146	8.62726	0.115532	0.141388
LOC_Os01g06630	6.07746	8.77e-16	9.66247e-15	554.864	221.416	614.558	11.841	2.54187
LOC_Os06g38110	6.07669	0.000156827	0.000413991	0.271334	12.6676	3.17977	0	0.0913196
LOC_Os04g57880	6.07563	1.8001e-31	7.52881e-30	6.82063	8.56085	4.37373	0.119366	0.108516
LOC_Os09g30414	6.07388	2.86622e-27	8.87202e-26	3.64787	6.81537	6.58115	0.111658	0.0840904
LOC_Os12g41410	6.07273	6.51444e-05	0.000183209	0.42697	1.29407	0.635389	0.0163085	0
LOC_Os01g12580	6.07263	6.57919e-21	1.21495e-19	174.298	599.607	504.238	8.8933	5.55412
LOC_Os10g25674	6.07245	5.3193e-09	2.74319e-08	2.16998	20.0015	5.18982	0.177609	0.0869434
LOC_Os06g41670	6.07235	0.000210152	0.000540942	0.0424885	0.460619	0.33195	0.00486867	0
LOC_Os03g48750	6.07056	0.000710637	0.00166582	0.120503	0.758542	0.470728	0	0
LOC_Os10g02720	6.06279	3.43282e-24	8.52322e-23	5.90903	5.44464	3.15417	0.0441589	0.121053
LOC_Os03g08460	6.06264	1.10056e-11	7.89089e-11	68.0708	440.11	113.866	1.88901	4.7884
LOC_Os05g39540	6.05758	0.000285004	0.000715655	0.222858	0.194839	0.248731	0	0
LOC_Os12g15510	6.05751	0.000393841	0.000963889	0.979331	0.821957	1.96746	0	0
LOC_Os01g46280	6.05751	0.000285418	0.000716566	0.52969	0.555714	0.492656	0	0
LOC_Os06g40470	6.05685	0.000410211	0.00100134	0.0761906	0.179851	0.106295	0	0
LOC_Os05g09290	6.05447	0.000301413	0.00075376	0.867726	1.09243	1.16216	0	0
LOC_Os11g42390	6.04994	0.000718952	0.00168419	0.175419	0.644133	0.146839	0	0
LOC_Os06g23114	6.04924	0.000524542	0.00125921	0.0980119	0.282775	0.109391	0	0
LOC_Os01g67980	6.04878	6.13349e-06	2.03072e-05	61.5424	0.465061	140.426	0.660332	0.820547
LOC_Os07g34006	6.04537	3.74471e-21	7.04006e-20	3.3619	5.12265	3.43953	0.0825498	0.0538798
LOC_Os03g30200	6.04489	1.04478e-45	1.02674e-43	9.78981	10.5425	11.967	0.160256	0.226629
LOC_Os02g07140	6.04481	7.58725e-15	7.57002e-14	8.3608	10.86	11.7755	0.136864	0.200993
LOC_Os10g36180	6.04376	4.83905e-15	4.93671e-14	242.772	581.826	434.125	11.3838	2.31105
LOC_Os02g37610	6.04259	3.73605e-05	0.000109598	0.680608	1.02007	0.542591	0.016712	0
LOC_Os04g32980	6.04229	7.11108e-36	3.97344e-34	36.6358	77.3613	63.3314	0.87741	1.26758
LOC_Os06g05380	6.0412	8.9549e-09	4.46332e-08	1.11523	13.1526	4.20624	0.0793187	0.103542
LOC_Os09g26330	6.03966	9.81695e-11	6.28365e-10	1.94615	7.14617	3.62016	0.0669014	0.0654992
LOC_Os05g25950	6.03775	3.08928e-62	6.47966e-60	30.95	44.2076	36.8536	0.626849	0.746405
LOC_Os04g02640	6.03497	1.40393e-11	9.93927e-11	8.22361	2.64395	1.44337	0.0569955	0.0669611
LOC_Os01g34840	6.0335	3.4639e-07	1.39001e-06	0.326509	0.620874	0.569402	0	0.0137362
LOC_Os09g29390	6.02897	0.000332729	0.000826267	0.282534	0.296415	0.441471	0	0
LOC_Os05g47860	6.02821	3.01357e-08	1.39907e-07	1.39432	3.19993	4.76587	0.0599146	0.0293294
LOC_Os09g04100	6.02569	3.71969e-19	5.83727e-18	72.9823	134.877	200.111	3.44299	1.18808
LOC_Os01g14440	6.02401	2.14147e-13	1.84853e-12	29.391	217.599	113.815	1.68393	2.36627
LOC_Os04g08370	6.02158	0.000924783	0.00211851	0.403125	0.0445191	0.0947218	0	0
LOC_Os03g40210	6.01895	2.766e-08	1.2886e-07	3.65194	16.245	5.2172	0.0502162	0.196655
LOC_Os11g45740	6.01855	4.69096e-15	4.79607e-14	3.95379	12.9911	5.2372	0.134423	0.116983
LOC_Os03g64330	6.0134	0.00053027	0.00127187	1.05311	0.0581503	2.84566	0	0.0186545
LOC_Os05g06780	6.01161	0.000120445	0.000324753	2.90464	0.609469	0.833623	0	0.0279309
LOC_Os12g43640	6.00721	7.03113e-16	7.83883e-15	8.8675	31.8266	13.8713	0.172322	0.465409
LOC_Os05g40950	6.00563	4.09434e-18	5.79725e-17	19.3674	48.2087	16.1675	0.32833	0.660755
LOC_Os08g17510	6.00547	3.63019e-05	0.00010676	2.24421	1.2333	1.31202	0	0.0359671
LOC_Os12g01490	6.00412	8.34122e-06	2.70651e-05	0.506775	1.87858	0.490197	0.0232281	0
LOC_Os02g38890	6.00257	0.000503686	0.00121349	0.543878	1.3314	1.61873	0	0
LOC_Os08g39860	6.00071	2.83856e-10	1.70726e-09	1.95256	5.07795	1.01289	0.0567227	0.0277669
LOC_Os11g24440	5.99962	3.31398e-05	9.8045e-05	1.09334	0.901255	1.48176	0.0268463	0
LOC_Os02g41670	5.99881	1.26476e-06	4.65404e-06	0.494282	24.9653	5.62177	0.0809125	0.198041
LOC_Os07g03200	5.99811	5.13059e-34	2.50783e-32	93.5471	161.543	128.419	2.99145	1.70844
LOC_Os02g57810	5.99744	0.00092903	0.00212685	0.0763338	0.600631	0.212991	0	0
LOC_Os07g02820	5.99691	6.6496e-13	5.44086e-12	6.46192	19.1631	5.76973	0.17771	0.173985
LOC_Os11g09630	5.99489	1.97966e-22	4.228e-21	9.69421	3.99736	6.13656	0.132637	0.0973931
LOC_Os05g22718	5.99241	0.000506895	0.00122049	1.63031	0.777459	0.496253	0	0
LOC_Os01g41120	5.99094	2.95783e-22	6.20395e-21	22.4223	54.7776	56.9792	0.498575	1.13245
LOC_Os10g26700	5.99078	1.75286e-10	1.08947e-09	64.7897	753.736	349.529	4.14224	8.66106
LOC_Os12g43140	5.99029	9.03669e-13	7.27751e-12	241.492	39.7645	331.07	4.31212	2.1868
LOC_Os12g02310	5.98955	4.40694e-17	5.60459e-16	121.192	571.36	286.113	6.51958	5.06346
LOC_Os08g41430	5.98839	8.90136e-33	4.06139e-31	33.0095	49.2692	27.4732	0.779894	0.572661
LOC_Os03g16350	5.98746	3.90418e-49	4.75026e-47	95.8732	175.088	134.895	2.49108	2.6458
LOC_Os07g42970	5.98734	1.22877e-06	4.53403e-06	0.499929	2.34004	1.45931	0	0.0388281
LOC_Os04g15680	5.98714	5.09262e-31	2.03603e-29	30.6452	37.0819	30.6359	0.32315	0.885856
LOC_Os03g14570	5.98123	1.5378e-46	1.58321e-44	138.615	65.9043	134.106	2.32007	1.84434
LOC_Os09g21120	5.9791	1.16754e-07	5.00226e-07	4.53568	5.12835	70.0063	0.379702	0.363834
LOC_Os01g10970	5.97842	9.46427e-05	0.000259186	0.272182	4.91154	0.364539	0.0187133	0.018321
LOC_Os02g09850	5.9769	0.000741568	0.00173211	0.791096	4.97978	0.0882943	0	0.026625
LOC_Os06g23350	5.97604	7.14792e-11	4.65692e-10	258.601	137.905	684.172	9.63882	1.59109
LOC_Os12g03370	5.97273	5.41287e-11	3.58384e-10	8.40843	75.6692	24.9736	0.49781	0.723204
LOC_Os01g46110	5.97269	0.00121611	0.0027272	0.110782	0.0166036	0.317942	0	0
LOC_Os08g37470	5.97256	0.000222617	0.000569947	0.167808	16.7837	0.998885	0	0.0941288
LOC_Os01g45090	5.97168	1.57431e-22	3.38543e-21	23.8263	34.1349	13.6099	0.270445	0.605203
LOC_Os07g28540	5.96909	0.000556321	0.00132914	0.0667189	0.139994	0.223395	0	0
LOC_Os05g39400	5.96677	7.15638e-08	3.15707e-07	0.790556	1.78975	1.81112	0.0429101	0
LOC_Os04g57170	5.96381	1.32836e-05	4.17989e-05	3.06933	0.866958	6.58785	0.0811634	0
LOC_Os06g22050	5.96347	8.2608e-53	1.20926e-50	24.4625	27.5258	18.2418	0.462051	0.434272
LOC_Os12g13300	5.96259	3.53812e-42	2.84121e-40	7.9796	4.34891	5.22796	0.113999	0.104634
LOC_Os03g03890	5.96235	1.19761e-06	4.42894e-06	0.571235	3.81373	1.33307	0.0178518	0.0349552
LOC_Os06g14180	5.96217	1.98816e-07	8.25637e-07	1.00893	18.1269	4.99694	0.108386	0.127337
LOC_Os02g05050	5.95991	1.18546e-24	3.05676e-23	18.6267	12.4997	20.4147	0.230745	0.395341
LOC_Os04g33430	5.95776	9.98302e-07	3.7456e-06	2.33006	6.63517	3.15785	0.0572135	0.0560143
LOC_Os03g62230	5.95374	4.74059e-10	2.77987e-09	1.51711	8.68173	5.7981	0.126431	0.0464179
LOC_Os01g59140	5.95367	6.48394e-53	9.6422e-51	15.882	16.9786	21.5403	0.276438	0.422881
LOC_Os09g26260	5.95083	1.75335e-27	5.51845e-26	46.4411	21.6341	18.3885	0.362286	0.697563
LOC_Os01g63980	5.94889	1.102e-18	1.65364e-17	15.4624	40.3274	61.9483	0.539576	0.899178
LOC_Os02g47470	5.94631	6.57919e-15	6.6254e-14	61.4261	66.9236	287.61	2.25316	2.59956
LOC_Os01g06580	5.94613	1.1721e-05	3.71945e-05	0.463815	4.21722	1.55299	0	0.0520336
LOC_Os02g50730	5.94604	4.20879e-05	0.000122291	0.14538	2.07431	0.389422	0.0099953	0.0097858
LOC_Os09g28160	5.9455	0.000121531	0.000327493	0.113646	6.85571	2.60023	0.0586012	0
LOC_Os08g05960	5.94108	3.42697e-08	1.57847e-07	3.26994	47.6363	15.6411	0.192701	0.503098
LOC_Os09g03200	5.93968	5.65027e-05	0.000160963	1.06867	26.628	9.54198	0	0.269753
LOC_Os06g48250	5.93934	3.47322e-06	1.1944e-05	1.00633	34.2796	2.31653	0.205402	0.127008
LOC_Os01g59250	5.93742	0.000187383	0.000487782	0.198526	1.11083	0.369292	0.0113743	0
LOC_Os11g10590	5.93595	1.19043e-29	4.31162e-28	2432.24	4304.04	1988.42	39.2922	73.2517
LOC_Os01g34470	5.93503	2.55489e-15	2.69246e-14	3.03405	1.55075	2.25754	0.053487	0.0261829
LOC_Os03g38950	5.93422	1.71007e-48	2.00263e-46	50.853	67.2984	68.952	1.53373	0.888694
LOC_Os04g49757	5.93407	4.17081e-06	1.41713e-05	3.12381	0.426048	0.383514	0.0214771	0.0105135
LOC_Os12g04080	5.92791	0.000341962	0.000847175	0.278693	1.67078	0.222178	0	0.0133995
LOC_Os09g33550	5.92754	5.34489e-30	1.97144e-28	89.8314	63.9072	70.1265	2.06376	0.729921
LOC_Os07g34520	5.9254	1.2515e-06	4.60822e-06	0.142768	3.79449	3.1072	0.0408987	0.0240249
LOC_Os09g34214	5.92478	5.3675e-05	0.000153577	0.56649	0.10488	2.52904	0.0114552	0.0112151
LOC_Os06g44500	5.9215	1.82961e-35	9.88903e-34	85.7268	177.759	99.675	2.13503	2.63602
LOC_Os01g72834	5.92047	1.60179e-56	2.83145e-54	15.5521	16.094	23.45	0.29926	0.427604
LOC_Os05g16220	5.91923	5.87041e-15	5.94787e-14	12.9951	24.0717	15.1837	0.488603	0.136675
LOC_Os04g32920	5.91362	1.22462e-40	9.01023e-39	54.6963	98.1561	56.6769	1.524	1.24015
LOC_Os12g12080	5.91153	5.66756e-05	0.000161407	0.220438	15.2637	1.5582	0.0252595	0.0989204
LOC_Os01g42190	5.90443	2.79669e-11	1.92091e-10	18.1213	88.0354	32.8726	1.28205	0.321841
LOC_Os02g33850	5.90106	0.000154193	0.00040782	0.121102	0.571734	0.270324	0.00693842	0
LOC_Os02g09410	5.90103	0.000971744	0.00221669	0.193748	0.569148	0.0864969	0	0
LOC_Os01g43490	5.89984	0.000261586	0.000661341	0.0943921	0.825247	0.737458	0.0108162	0
LOC_Os11g34590	5.8984	0.000678243	0.00159694	0.0621575	0.217371	0.115623	0	0
LOC_Os02g03570	5.89747	2.03704e-08	9.67603e-08	2.92155	1.6858	4.8096	0	0.0983273
LOC_Os01g62190	5.89732	2.31575e-05	7.02803e-05	0.282338	6.81281	1.65437	0.0242644	0.0475116
LOC_Os05g46500	5.89041	3.64199e-10	2.16638e-09	6.38404	25.2094	7.12523	0.0914417	0.3581
LOC_Os08g24160	5.88827	2.69185e-57	4.91281e-55	24.0057	21.1975	20.6527	0.412614	0.471293
LOC_Os02g52990	5.88826	3.91318e-19	6.12042e-18	6.37884	4.92725	9.54472	0.0722905	0.188734
LOC_Os09g20240	5.88797	3.86613e-20	6.67453e-19	18.1417	7.3051	27.4907	0.293097	0.366663
LOC_Os01g03370	5.88674	0.000419599	0.00102239	0.105206	0.13245	0.117421	0	0
LOC_Os02g19060	5.88674	0.000419599	0.00102239	0.254659	0.320605	0.284225	0	0
LOC_Os07g31660	5.88674	0.000419599	0.00102239	0.26577	0.334592	0.296626	0	0
LOC_Os08g36110	5.88392	1.24249e-23	2.92718e-22	49.6031	13.5109	30.2223	0.622818	0.543843
LOC_Os11g27370	5.88212	3.02071e-27	9.33993e-26	12.3288	14.4657	29.0636	0.316875	0.413644
LOC_Os02g52560	5.88124	1.3211e-55	2.2368e-53	21.0964	29.8678	20.0015	0.465126	0.501844
LOC_Os01g47670	5.88024	2.64278e-05	7.94417e-05	0.389407	2.9765	1.30385	0.0382468	0
LOC_Os02g35540	5.87941	4.57092e-38	2.90001e-36	10.8949	7.87409	13.5108	0.183101	0.24445
LOC_Os03g41920	5.87914	5.04438e-24	1.23499e-22	1.76116	1.84768	1.24145	0.0212429	0.0415952
LOC_Os07g06620	5.87908	2.76422e-35	1.47142e-33	9.09302	6.85381	5.66555	0.136566	0.14856
LOC_Os04g50940	5.87795	0.00073411	0.00171583	0.0396578	1.20658	0.132786	0.00681645	0
LOC_Os03g12030	5.87774	4.89682e-25	1.29352e-23	142.193	426.579	297.3	5.09687	6.42292
LOC_Os04g33920	5.87568	1.37318e-05	4.30742e-05	0.396652	9.69011	1.07514	0.0389584	0.0572128
LOC_Os04g06734	5.87482	3.57828e-17	4.6007e-16	8.24364	4.75966	15.6845	0.133134	0.223447
LOC_Os01g24560	5.87215	0.000863681	0.00198956	0.0437603	2.61689	0.439569	0	0.0147279
LOC_Os07g18110	5.871	2.54141e-11	1.75157e-10	3.37164	8.25369	3.26135	0.0515133	0.126084
LOC_Os11g09610	5.86724	1.12097e-08	5.52737e-08	26.0318	4.09661	12.4933	0.268463	0.175224
LOC_Os09g31420	5.86534	0.00106362	0.00241024	0.338413	0.35504	1.88852	0	0
LOC_Os02g40530	5.86418	2.15995e-05	6.58719e-05	1.79775	0.219311	20.298	0.114977	0.0562835
LOC_Os10g24090	5.86415	5.62357e-43	4.70405e-41	542.637	244.797	313.238	5.70826	9.00549
LOC_Os01g13870	5.86071	5.64998e-07	2.19912e-06	1.56556	0.746579	0.900134	0	0.0319334
LOC_Os03g31750	5.85899	1.33231e-39	9.31488e-38	203.376	89.4535	219.678	3.11026	3.7269
LOC_Os01g53790	5.85549	2.7935e-48	3.23103e-46	12.6936	11.2983	14.9934	0.34349	0.186828
LOC_Os11g08440	5.855	2.14644e-35	1.1535e-33	4.1069	4.0195	5.13745	0.113702	0.0649361
LOC_Os06g46980	5.8546	8.99933e-06	2.90697e-05	4.70216	581.219	88.2633	2.05728	4.02832
LOC_Os12g07580	5.85453	4.28993e-07	1.69917e-06	1.61782	30.3301	5.02441	0.193442	0.189388
LOC_Os02g51000	5.8522	2.34521e-30	8.96795e-29	10.955	18.0607	11.555	0.344864	0.202582
LOC_Os02g13220	5.85169	1.17117e-09	6.55195e-09	1.12181	6.9831	2.79626	0.064273	0.0629259
LOC_Os08g29740	5.8514	0.000457093	0.00110884	0.876466	0.919528	0.65215	0	0
LOC_Os01g47560	5.85091	1.43491e-49	1.7845e-47	61.1098	107.195	96.4649	1.785	1.89792
LOC_Os12g10440	5.83892	0.00120672	0.00270853	0.234466	0.295183	0.0261688	0	0
LOC_Os02g17210	5.83347	0.000235163	0.000599229	0.274389	1.61207	0.673741	0	0.0184696
LOC_Os12g32850	5.83273	1.96365e-14	1.88298e-13	6.0757	4.39259	1.54595	0.0649307	0.0847597
LOC_Os02g54180	5.83232	3.84983e-38	2.45917e-36	15.7362	13.4205	13.484	0.209401	0.375856
LOC_Os01g08860	5.83177	1.41065e-09	7.80775e-09	242.72	3268.34	949.399	26.1442	27.2703
ChrSy.fgenesh.gene.6	5.8313	9.72452e-26	2.70879e-24	6.08269	8.76887	11.3799	0.120346	0.235647
LOC_Os11g13820	5.83029	0.000129136	0.000346341	0.429249	0.941617	0.304873	0	0.0131334
LOC_Os05g32880	5.82787	0.000150099	0.000397838	0.163018	0.6271	0.394213	0	0.00914418
LOC_Os01g73040	5.82724	1.0353e-37	6.46623e-36	4.90779	6.48158	6.95977	0.109167	0.145743
LOC_Os04g36900	5.82534	2.40645e-13	2.06585e-12	3.5595	15.7478	6.33392	0.12698	0.20343
LOC_Os11g35330	5.82263	1.52202e-09	8.39935e-09	1.99932	14.4104	3.33268	0.080333	0.157299
LOC_Os05g35080	5.82098	6.96578e-05	0.000194884	3.01828	4.89379	3.06246	0	0.092348
LOC_Os02g57770	5.82046	0.000524807	0.00125952	0.248225	0.364589	0.221635	0	0
LOC_Os03g40194	5.82041	1.88641e-13	1.64046e-12	2.22223	11.0453	4.69662	0.135447	0.095478
LOC_Os02g51280	5.81973	2.31485e-13	1.99086e-12	3.09777	1.03892	4.33595	0.0611009	0.0427287
LOC_Os08g39730	5.81709	9.50393e-12	6.86148e-11	1.61875	8.56526	8.01229	0.108874	0.118436
LOC_Os07g09814	5.8144	2.24448e-53	3.44718e-51	219.74	103.338	193.097	3.27449	3.92602
LOC_Os10g12130	5.81392	4.88453e-09	2.5334e-08	0.549979	0.367182	0.55803	0	0.0168273
LOC_Os08g01410	5.81187	3.13727e-06	1.08631e-05	0.273312	12.1148	4.0037	0.0469773	0.114982
LOC_Os01g57040	5.81055	1.90618e-46	1.95529e-44	28.6879	33.2795	35.6859	0.825441	0.552938
LOC_Os08g31219	5.81048	1.17363e-12	9.32071e-12	3.9362	1.82785	3.16887	0.0665471	0.0434348
LOC_Os06g11760	5.80369	1.71162e-09	9.39768e-09	5.45691	9.45293	3.11605	0.0436253	0.170844
LOC_Os05g35290	5.80108	1.67387e-05	5.18069e-05	0.193841	51.5274	14.5492	0.308188	0.277264
LOC_Os01g01520	5.80071	1.07978e-105	8.43012e-103	148.219	144.295	121.947	2.46002	3.57156
LOC_Os01g51440	5.80071	0.00138332	0.00306936	0.135365	1.98822	1.20865	0	0
LOC_Os09g32120	5.79369	3.10857e-07	1.25423e-06	0.784128	0.822653	0.967289	0	0.0277795
LOC_Os01g08670	5.79086	2.7989e-15	2.93529e-14	7.69922	20.5105	8.08762	0.181637	0.304851
LOC_Os01g67910	5.79047	2.15702e-21	4.17818e-20	28.1902	14.6842	31.4631	0.338837	0.663471
LOC_Os12g32930	5.79027	3.39832e-06	1.17136e-05	2.92602	0.837212	2.37508	0	0.0596834
LOC_Os01g72260	5.78913	1.66449e-50	2.11684e-48	15.9617	23.4932	23.3193	0.481119	0.426175
LOC_Os05g30660	5.78884	0.0004083	0.000997192	0.0856742	0.958757	0.382484	0	0.00961146
LOC_Os01g07420	5.78174	1.71538e-09	9.41465e-09	1.04264	2.22981	1.20845	0.0137855	0.0404896
LOC_Os03g19600	5.78072	1.56793e-36	9.23864e-35	16.8942	10.828	11.2868	0.163595	0.390405
LOC_Os02g37970	5.77957	3.60213e-23	8.1123e-22	6.24763	7.42853	4.18379	0.125283	0.122657
LOC_Os01g61044	5.77907	9.1116e-21	1.66401e-19	11.2487	34.2038	17.9453	0.469706	0.417083
LOC_Os06g35560	5.77807	7.96278e-05	0.000220429	0.0316438	17.064	2.75478	0.05439	0.09585
LOC_Os06g24640	5.77766	0.000889166	0.00204424	0.472205	1.36236	0.395271	0	0
LOC_Os08g15970	5.77766	0.000889166	0.00204424	0.498277	1.43758	0.417096	0	0
LOC_Os10g40859	5.77738	0.000885869	0.00203717	0.0895471	0.0704599	0.274845	0	0
LOC_Os01g40200	5.77523	1.24294e-11	8.85752e-11	4.1792	27.1841	8.851	0.308356	0.212697
LOC_Os11g02369	5.7735	4.14214e-16	4.75179e-15	177.283	777.627	309.844	8.44644	8.95853
LOC_Os05g50600	5.77228	1.27116e-31	5.40501e-30	10.4495	5.75641	12.4818	0.180208	0.223479
LOC_Os05g30550	5.76812	0.00134933	0.00299843	0.321979	0.0211124	0.15722	0	0
LOC_Os06g16250	5.76774	5.39243e-40	3.83695e-38	7.20781	10.5164	8.86782	0.172869	0.214377
LOC_Os11g38130	5.76724	0.000232871	0.000594035	0.331657	1.04386	0.246775	0	0.0124024
LOC_Os02g01890	5.765	8.68951e-19	1.31588e-17	4.94481	6.87942	3.35934	0.147813	0.0602978
LOC_Os03g44170	5.76274	6.63643e-06	2.18847e-05	0.40542	1.01018	2.09277	0.0174211	0.0170559
LOC_Os03g06640	5.76212	6.48725e-05	0.00018255	1.6185	2.00675	1.97063	0	0.0495199
LOC_Os11g35390	5.76037	0.00125935	0.00281693	0.163529	0.643361	0.0912572	0	0
LOC_Os09g36210	5.75997	3.2625e-06	1.12718e-05	1.29802	66.1444	12.3142	0.350596	0.468065
LOC_Os04g10350	5.75993	2.11242e-07	8.7285e-07	5.21541	164.363	45.7943	1.35866	1.09706
LOC_Os07g23120	5.75847	3.99694e-08	1.82693e-07	4.34715	0.6271	3.33565	0.0373598	0.0548651
LOC_Os11g44380	5.75613	1.37062e-18	2.04364e-17	22.914	43.1247	40.8993	0.315681	1.1921
LOC_Os12g39290	5.75389	5.58184e-16	6.29042e-15	42.7395	10.4277	20.602	0.488115	0.477885
LOC_Os11g09720	5.75317	1.35448e-29	4.88212e-28	15.2361	6.51343	13.1889	0.298998	0.191789
LOC_Os06g03890	5.75254	0.000974243	0.00222167	0.22313	1.05341	0.871623	0	0
LOC_Os12g35070	5.74619	1.11971e-10	7.12329e-10	3.07994	5.26576	3.81947	0.0784275	0.0767837
LOC_Os03g38560	5.7457	4.85409e-15	4.95025e-14	5.06509	1.98108	3.09932	0.0229104	0.112151
LOC_Os02g01810	5.74363	1.09826e-11	7.87641e-11	7.70418	42.2455	20.5221	0.31781	0.622298
LOC_Os04g32770	5.74224	2.43296e-28	8.08282e-27	2.1802	3.43098	2.0522	0.0541789	0.0574636
LOC_Os01g70110	5.74205	1.46869e-26	4.3406e-25	123.751	248.253	102.317	2.90783	4.04849
LOC_Os01g25560	5.74113	7.1323e-05	0.000199087	0.0782961	12.9786	3.67023	0.0807461	0.0527024
LOC_Os07g31190	5.73344	4.68917e-07	1.84818e-06	0.313258	3.34624	1.55743	0.0391588	0.019169
LOC_Os03g28100	5.73185	2.72988e-43	2.35356e-41	14.0358	13.736	10.2166	0.228854	0.336086
LOC_Os01g64670	5.73062	1.514e-18	2.24432e-17	5.41956	2.80397	7.41597	0.140367	0.0749589
LOC_Os01g24070	5.7276	5.03888e-25	1.3273e-23	13.4097	22.4997	14.4359	0.212507	0.528135
LOC_Os01g25740	5.72725	1.56634e-13	1.3766e-12	0.942046	0.726713	0.448399	0.0142871	0.0139877
LOC_Os03g43880	5.7269	6.67556e-26	1.88188e-24	179.891	76.8322	248.732	4.10437	3.08415
LOC_Os06g40170	5.72666	1.58688e-35	8.62685e-34	28.2655	30.2432	18.9427	0.363725	0.792143
LOC_Os10g07546	5.71992	6.91916e-42	5.46264e-40	101.272	62.8487	65.5937	1.12721	2.29207
LOC_Os03g39920	5.71922	1.4958e-13	1.31707e-12	12.9347	3.9552	10.1814	0.0584104	0.303802
LOC_Os11g39190	5.7186	2.07649e-14	1.9824e-13	9.88121	4.3565	1.816	0.110702	0.102677
LOC_Os05g29750	5.71856	4.99372e-16	5.66398e-15	7.00024	15.5903	10.0061	0.21109	0.247999
LOC_Os03g08600	5.7184	1.90282e-13	1.65319e-12	1.37674	2.77976	2.40635	0.0714376	0.0174851
LOC_Os10g07510	5.71748	5.26195e-30	1.94595e-28	32.3497	61.8597	32.9372	0.792879	1.11463
LOC_Os06g02010	5.71239	0.000568842	0.0013566	0.846033	0.8876	0.944258	0	0
LOC_Os08g38800	5.71076	2.58818e-08	1.21058e-07	2.13997	1.12255	0.36104	0.0256619	0.0167494
LOC_Os07g09760	5.71025	1.1031e-12	8.78541e-12	0.653006	0.387786	0.522551	0.00423547	0.0165868
LOC_Os03g42630	5.70866	0.000123691	0.000332932	0.316556	0.711661	0.757089	0.0155458	0
LOC_Os05g03650	5.70714	0.000102434	0.000279108	0.355531	0.248666	0.154315	0	0.00664762
LOC_Os03g12860	5.70681	1.84456e-13	1.60605e-12	8.78892	7.36498	24.7392	0.399041	0.148829
LOC_Os04g13710	5.70651	6.66794e-10	3.84192e-09	3.79802	7.35622	4.23897	0.100432	0.0983273
LOC_Os08g03400	5.70642	9.05342e-06	2.9231e-05	0.593129	7.90283	1.32398	0.0203896	0.0798491
LOC_Os02g43250	5.70595	1.40844e-52	2.01968e-50	64.7079	70.3574	101.372	1.42399	2.20128
LOC_Os05g48000	5.70311	0.00107494	0.00243333	0.162006	0.509898	0.904077	0	0
LOC_Os11g40570	5.69259	5.05551e-12	3.759e-11	6.15119	38.0567	22.3614	0.302079	0.626986
LOC_Os02g42440	5.69227	5.43348e-14	4.98575e-13	4.60005	15.8498	8.9712	0.282975	0.130374
LOC_Os01g12000	5.68983	1.67764e-10	1.04503e-09	2.57734	15.4958	5.75314	0.170384	0.150131
LOC_Os09g28354	5.68975	2.6609e-11	1.83123e-10	6.54756	52.5227	28.8204	0.493156	0.718039
LOC_Os04g20070	5.68901	4.01536e-16	4.61012e-15	5.55844	4.63327	4.33415	0.0261752	0.179386
LOC_Os01g52740	5.68373	3.89384e-09	2.04791e-08	1.24546	6.53326	7.07667	0.0583833	0.133372
LOC_Os08g42990	5.68102	2.44428e-08	1.14709e-07	2.57023	0.876364	3.80094	0.0441775	0.0432516
LOC_Os05g31670	5.67986	9.90902e-17	1.21937e-15	476.074	1360.83	619.659	25.4952	10.1661
LOC_Os09g28180	5.67903	1.72939e-08	8.30877e-08	3.94982	62.4576	15.9239	0.485299	0.576219
LOC_Os09g01000	5.67895	8.6629e-20	1.44156e-18	448.107	410.648	1321.73	13.1278	18.7922
LOC_Os06g41090	5.67877	2.08341e-07	8.62008e-07	0.503614	7.1088	1.96729	0.0393464	0.0770434
LOC_Os06g34730	5.6777	0.000242713	0.00061718	0.197774	5.53309	0.367893	0.0226625	0.0221875
LOC_Os02g18220	5.67667	0.000728874	0.00170459	1.93379	1.268	0.809364	0	0
LOC_Os07g36670	5.67667	0.000728874	0.00170459	0.0972685	0.0637796	0.0407105	0	0
LOC_Os01g25720	5.67622	0.000160837	0.000423902	0.215085	0.178147	0.0631728	0.0038915	0
LOC_Os12g27320	5.67541	0.000840665	0.00194147	0.685973	0.215903	0.306246	0	0
LOC_Os06g33390	5.67388	0.00136499	0.00303131	0.111667	0.820074	0.249263	0	0
LOC_Os12g42540	5.6725	0.000970054	0.00221355	0.95552	2.50616	0.799842	0	0
LOC_Os01g45360	5.66806	0.000161392	0.000425204	0.0405285	6.54804	0.723743	0.0278645	0.0272804
LOC_Os03g21480	5.6667	0.000675223	0.00159063	0.22395	0.352429	0.312438	0	0
LOC_Os08g01120	5.66434	1.5104e-26	4.4545e-25	11.3375	23.0841	12.2476	0.288697	0.43339
LOC_Os02g36300	5.66295	1.98788e-23	4.59469e-22	10.2143	5.69904	14.7684	0.191526	0.265641
LOC_Os09g26780	5.66084	1.0998e-56	1.96886e-54	118.892	178.884	168.948	3.15096	4.29792
LOC_Os05g04380	5.65691	7.21035e-41	5.34708e-39	190.426	264.769	137.734	3.87911	5.50625
LOC_Os01g61460	5.65509	1.95753e-17	2.58424e-16	14.6262	54.2064	29.7402	0.577925	0.914729
LOC_Os05g47880	5.65385	2.67362e-08	1.24846e-07	1.67696	5.27805	1.66931	0.0934828	0.0152539
LOC_Os03g20440	5.65165	2.40423e-22	5.10373e-21	45.9267	55.2589	134.002	1.85848	1.69342
LOC_Os03g19700	5.65098	3.64077e-05	0.000107037	0.2986	2.89775	0.916486	0.0384929	0
LOC_Os04g59420	5.64563	2.31e-51	3.07701e-49	23.2113	14.946	26.226	0.450326	0.564887
LOC_Os08g28560	5.64541	6.39377e-12	4.69936e-11	3.50034	15.6297	5.24073	0.176091	0.1724
LOC_Os03g59380	5.6454	3.05303e-09	1.62948e-08	13.1482	61.9865	13.653	0.228854	0.980251
LOC_Os09g29510	5.64121	0.000192795	0.000500155	0.160936	0.53467	0.359242	0.00922067	0
LOC_Os11g39150	5.63666	0.000232751	0.000593889	1.1552	0.279681	0.396712	0	0.0149535
LOC_Os07g25960	5.63036	0.000587896	0.0013991	0	5.11948	1.52985	0.018848	0.018453
LOC_Os11g01040	5.62998	5.98586e-05	0.000169749	0.435794	2.54003	0.594477	0.0332912	0
LOC_Os11g02010	5.62818	3.87576e-22	8.03179e-21	3.92048	4.11309	3.99278	0.134772	0.0494801
LOC_Os02g06330	5.62762	4.22071e-62	8.7872e-60	97.1445	86.2538	106.09	2.90835	1.74194
LOC_Os01g20206	5.62614	1.61717e-06	5.84295e-06	0.606113	19.5537	13.0223	0.15627	0.229492
LOC_Os02g15350	5.62498	7.53908e-61	1.53546e-58	29.8335	24.7922	24.3251	0.44072	0.839642
LOC_Os10g40460	5.62417	0.000588956	0.00140139	0.179424	2.72947	1.50191	0.0308397	0
LOC_Os02g09240	5.62097	1.48344e-12	1.16887e-11	4.196	20.8343	14.0091	0.373043	0.194786
LOC_Os12g08130	5.62091	4.66474e-21	8.72304e-20	215.272	621.618	478.724	7.23225	13.5622
LOC_Os10g42900	5.61883	2.70879e-08	1.26341e-07	4.99719	71.4086	15.9164	0.475295	0.764476
LOC_Os08g14600	5.61797	0.000194615	0.000504691	0.954499	1.82072	0.581082	0.0298293	0
LOC_Os04g52260	5.61523	4.59793e-29	1.60334e-27	302.545	465.359	181.542	7.74498	7.42217
LOC_Os11g02389	5.61469	5.45155e-20	9.24133e-19	2006.52	6382.16	2794.43	79.6721	96.9896
LOC_Os12g42900	5.61454	1.09338e-06	4.06876e-06	0.7344	3.25314	0.637517	0.0280511	0.0274632
LOC_Os01g06740	5.6126	6.44347e-08	2.85918e-07	2.39942	49.0469	19.1347	0.478936	0.442848
LOC_Os07g44060	5.61064	0.000910874	0.0020892	0.107244	2.36276	0.418931	0	0.0180469
LOC_Os01g05650	5.60943	1.76479e-44	1.62096e-42	3496.5	6251.76	4070.04	110.205	119.46
LOC_Os07g18970	5.60634	8.39182e-11	5.43082e-10	1.02201	0.361714	0.728379	0.0042329	0.0248651
LOC_Os04g31670	5.60397	0.000413094	0.00100794	5.50638	0.722115	1.53642	0	0.0579131
LOC_Os02g37800	5.59986	3.39007e-07	1.36272e-06	1.01233	5.49345	0.935059	0.0240002	0.0704914
LOC_Os04g14680	5.59555	5.94976e-06	1.97431e-05	0.7039	23.9155	3.20292	0.167521	0.145787
LOC_Os06g05040	5.59527	3.25821e-09	1.73176e-08	0.33527	0.274799	0.432663	0	0.0141047
LOC_Os01g66020	5.59506	6.05202e-06	2.00564e-05	0.721809	1.77794	0.420319	0.032365	0
LOC_Os03g03500	5.59444	2.81433e-07	1.14322e-06	0.939457	15.4938	5.32653	0.0775082	0.202357
LOC_Os12g05440	5.59413	1.33497e-07	5.67634e-07	8.00248	165.741	35.8596	1.25915	1.50074
LOC_Os04g34590	5.59208	1.71243e-07	7.16215e-07	1.20623	0.435012	1.47248	0.025916	0.0126864
LOC_Os03g07270	5.59154	3.18734e-28	1.04654e-26	22.0348	12.2274	14.2782	0.532111	0.229835
LOC_Os07g34720	5.58995	6.86724e-05	0.000192414	0.477492	5.43891	1.29426	0	0.0688732
LOC_Os02g15010	5.58739	3.04564e-05	9.05607e-05	0.948822	4.37993	0.847185	0.032617	0.0319334
LOC_Os01g28580	5.58272	1.62358e-90	8.29678e-88	23.0325	19.9762	19.8257	0.42539	0.631428
LOC_Os08g17500	5.58199	0.0013215	0.00294219	0.128692	0.540061	0.143634	0	0
LOC_Os11g25990	5.58148	0.0012063	0.00270778	0.080415	0.253098	0.403881	0	0
LOC_Os06g10780	5.58102	7.41225e-09	3.74154e-08	7.58116	100.449	41.5967	0.747211	1.35604
LOC_Os04g48250	5.58087	2.49371e-22	5.27773e-21	8.98097	12.0167	12.348	0.268463	0.262837
LOC_Os07g42924	5.57966	2.33409e-15	2.47088e-14	2.4067	3.13441	1.80618	0.0427932	0.0698271
LOC_Os10g26670	5.57795	6.87319e-09	3.49011e-08	1.85044	2.67592	1.842	0.0859612	0
LOC_Os09g15540	5.57614	0.000151851	0.000402293	0.567878	0.55606	0.253524	0.0130144	0
LOC_Os09g31025	5.57578	1.44375e-05	4.51268e-05	0.365633	14.6534	3.26466	0.0754147	0.123057
LOC_Os03g53440	5.57474	1.76218e-10	1.09478e-09	3.14455	6.69234	6.91899	0.0308852	0.211665
LOC_Os04g51620	5.57472	6.41537e-07	2.47475e-06	1.50406	5.52284	3.07758	0.0430867	0.0843673
LOC_Os10g32990	5.56953	0.00111576	0.00251904	0.0168365	0.759538	0.187912	0	0.00566646
LOC_Os11g07960	5.56697	1.59294e-31	6.72242e-30	85.9153	86.249	81.3022	1.1058	3.08341
LOC_Os04g58770	5.56665	0.00020571	0.00053082	1.87141	0.490838	1.25321	0.0321661	0
LOC_Os06g04930	5.56615	1.5815e-10	9.89089e-10	14.9814	24.414	27.0758	0.0784275	0.89581
LOC_Os11g10610	5.56608	0.000837052	0.00193377	0.103157	0.108226	0.057567	0	0
LOC_Os10g38730	5.56143	1.68764e-05	5.21898e-05	0.642707	2.39746	1.43465	0.0490976	0
LOC_Os05g01790	5.56083	4.27658e-21	8.01317e-20	16.6889	38.3248	17.8504	0.446213	0.748904
LOC_Os05g11414	5.55936	5.28336e-64	1.23745e-61	49.6481	28.3976	34.9524	0.869771	1.02828
LOC_Os08g02110	5.55669	0.00107259	0.0024288	0.169678	0.400532	0.142033	0	0
LOC_Os01g28970	5.55491	0.000279447	0.000702706	0.263699	9.86734	1.37347	0	0.08875
LOC_Os06g36000	5.55352	5.33315e-05	0.000152641	1.21301	2.1579	0.294314	0.03626	0
LOC_Os09g27670	5.55291	8.65197e-15	8.59266e-14	3.37427	2.36003	4.82315	0.10175	0.0597704
LOC_Os04g46060	5.55284	2.64124e-17	3.42885e-16	3.48375	2.2037	3.25924	0.0880578	0.0517273
LOC_Os11g17954	5.55133	5.53353e-13	4.57293e-12	1.28357	2.53936	2.74239	0.0630348	0.0370281
LOC_Os09g24870	5.54768	3.48283e-56	6.04249e-54	19.6971	28.4867	25.1816	0.604365	0.657442
LOC_Os10g28050	5.54718	1.82717e-20	3.25853e-19	16.3116	37.1478	16.4293	0.425489	0.728999
LOC_Os08g43350	5.54163	2.45439e-09	1.32456e-08	2.13735	9.65188	2.33364	0.0958359	0.109465
LOC_Os01g04380	5.53599	7.40066e-08	3.25717e-07	52.9031	965.422	269.127	11.2888	6.48558
LOC_Os08g43620	5.53351	1.35468e-11	9.60513e-11	2.50958	4.5477	1.90974	0.0784275	0.0575878
LOC_Os02g39900	5.53162	8.40676e-14	7.58524e-13	0.929236	0.643013	1.03712	0.0135931	0.0266164
LOC_Os09g37830	5.5315	0.000934893	0.0021394	0.622846	0.392068	0.973223	0	0
LOC_Os06g07670	5.53103	0.00093845	0.00214684	0.654993	0.962043	0.438623	0	0
LOC_Os03g55430	5.52866	1.54224e-19	2.50701e-18	55.6894	152.586	142.322	1.95532	3.89546
LOC_Os05g05354	5.52849	4.07314e-83	1.73454e-80	18.9623	22.046	20.4658	0.464381	0.614616
LOC_Os07g07210	5.52643	5.7145e-13	4.71417e-12	5.41461	5.25459	10.2735	0.139601	0.182233
LOC_Os05g11910	5.52198	1.46683e-22	3.16398e-21	193.282	498.404	214.449	7.74301	7.60633
LOC_Os04g12070	5.52099	9.01981e-13	7.266e-12	9.27719	8.81478	5.07946	0.180518	0.176735
LOC_Os08g34280	5.51895	2.74748e-10	1.6539e-09	64.7445	544.515	157.256	5.71477	6.04753
LOC_Os06g11135	5.51325	1.48018e-12	1.16663e-11	50.6351	277.197	91.2153	3.18465	3.52365
LOC_Os01g72900	5.50976	0.000238354	0.000606809	0.533401	23.8393	2.61945	0	0.215425
LOC_Os01g09540	5.50904	1.69952e-05	5.25369e-05	5.43242	0.0934315	6.16253	0.0612285	0.0599452
LOC_Os03g47470	5.50838	0.000237983	0.00060592	0.227717	0.437993	0.720107	0.0130468	0
LOC_Os07g47660	5.50568	0.000413362	0.00100842	0.187718	6.69597	1.36183	0	0.063178
LOC_Os05g03740	5.50144	2.31169e-23	5.30821e-22	31.0903	85.5047	64.3753	1.56366	1.54667
LOC_Os06g49880	5.49546	1.94931e-63	4.41832e-61	36.8828	42.6497	43.0773	1.29587	0.879449
LOC_Os05g38750	5.49412	2.13874e-20	3.79013e-19	84.911	24.2073	56.9989	1.16334	1.55312
LOC_Os08g37670	5.49249	4.54058e-14	4.20071e-13	259.22	1055.9	386.793	9.60757	18.7055
LOC_Os01g64170	5.49008	5.09511e-34	2.49483e-32	98.0604	204.587	131.267	3.83722	3.83857
LOC_Os07g03120	5.48727	1.52487e-42	1.2495e-40	146.285	68.3327	77.8511	2.36505	2.7042
LOC_Os12g32170	5.48723	0.000146959	0.000390548	0.742858	0.952546	1.01335	0	0.0277795
LOC_Os04g55600	5.48602	1.0947e-07	4.70776e-07	2.56212	1.0752	1.14383	0.0220191	0.0431151
LOC_Os02g30240	5.48032	7.58055e-24	1.81791e-22	27.1844	16.0232	11.9125	0.608136	0.317541
LOC_Os02g13800	5.48009	3.24854e-10	1.94345e-09	51.0552	151.205	433.169	6.44096	3.16675
LOC_Os08g01330	5.47952	0.000892564	0.00205139	0.135215	0.177323	0.188642	0	0
LOC_Os02g08050	5.47701	1.59872e-05	4.96285e-05	3.77461	0.955876	3.19595	0.0894878	0
LOC_Os04g56100	5.47605	2.3197e-17	3.0381e-16	20.9816	60.7513	29.7966	0.672153	1.2402
LOC_Os03g14030	5.47362	1.11207e-20	2.0139e-19	24.3602	51.7581	20.0254	0.633096	1.04244
LOC_Os11g24070	5.47315	1.04811e-39	7.36456e-38	432.968	326.868	190.174	8.53347	8.19239
LOC_Os02g27450	5.4727	0.00120011	0.00269432	0.502239	0.526914	0.160157	0	0
LOC_Os08g31660	5.47208	7.94124e-46	7.85903e-44	28.3567	31.5496	18.4033	0.661901	0.742287
LOC_Os07g28890	5.47124	1.66483e-08	8.01915e-08	0.909736	4.33471	2.74992	0.0912141	0.0255149
LOC_Os05g39160	5.46958	8.63763e-09	4.3159e-08	1.68015	1.46266	0.957558	0	0.0601562
LOC_Os04g14690	5.46886	9.60662e-23	2.10447e-21	179.395	289.166	162.714	7.6946	3.17018
LOC_Os02g46610	5.46856	6.4477e-17	8.06134e-16	8.17523	21.9084	25.588	0.33602	0.613094
LOC_Os04g59470	5.46702	0.00132335	0.00294537	0.141992	0.521387	0.554669	0	0
LOC_Os12g07440	5.46604	2.09527e-13	1.81088e-12	3.01327	1.3618	2.53527	0.0478085	0.0624087
LOC_Os12g10740	5.46497	1.54945e-11	1.09364e-10	0.531849	1.33915	1.16741	0.0304717	0.0178998
LOC_Os10g34920	5.46472	4.57111e-05	0.000132041	0.235874	9.65103	1.31629	0.0608136	0.059539
LOC_Os07g02880	5.46238	5.51101e-09	2.8353e-08	2.56727	23.7509	15.5423	0.320922	0.314195
LOC_Os02g32620	5.46019	2.86773e-22	6.02395e-21	9.72493	22.8347	12.6431	0.330634	0.467572
LOC_Os01g56450	5.45639	4.76199e-10	2.79183e-09	5.52819	1.91503	12.6893	0.179282	0.122867
LOC_Os04g45020	5.45453	1.94109e-17	2.56374e-16	11.9937	40.2496	22.3385	0.728353	0.560283
LOC_Os12g30170	5.4532	6.24195e-06	2.06396e-05	0.284315	0.372854	0.608204	0	0.0159481
LOC_Os01g47270	5.45237	3.98329e-17	5.09578e-16	10.4206	7.47593	16.676	0.421437	0.154726
LOC_Os04g46800	5.45172	5.50933e-12	4.08239e-11	8.42433	8.38498	6.02718	0.148512	0.218098
LOC_Os12g36860	5.44974	1.44451e-05	4.51405e-05	1.51093	186.299	68.2529	1.06614	2.0073
LOC_Os06g35770	5.44869	5.1728e-22	1.06199e-20	20.8589	19.1271	8.13924	0.350231	0.487266
LOC_Os01g35910	5.44838	1.34468e-18	2.00817e-17	130.68	55.4408	63.6285	1.07385	3.15404
LOC_Os02g30714	5.44799	9.25996e-49	1.10749e-46	36.178	19.0021	31.6926	0.796203	0.763925
LOC_Os12g01140	5.44436	1.54701e-10	9.69245e-10	2.81117	0.524719	1.65539	0.0237148	0.0522399
LOC_Os03g06260	5.44313	0.00137993	0.00306305	0.0234738	0.0738811	0.104796	0	0
LOC_Os04g53340	5.44141	1.51203e-31	6.40015e-30	49.3116	41.4982	33.8461	0.7252	1.50875
LOC_Os01g08990	5.44095	2.17303e-11	1.50729e-10	3.04218	4.52769	2.76368	0.0243207	0.142866
LOC_Os02g33090	5.433	7.82766e-05	0.000217009	4.5488	0.518727	1.76589	0.0679875	0
LOC_Os09g02780	5.43298	1.55143e-06	5.6242e-06	1.02091	3.45122	4.05134	0.0389947	0.0763547
LOC_Os02g38940	5.43064	3.11913e-16	3.63308e-15	7.46897	16.7068	11.1673	0.145334	0.474291
LOC_Os06g48860	5.42687	0.0012076	0.00270986	0.327497	0.687174	0.274139	0	0
LOC_Os12g01160	5.42652	2.76122e-26	8.03383e-25	22.7325	14.5875	21.0611	0.265545	0.779939
LOC_Os07g35030	5.42216	0.000209987	0.000540566	0.993941	1.78761	1.90172	0.0488115	0
LOC_Os06g37300	5.42163	7.01462e-05	0.000196094	0.252495	91.6223	15.8518	0.455692	0.679834
LOC_Os01g33760	5.42039	2.81716e-43	2.42138e-41	33.8934	25.8906	32.2501	0.590619	1.10391
LOC_Os05g23450	5.41853	1.91494e-14	1.83942e-13	11.2118	2.36237	4.86927	0.129011	0.173672
LOC_Os12g03150	5.41756	6.00527e-21	1.11335e-19	7.08573	4.3564	3.2739	0.0916704	0.166677
LOC_Os01g52900	5.41442	1.07543e-05	3.4281e-05	1.20793	72.1143	9.66193	0.405357	0.648529
LOC_Os06g23775	5.41259	4.7366e-165	1.66409e-161	188.34	152.575	161.481	4.23292	5.33723
LOC_Os11g47809	5.41195	1.94528e-06	6.94802e-06	1.7479	52.9045	20.2887	0.300432	0.735339
LOC_Os02g42640	5.41139	5.59169e-07	2.17764e-06	3.62047	85.2254	120.113	1.40016	1.55359
LOC_Os03g17790	5.41116	8.03883e-22	1.62196e-20	348.468	477.149	580.964	18.3579	6.59674
LOC_Os02g09390	5.41084	0.000347685	0.000859836	0.11944	2.5897	0.533228	0.0273727	0
LOC_Os10g04860	5.40877	4.85784e-83	2.03783e-80	40.3531	50.557	38.7759	1.25739	1.2151
LOC_Os12g23150	5.4084	2.47717e-12	1.89916e-11	8.43165	6.86009	7.298	0.0295765	0.347479
LOC_Os02g14630	5.40628	3.44113e-08	1.58474e-07	1.10753	6.81676	1.81298	0.063455	0.086975
LOC_Os11g39990	5.40476	5.21655e-26	1.48849e-24	5.56095	8.48257	4.94077	0.176073	0.172383
LOC_Os02g47510	5.40371	2.31902e-11	1.60301e-10	1.89141	1.4007	0.745059	0.0191234	0.0468065
LOC_Os01g61060	5.40366	6.42403e-12	4.72036e-11	2.90824	15.2279	7.05243	0.181772	0.249147
LOC_Os02g53169	5.40329	5.31661e-25	1.39784e-23	8.28569	4.76137	9.6659	0.143132	0.26625
LOC_Os11g45400	5.40276	0.000699965	0.00164368	0.0312061	2.55367	0.45278	0	0.0210054
LOC_Os05g39980	5.39776	5.83636e-17	7.31653e-16	2.80839	2.90487	1.98662	0.0951825	0.0399375
LOC_Os04g54800	5.39634	1.40096e-28	4.73833e-27	72.1389	167.807	122.241	3.35398	3.42898
LOC_Os03g10810	5.3958	8.51554e-19	1.29232e-17	4.85618	3.46246	7.9458	0.113453	0.174546
LOC_Os02g07840	5.3952	3.07299e-29	1.08641e-27	83.2118	40.3769	108.36	1.83001	2.40846
LOC_Os01g62980	5.39476	5.3779e-07	2.09932e-06	2.47662	5.5283	3.70515	0.163029	0
LOC_Os01g17470	5.39438	7.88744e-48	8.69351e-46	13.2863	16.656	14.389	0.387064	0.454741
LOC_Os08g41980	5.39265	0.00019298	0.000500591	3.29267	2.01509	3.36871	0	0.092348
LOC_Os03g11850	5.39184	0.00022974	0.000586741	0.110438	0.198624	0.193694	0	0.00530983
LOC_Os05g38264	5.39034	4.90861e-05	0.000141311	0.292858	17.3901	1.96115	0.140943	0.078851
LOC_Os11g37140	5.38929	0.000844997	0.0019502	2.36102	0.424632	0.225869	0	0.0227035
LOC_Os03g20790	5.38705	1.39842e-55	2.35353e-53	70.2273	67.164	105.533	1.97097	2.67593
LOC_Os11g10600	5.38694	2.41682e-14	2.29019e-13	12.4488	25.8672	14.7035	0.20774	0.732187
LOC_Os03g47210	5.3834	7.09261e-06	2.32689e-05	1.66754	2.46984	0.875834	0.03372	0.0330133
LOC_Os06g09940	5.38214	4.92353e-08	2.2237e-07	8.23685	6.43091	2.77933	0.197549	0.0644693
LOC_Os06g05440	5.38163	8.08514e-90	3.98668e-87	41.1787	36.3956	38.5664	0.892069	1.35602
LOC_Os01g36950	5.37711	3.41707e-20	5.92841e-19	541.247	1737.51	1159.15	28.874	35.2723
LOC_Os01g70500	5.37696	0.00013752	0.000367374	0.0924346	5.33368	0.773747	0.0317756	0.0311096
LOC_Os01g13690	5.37632	2.9807e-15	3.11434e-14	10.3291	2.86009	4.73303	0.104128	0.203891
LOC_Os01g14540	5.37613	1.27647e-05	4.0279e-05	0.461473	1.57347	0.965719	0.0198297	0.0194141
LOC_Os05g32090	5.3755	1.03252e-14	1.01433e-13	6.83528	4.53467	4.26319	0.0691094	0.202983
LOC_Os05g30490	5.3754	5.21131e-18	7.31249e-17	49.1672	17.3847	69.4627	1.12323	1.28296
LOC_Os04g49690	5.37497	1.35077e-17	1.81217e-16	64.7806	30.5529	119.706	1.37689	2.46202
LOC_Os02g48910	5.37497	0.000136759	0.000365411	0.123184	2.19701	1.64983	0.021173	0.0207293
LOC_Os05g06340	5.37468	7.49068e-07	2.86206e-06	4.22268	18.0976	4.41211	0.0308852	0.362854
LOC_Os07g43250	5.37286	6.72368e-32	2.8984e-30	12.3845	12.162	9.08095	0.222767	0.411964
LOC_Os06g48030	5.37185	3.41762e-83	1.47778e-80	254.348	330.268	255.901	8.12579	8.42846
LOC_Os01g48290	5.37077	1.6435e-18	2.41987e-17	14.8825	19.6079	12.3612	0.198297	0.660078
LOC_Os10g38590	5.36952	3.77233e-13	3.1744e-12	9.83025	34.3581	21.6965	0.303755	0.87358
LOC_Os08g45110	5.36778	1.12147e-07	4.81368e-07	65.4093	24.7715	266.468	4.24486	0.938988
LOC_Os10g19912	5.36777	1.11218e-06	4.13097e-06	3.80715	7.9884	5.94883	0	0.256266
LOC_Os02g45160	5.36679	4.90707e-06	1.65211e-05	0.33578	0.393721	0.242494	0	0.0132952
LOC_Os07g13780	5.36619	0.000234863	0.000598627	0.714239	1.17752	1.36656	0.0350756	0
LOC_Os01g61610	5.36584	3.74873e-06	1.2824e-05	2.41181	1.98321	0.509263	0	0.0658146
LOC_Os05g03920	5.36583	6.23293e-05	0.000176099	0.183556	0.935361	0.439001	0.0180285	0
LOC_Os08g02700	5.3636	3.68029e-06	1.26037e-05	0.302841	9.25928	7.62918	0.104106	0.131045
LOC_Os03g21710	5.36236	0.00136521	0.00303156	0.0402341	1.73064	0.404148	0.013831	0
LOC_Os03g59430	5.36207	5.37536e-06	1.79686e-05	0.945107	26.0634	2.6622	0.20886	0.196909
LOC_Os03g54170	5.36101	0.000724959	0.00169656	0.426638	1.24333	0.158724	0	0.0159543
LOC_Os02g07170	5.35794	0.00116149	0.00261429	0.119206	2.12607	0.465662	0	0.0200599
LOC_Os04g09840	5.35613	5.04243e-10	2.94703e-09	0.33372	0.262587	0.26771	0.0107551	0.00350989
LOC_Os07g10060	5.35235	3.16263e-13	2.67979e-12	2.46608	1.98274	3.06107	0.0158457	0.116352
LOC_Os07g42580	5.35213	4.25267e-13	3.55837e-12	10.1524	19.7531	9.2709	0.444185	0.2485
LOC_Os06g47480	5.34885	0.00174821	0.00379832	0.249139	1.43758	0.556128	0	0
LOC_Os06g05680	5.3487	3.32982e-09	1.76715e-08	0.266334	0.372559	0.424651	0.0130794	0.00426843
LOC_Os08g13650	5.34831	8.6215e-43	7.14796e-41	16.4633	10.9391	15.4484	0.314417	0.513044
LOC_Os09g11480	5.34802	4.80349e-07	1.89059e-06	0.894656	2.04046	0.564384	0.0133717	0.0392744
LOC_Os11g04750	5.34753	0.000190023	0.000493833	0.624763	0.589912	0.697298	0.0214771	0
LOC_Os10g34960	5.34692	0.000764891	0.00178008	0.329623	1.93658	0.367893	0.0226625	0
LOC_Os04g58800	5.34541	1.21872e-14	1.1906e-13	6.437	12.9378	4.76436	0.232927	0.205241
LOC_Os10g18370	5.34345	1.18324e-05	3.75098e-05	0.49645	2.6042	0.664906	0.0170661	0.0334169
LOC_Os03g15660	5.3433	1.0075e-21	2.01686e-20	5.09856	8.44588	8.80531	0.258293	0.162565
LOC_Os07g02100	5.34301	6.9297e-30	2.54264e-28	46.2233	17.8564	28.8943	0.698005	1.05521
LOC_Os02g33840	5.34258	1.59739e-08	7.71534e-08	0.742535	1.05724	0.44397	0.0182326	0.0178505
LOC_Os01g29210	5.34237	4.35314e-08	1.98201e-07	3.24194	4.29628	3.4279	0.0586559	0.114853
LOC_Os09g29200	5.33575	2.62927e-23	6.00798e-22	38.0958	95.7076	61.1988	1.55546	2.22697
LOC_Os05g46300	5.32764	1.61665e-06	5.84182e-06	0.5972	2.19289	0.624877	0.012831	0.0376861
LOC_Os04g58200	5.32735	2.71171e-15	2.84811e-14	3.14067	2.22219	2.28252	0.112986	0.0245818
LOC_Os01g73730	5.32703	6.84927e-15	6.87766e-14	1.79954	2.92633	2.81185	0.077327	0.060565
LOC_Os09g10780	5.32586	1.42714e-31	6.04994e-30	12.7184	10.9354	11.7402	0.460223	0.225288
LOC_Os03g17220	5.32516	2.89625e-24	7.24861e-23	2.54828	2.7101	2.80518	0.0840006	0.0704914
LOC_Os11g44500	5.32436	7.76983e-12	5.66482e-11	1.46782	4.83979	5.73381	0.108125	0.105858
LOC_Os05g49480	5.32427	3.3666e-53	5.11468e-51	15.7725	12.4961	15.7826	0.523504	0.347789
LOC_Os02g56440	5.32324	2.73051e-91	1.42118e-88	99.2203	67.392	77.3744	2.08112	2.81284
LOC_Os01g43080	5.32149	2.66612e-13	2.27559e-12	3.7558	15.7613	10.0866	0.242083	0.302844
LOC_Os12g13640	5.32137	8.02232e-13	6.5091e-12	4.91686	21.4361	8.78033	0.366218	0.275802
LOC_Os03g05620	5.31963	3.40378e-14	3.18995e-13	16.4331	65.1107	27.2715	0.768988	1.27409
LOC_Os07g09970	5.31953	1.48946e-154	4.18627e-151	116.748	115.693	123.281	3.26475	3.99031
LOC_Os03g18230	5.31943	2.44665e-24	6.16179e-23	11.8445	10.461	13.6917	0.166192	0.528802
LOC_Os05g32860	5.31813	2.32182e-10	1.4174e-09	9.51216	55.367	18.2727	0.817483	0.646436
LOC_Os11g44870	5.31762	1.03142e-17	1.40656e-16	7.22181	18.9565	7.83726	0.314004	0.336244
LOC_Os05g49620	5.31612	4.86956e-05	0.000140229	0.23272	9.21679	6.03892	0.160001	0.0195809
LOC_Os03g62210	5.31373	2.40501e-06	8.46634e-06	1.54458	3.94989	1.18519	0.0331856	0.0649802
LOC_Os09g28390	5.31217	2.9275e-10	1.75888e-09	1.19625	1.81648	3.93514	0.0865742	0.0317849
LOC_Os11g19864	5.31175	1.42623e-05	4.4624e-05	0.141426	4.51483	1.05982	0.0486173	0.027199
LOC_Os03g47280	5.31051	1.99328e-10	1.22912e-09	6.99453	30.9318	12.0558	0.608725	0.268185
LOC_Os09g17530	5.31051	0.000179091	0.00046767	0.398133	4.95266	0.253918	0.0391039	0.0191422
LOC_Os04g39370	5.31021	6.32438e-05	0.000178342	0.539065	2.54498	4.51238	0.0463278	0.0453567
LOC_Os01g71090	5.30993	4.97943e-10	2.91203e-09	112.578	998.144	432.366	11.3762	16.0141
LOC_Os09g23084	5.30821	5.00251e-19	7.74233e-18	36.2013	91.2919	124.254	2.25015	2.59862
LOC_Os04g56120	5.30773	7.96809e-07	3.03169e-06	0.833947	14.5693	3.84448	0.149572	0.146437
LOC_Os04g18770	5.3071	0.000242234	0.000616019	0.130999	0.0962043	0.175449	0.00450326	0
LOC_Os08g38910	5.30686	4.94214e-35	2.58185e-33	70.672	104.002	114.784	2.05391	3.77185
LOC_Os04g20680	5.30587	8.96074e-05	0.00024626	0.160845	0.819632	0.307748	0	0.0154668
LOC_Os04g54710	5.30476	0.000316129	0.000788108	0.370214	0.149386	0.381411	0	0.0095845
LOC_Os02g12480	5.30473	3.00265e-14	2.82343e-13	101.052	47.7487	30.0613	0.729748	2.52845
LOC_Os06g44450	5.30442	8.63466e-35	4.42857e-33	181.109	73.9138	159.978	3.76217	4.34836
LOC_Os07g05710	5.29811	2.02475e-06	7.21082e-06	2.64845	3.33429	6.10894	0	0.178272
LOC_Os06g08880	5.29421	1.27075e-17	1.71052e-16	0.986024	1.47508	1.77303	0.0439392	0.0368727
LOC_Os11g33030	5.29323	2.86402e-15	2.99799e-14	6.24956	17.7344	6.76504	0.271782	0.316768
LOC_Os03g18170	5.293	1.88486e-12	1.46951e-11	1.42768	2.28834	2.25737	0.0817974	0.0266943
LOC_Os03g60250	5.2928	1.47661e-05	4.6077e-05	0.870205	3.77357	1.35973	0.079772	0
LOC_Os01g04220	5.29248	3.58323e-06	1.22952e-05	0.551488	3.78709	1.3989	0.0172347	0.0674938
LOC_Os01g29030	5.29135	0.00150209	0.00330911	0.840198	1.02839	0.312582	0	0
LOC_Os05g08540	5.29048	1.68861e-10	1.05093e-09	1.14373	3.24424	3.78229	0.087372	0.0570271
LOC_Os03g21400	5.28847	1.21207e-06	4.47772e-06	3.755	0.486356	3.31137	0.0159362	0.093613
LOC_Os03g46100	5.28763	3.47378e-30	1.30527e-28	34108.7	12191.8	27448.4	618.113	788.98
LOC_Os05g49940	5.28434	2.52594e-19	4.02689e-18	14.2134	27.6931	19.873	0.832237	0.367971
LOC_Os07g12890	5.28402	2.29086e-06	8.09391e-06	1.25856	42.7808	12.7358	0.418226	0.437699
LOC_Os03g14270	5.28368	8.6756e-16	9.56972e-15	9.04888	26.1649	28.3277	0.505801	0.718039
LOC_Os04g30010	5.28232	0.00161919	0.00354458	0.0483064	0.152039	0.188702	0	0
LOC_Os01g45430	5.28206	0.000228218	0.00058317	0.140518	3.24327	1.09782	0.0241524	0.0236462
LOC_Os11g19520	5.28201	7.22783e-06	2.36656e-05	0.22473	0.222673	0.139345	0	0.00840387
LOC_Os10g32810	5.28138	1.56886e-32	7.07776e-31	13.1296	15.8657	9.64881	0.274063	0.511483
LOC_Os01g06640	5.2809	3.24221e-98	2.02501e-95	27.2412	29.2544	29.4749	0.936454	0.853158
LOC_Os02g45850	5.27959	8.22918e-44	7.34252e-42	10.7477	8.25052	7.49718	0.326662	0.209534
LOC_Os02g08200	5.27801	1.98548e-16	2.36357e-15	23.4048	46.3449	21.7972	0.532828	1.25198
LOC_Os01g27390	5.27399	0.00142966	0.00316195	0.19756	0.276355	0.514493	0	0
LOC_Os01g01260	5.27368	1.58582e-06	5.73999e-06	0.420513	0.12605	0.145271	0.00344184	0.0067394
LOC_Os01g43320	5.26795	9.6855e-37	5.80428e-35	11.2007	6.45776	6.71982	0.242818	0.249049
LOC_Os01g03310	5.26679	1.05883e-05	3.3783e-05	5.54983	0.280602	2.83588	0.0459718	0.0675123
LOC_Os07g26550	5.26225	3.28796e-07	1.32329e-06	1.51717	20.3739	8.04325	0.208619	0.280839
LOC_Os09g28470	5.25831	1.90884e-43	1.6871e-41	7.5632	9.24295	6.18267	0.210807	0.268305
LOC_Os02g45440	5.25821	7.39336e-10	4.23904e-09	16.9897	3.0432	18.731	0.249287	0.418393
LOC_Os01g64960	5.25751	9.65804e-23	2.11244e-21	5.1448	5.52711	5.6043	0.240529	0.0831132
LOC_Os07g35370	5.25721	4.50419e-16	5.13987e-15	8.62158	30.8615	23.0176	0.50519	0.733659
LOC_Os02g09220	5.2571	2.85912e-127	4.46435e-124	29.9487	26.5636	31.8602	0.892096	0.979622
LOC_Os02g50460	5.25486	0.000103426	0.000281484	0.0750177	10.5856	2.51182	0.0386825	0.113615
LOC_Os01g63020	5.25448	1.20939e-15	1.31902e-14	1.97221	2.25721	2.85153	0.0462255	0.0905132
LOC_Os04g49160	5.25324	1.24875e-05	3.94484e-05	0.291456	3.4145	2.27706	0.0667947	0.0163487
LOC_Os02g16730	5.2519	0.00147848	0.00326171	0.255943	1.98703	0.114263	0	0.0172279
LOC_Os08g27690	5.25111	0.000106391	0.000289024	1.43328	13.7839	4.79905	0	0.241191
LOC_Os05g50720	5.24749	4.64843e-42	3.68024e-40	11.3588	11.6248	14.4176	0.459382	0.318575
LOC_Os05g25920	5.2469	3.46006e-06	1.19017e-05	1.75799	63.9072	20.8963	0.664766	0.650833
LOC_Os09g15680	5.24595	4.07895e-10	2.41049e-09	3.84722	3.06455	12.2455	0.195931	0.143868
LOC_Os07g48910	5.24586	7.17207e-24	1.7288e-22	263.552	519.089	245.035	12.677	8.35376
LOC_Os12g13940	5.24582	7.2645e-15	7.26526e-14	3.72196	2.58489	2.04779	0.0540623	0.105858
LOC_Os03g41330	5.24464	6.85055e-08	3.03128e-07	1.29385	1.95468	1.90617	0	0.0870911
LOC_Os08g19060	5.24331	0.000692912	0.00162875	0.347091	1.91175	0.774776	0.0298293	0
LOC_Os03g61070	5.24316	2.22134e-23	5.11746e-22	2.99268	2.54357	3.38242	0.0651124	0.114746
LOC_Os03g09140	5.24226	6.8343e-07	2.62662e-06	0.976686	12.9432	4.24558	0.106026	0.190307
LOC_Os02g09050	5.24193	1.61193e-20	2.88702e-19	17.4341	32.2841	15.2384	0.613763	0.70694
LOC_Os02g36320	5.24089	5.73774e-09	2.94548e-08	1.7454	3.29607	4.15582	0.140001	0.0195809
LOC_Os03g46470	5.24	2.06403e-09	1.12273e-08	2.0601	9.53522	4.82398	0.0694302	0.231115
LOC_Os03g38590	5.2388	2.61943e-06	9.16378e-06	0.798441	23.1057	7.16625	0.171547	0.313509
LOC_Os03g04870	5.23838	2.99093e-08	1.38924e-07	2.1848	24.9407	13.3535	0.357646	0.350149
LOC_Os02g41510	5.23827	2.33246e-12	1.79606e-11	25.3128	57.0381	18.4647	0.442114	1.51497
LOC_Os03g45230	5.23826	7.42537e-20	1.24521e-18	3.70618	6.38075	4.29556	0.147006	0.143925
LOC_Os02g09270	5.23697	1.51406e-41	1.17229e-39	6.62913	5.21612	6.20676	0.227885	0.148739
LOC_Os08g23820	5.23648	1.98732e-10	1.22625e-09	3.81567	5.28985	3.49819	0.0936919	0.137592
LOC_Os09g25760	5.23444	1.82786e-07	7.62338e-07	3.21829	59.5031	26.2368	0.753589	0.753492
LOC_Os04g48130	5.23378	7.62045e-10	4.35769e-09	2.9986	15.7746	4.78105	0.206162	0.230675
LOC_Os05g37000	5.23225	1.65703e-16	1.98434e-15	9.70614	5.73526	11.5801	0.153408	0.375481
LOC_Os01g24030	5.23041	4.10927e-07	1.63267e-06	5.44141	31.5987	5.25247	0.101111	0.613751
LOC_Os10g39980	5.22929	1.76952e-33	8.37277e-32	129.267	74.9953	123.632	4.39338	2.31014
LOC_Os01g56010	5.22805	5.79886e-23	1.29146e-21	10.2988	23.2428	21.2514	0.494001	0.644862
LOC_Os02g18650	5.22728	2.53018e-07	1.03498e-06	6.92278	132.984	58.5056	1.10157	2.28922
LOC_Os01g61440	5.22568	2.4026e-20	4.22839e-19	44.4687	123.651	63.3294	2.26418	2.5334
LOC_Os03g12820	5.22453	1.41672e-07	6.00399e-07	4.73743	67.0975	21.4713	1.06736	0.527883
LOC_Os03g36830	5.22362	5.94289e-14	5.41956e-13	2.70399	1.11687	1.1644	0.0585534	0.0358288
LOC_Os06g05030	5.22277	9.12038e-11	5.86853e-10	0.731358	0.54518	0.880711	0.0330808	0.00647749
LOC_Os06g12290	5.22036	0.00189326	0.00408412	0.312381	0.819323	0.174325	0	0
LOC_Os05g26926	5.21959	0.00178346	0.00386773	0.0665004	0.279071	0.185553	0	0
LOC_Os03g28040	5.21958	2.25983e-08	1.0664e-07	1.79688	3.11053	2.0055	0.0308852	0.0907135
LOC_Os01g01930	5.21656	1.49887e-38	9.86589e-37	27.5205	21.0383	38.0201	0.922982	0.903636
LOC_Os05g23410	5.21606	1.00959e-09	5.68419e-09	5.55965	14.8356	10.2519	0.0830958	0.488125
LOC_Os12g08700	5.21579	0.000110919	0.000300509	0.446259	1.63865	18.3041	0.153408	0.0750961
LOC_Os01g06080	5.2109	5.79519e-13	4.77653e-12	4.75219	6.94972	5.94682	0.198016	0.145399
LOC_Os03g21870	5.20711	4.4725e-05	0.000129339	1.21935	1.22364	0.236681	0.0182247	0.0178427
LOC_Os05g09280	5.20661	6.53824e-13	5.3591e-12	3.68901	1.37538	1.53123	0.0733639	0.0513044
LOC_Os06g41800	5.20318	4.67319e-19	7.26866e-18	14.4707	4.79198	12.8575	0.26401	0.380912
LOC_Os06g05070	5.20053	0.000226049	0.000578208	0.0978806	3.59414	0.327734	0.0112159	0.0329426
LOC_Os05g46420	5.19809	4.44314e-06	1.50438e-05	0.569293	0.696807	0.794236	0.0163085	0.0159667
LOC_Os03g58000	5.19438	1.24634e-06	4.59104e-06	0.708792	11.5479	3.95541	0.100329	0.168388
LOC_Os11g02750	5.19188	0.000528751	0.00126844	0.107718	2.99477	0.901679	0.0370294	0
LOC_Os01g28980	5.189	6.06625e-18	8.46144e-17	13.31	21.5121	10.1712	0.370987	0.564995
LOC_Os05g43640	5.18491	1.24221e-31	5.28992e-30	8.16819	12.3222	11.3808	0.348697	0.341388
LOC_Os05g51590	5.17809	2.73431e-14	2.57801e-13	14.9429	57.6008	35.1508	1.35332	0.854812
LOC_Os05g18470	5.17663	3.22324e-15	3.35031e-14	2.3182	3.00131	2.0919	0.0847779	0.0664008
LOC_Os01g02500	5.17607	6.20149e-21	1.14746e-19	64.4801	21.9259	58.2584	1.19172	1.80011
LOC_Os03g16500	5.17533	1.91576e-18	2.80147e-17	1.51445	1.58885	1.47116	0.0385638	0.0566333
LOC_Os01g07930	5.17375	3.51555e-14	3.29031e-13	2.26167	4.37648	3.36567	0.0691094	0.135322
LOC_Os02g13100	5.17325	4.57726e-29	1.59892e-27	19.1409	20.2811	10.2742	0.43648	0.640998
LOC_Os01g28960	5.17277	0.000770618	0.00179267	0.0530151	3.05909	1.06506	0	0.0356854
LOC_Os02g49340	5.17038	1.0368e-05	3.31365e-05	0.711409	10.0759	3.27527	0.152848	0.0598577
LOC_Os06g40070	5.16881	5.85584e-05	0.000166415	0.286431	1.45244	1.81156	0	0.0482004
LOC_Os12g34550	5.16855	6.33379e-07	2.44563e-06	1.30159	2.2941	0.581082	0.0357951	0.0350449
LOC_Os01g47780	5.16731	6.35282e-20	1.06854e-18	18.1817	26.8507	10.2755	0.497627	0.682076
LOC_Os07g49370	5.16685	3.85564e-12	2.89983e-11	45.0478	14.7836	9.04011	0.43228	0.896229
LOC_Os01g53390	5.16594	5.42632e-05	0.000155042	0.218779	0.721374	0.558125	0	0.0210377
LOC_Os08g40080	5.16349	3.64544e-09	1.9223e-08	3.34194	4.30298	3.39085	0.10444	0.102251
LOC_Os01g03340	5.16247	1.53037e-16	1.84051e-15	570.548	2007.94	1004.92	41.0564	35.4067
LOC_Os11g39120	5.16113	0.000841814	0.00194386	0.285313	1.49665	0.557267	0	0.0240061
LOC_Os04g38740	5.1584	2.59584e-12	1.98527e-11	2.48313	6.35001	2.98795	0.160052	0.0783487
LOC_Os04g49180	5.15823	9.11222e-16	1.00277e-14	8.47504	13.7076	12.2179	0.242784	0.475391
LOC_Os04g09830	5.15677	1.04267e-05	3.33016e-05	0.216185	0.279147	0.222724	0	0.0111937
LOC_Os05g05930	5.15582	2.60836e-15	2.74366e-14	218.822	181.777	291.711	11.2657	2.72031
LOC_Os04g56460	5.15314	0.00229984	0.00487696	0.0573582	0.541586	0.51214	0	0
LOC_Os02g48690	5.15251	6.53673e-10	3.76942e-09	24.1611	4.2935	17.2162	0.622252	0.211899
LOC_Os11g42690	5.14911	4.05782e-11	2.72715e-10	19.2635	6.82769	19.4662	0.268463	0.613285
LOC_Os01g56060	5.14748	0.00156376	0.00343288	0.392996	0.687174	0.731039	0	0
LOC_Os01g14030	5.14453	3.61406e-06	1.2392e-05	0.491245	2.42229	1.20621	0.0506616	0.0165333
LOC_Os10g34910	5.14395	0.00049846	0.00120162	0.0728641	7.10929	0.731913	0.050096	0.024523
LOC_Os03g13030	5.13821	4.02924e-10	2.38262e-09	3.03668	13.3503	3.83307	0.173983	0.231171
LOC_Os04g44050	5.13811	1.8714e-19	3.01592e-18	4.89149	7.2968	5.80061	0.157642	0.231507
LOC_Os01g05280	5.13553	1.66045e-07	6.95922e-07	2.21817	8.05553	5.71316	0.117312	0.172279
LOC_Os02g47060	5.13511	3.68331e-12	2.77691e-11	2.91135	8.30167	3.7076	0.205296	0.100496
LOC_Os03g48180	5.13402	4.47599e-31	1.8075e-29	259.456	478.97	265.734	9.95978	12.7575
LOC_Os04g41310	5.13138	0.00170425	0.00371142	0.0289517	0.911224	0.32313	0	0.00974394
LOC_Os11g41370	5.12968	1.59598e-19	2.59138e-18	11.2974	6.72707	15.7613	0.262408	0.462434
LOC_Os03g08834	5.12466	0.000653183	0.00154298	0.345124	1.17676	1.05928	0	0.0290386
LOC_Os06g13870	5.12387	1.70175e-06	6.121e-06	1.60523	37.1388	13.107	0.290432	0.611341
LOC_Os11g37110	5.12334	8.37919e-05	0.000231182	4.6411	1.5216	1.13311	0	0.097625
LOC_Os03g04660	5.12331	1.82941e-15	1.96549e-14	5.07858	3.53211	11.7185	0.205969	0.220857
LOC_Os07g04540	5.11784	1.6416e-06	5.92436e-06	0.929991	11.139	4.58434	0.106566	0.182581
LOC_Os01g13930	5.11731	3.5584e-36	2.04944e-34	6.32382	7.39389	6.67536	0.170245	0.29489
LOC_Os03g16850	5.11678	2.98592e-42	2.41409e-40	14.0726	13.9731	20.5306	0.501043	0.608948
LOC_Os03g28080	5.11546	2.80383e-35	1.48969e-33	26.248	23.0721	14.1463	0.780378	0.652602
LOC_Os02g12560	5.11259	4.80207e-10	2.8124e-09	5.74412	27.609	13.5675	0.413292	0.539507
LOC_Os01g45720	5.11197	3.8153e-05	0.000111736	0.245623	4.50958	3.76942	0.021109	0.103333
LOC_Os02g21700	5.11159	3.11825e-15	3.24959e-14	1.89282	1.71502	2.59271	0.059153	0.0723914
LOC_Os01g41160	5.1089	4.28258e-16	4.89691e-15	5.12963	5.43771	2.86259	0.0918427	0.197819
LOC_Os03g58010	5.10617	4.62682e-05	0.00013354	0.379923	31.555	8.19797	0.174138	0.40491
LOC_Os03g18790	5.10538	5.94696e-16	6.67246e-15	9.36968	31.0523	21.8099	0.519763	0.855825
LOC_Os03g45370	5.10402	5.21063e-28	1.69306e-26	97.7179	65.2174	166.098	3.83757	3.55126
LOC_Os11g25330	5.10062	0.000790803	0.00183613	0.329267	0.28787	1.16373	0.018865	0
LOC_Os07g13360	5.09929	1.29174e-08	6.32064e-08	26.6611	15.9305	16.5533	0.0606961	1.06963
LOC_Os03g02360	5.09925	0.001672	0.00364827	0.076985	0.0605755	0.128885	0	0
LOC_Os10g37770	5.09697	5.68819e-13	4.69384e-12	3.06273	11.1975	6.62947	0.170159	0.281124
LOC_Os12g04490	5.09575	3.81812e-29	1.3414e-27	29.4009	19.086	15.5884	0.504339	0.948035
LOC_Os11g06310	5.09481	1.30083e-11	9.24425e-11	2.83096	3.48212	3.26859	0.0671158	0.131418
LOC_Os12g08970	5.09446	0.00196033	0.00421779	1.24315	0.289828	0.616658	0	0
LOC_Os09g36140	5.09284	4.80768e-11	3.20125e-10	13.8999	4.50353	30.0236	0.491883	0.481573
LOC_Os12g40270	5.09273	0.00172251	0.00374539	0.385534	0.808951	0.573727	0	0
LOC_Os11g28920	5.09176	2.43264e-05	7.35734e-05	2.18331	5.03927	2.19312	0.0750543	0.0734812
LOC_Os03g43750	5.08833	0.000175771	0.000459854	0.0649638	1.97651	0.338362	0.0223322	0.00728804
LOC_Os01g65510	5.08613	1.96817e-24	5.01518e-23	5.43505	4.34235	7.93255	0.229954	0.16885
LOC_Os05g44300	5.08535	1.3481e-05	4.23442e-05	0.421715	0.639072	1.9873	0.0322156	0.0157702
LOC_Os01g73130	5.08438	0.00235106	0.00497394	0.366954	1.53993	0.273039	0	0
LOC_Os02g52770	5.08428	7.23727e-15	7.24656e-14	55.9769	230.485	134.239	4.5008	4.85458
LOC_Os02g35730	5.08367	0.000431545	0.0010501	0.769985	0.538544	1.05035	0.0294103	0
LOC_Os10g37060	5.083	0.000399846	0.000977648	0.263129	0.310564	0.293679	0	0.0110698
LOC_Os06g37150	5.08185	1.44445e-19	2.35486e-18	39.6409	39.2247	14.359	0.791359	1.30228
[truncated: 6,354 more rows]

## Sheet: Table S5.1
Supplementary Table 5.1. GO enrichment analysis of upregulated genes in asexual embryo
Class	GO_Name	GO_ID	GO_Level	P_value	EnrichmentScore	HitsGenesCountsInSelectedSet	HitsGenesCountsInBackground	AllGenesCountsInSelectedSet	AllGenesCountsInBackground	GenesOfSelectedSetInGOterm	corrected p-value(BH method)
Molecular function	molecular function regulator	GO:0098772	2	0	1.81349	299	832	3287	16587	LOC_Os04g32620,LOC_Os07g22770,LOC_Os02g13800,LOC_Os04g21950,LOC_Os03g54170,LOC_Os02g18650,LOC_Os09g35760,LOC_Os09g35790,LOC_Os07g16970,LOC_Os04g01570,LOC_Os05g25260,LOC_Os09g16510,LOC_Os01g62920,LOC_Os09g29820,LOC_Os03g31510,LOC_Os02g49700,LOC_Os11g13840,LOC_Os04g44670,LOC_Os10g41230,LOC_Os05g44400,LOC_Os02g13710,LOC_Os10g39030,LOC_Os04g48070,LOC_Os02g43790,LOC_Os01g60270,LOC_Os04g45810,LOC_Os03g…	0
Molecular function	transcription regulator activity	GO:0140110	3	0	2.05986	249	610	3287	16587	LOC_Os04g32620,LOC_Os07g22770,LOC_Os02g13800,LOC_Os04g21950,LOC_Os03g54170,LOC_Os09g35760,LOC_Os09g35790,LOC_Os05g25260,LOC_Os09g16510,LOC_Os01g62920,LOC_Os09g29820,LOC_Os02g49700,LOC_Os11g13840,LOC_Os04g44670,LOC_Os10g41230,LOC_Os05g44400,LOC_Os02g13710,LOC_Os10g39030,LOC_Os04g48070,LOC_Os02g43790,LOC_Os01g60270,LOC_Os04g45810,LOC_Os03g60120,LOC_Os03g19900,LOC_Os05g36100,LOC_Os01g53040,LOC_Os01g…	0
Molecular function	DNA-binding transcription factor activity	GO:0003700	4	6.66134e-16	2.15636	244	571	3287	16587	LOC_Os04g32620,LOC_Os07g22770,LOC_Os02g13800,LOC_Os04g21950,LOC_Os03g54170,LOC_Os09g35760,LOC_Os09g35790,LOC_Os05g25260,LOC_Os09g16510,LOC_Os01g62920,LOC_Os09g29820,LOC_Os02g49700,LOC_Os11g13840,LOC_Os04g44670,LOC_Os10g41230,LOC_Os05g44400,LOC_Os02g13710,LOC_Os10g39030,LOC_Os04g48070,LOC_Os02g43790,LOC_Os01g60270,LOC_Os04g45810,LOC_Os03g60120,LOC_Os03g19900,LOC_Os05g36100,LOC_Os01g53040,LOC_Os01g…	1.46327e-13
Molecular function	sequence-specific DNA binding	GO:0043565	6	1.31006e-14	1.86132	135	366	3287	16587	LOC_Os02g13800,LOC_Os04g21950,LOC_Os09g35760,LOC_Os09g35790,LOC_Os09g16510,LOC_Os01g62920,LOC_Os09g29820,LOC_Os02g49700,LOC_Os10g41230,LOC_Os05g44400,LOC_Os10g39030,LOC_Os04g48070,LOC_Os01g60270,LOC_Os04g45810,LOC_Os01g53040,LOC_Os01g43650,LOC_Os07g08420,LOC_Os01g47560,LOC_Os05g27730,LOC_Os06g04870,LOC_Os06g44010,LOC_Os06g35960,LOC_Os01g60520,LOC_Os01g64000,LOC_Os09g28354,LOC_Os07g34880,LOC_Os01g…	2.15833e-12
Molecular function	heme binding	GO:0020037	5	5.516e-09	1.4981	171	576	3287	16587	LOC_Os07g33420,LOC_Os12g32850,LOC_Os08g02110,LOC_Os01g43844,LOC_Os01g43851,LOC_Os06g39780,LOC_Os02g06630,LOC_Os11g05380,LOC_Os08g33300,LOC_Os10g09110,LOC_Os02g53130,LOC_Os01g72260,LOC_Os01g43710,LOC_Os07g47990,LOC_Os01g43740,LOC_Os01g43750,LOC_Os04g14680,LOC_Os11g18570,LOC_Os06g46799,LOC_Os01g28030,LOC_Os05g08850,LOC_Os02g01890,LOC_Os10g36848,LOC_Os03g12510,LOC_Os11g29290,LOC_Os07g34710,LOC_Os09g…	7.27009e-07
Molecular function	DNA binding	GO:0003677	5	1.63585e-08	1.33739	291	1098	3287	16587	LOC_Os02g13800,LOC_Os01g72370,LOC_Os04g21950,LOC_Os03g54170,LOC_Os08g02160,LOC_Os07g32170,LOC_Os09g35760,LOC_Os09g35790,LOC_Os04g38770,LOC_Os01g66490,LOC_Os09g16510,LOC_Os01g62920,LOC_Os09g29820,LOC_Os02g49700,LOC_Os08g39450,LOC_Os12g07790,LOC_Os03g42230,LOC_Os10g41230,LOC_Os05g44400,LOC_Os10g39030,LOC_Os04g48070,LOC_Os01g60270,LOC_Os04g45810,LOC_Os08g38220,LOC_Os04g38720,LOC_Os01g53040,LOC_Os01g…	1.79671e-06
Molecular function	tetrapyrrole binding	GO:0046906	4	1.86519e-08	1.47506	171	585	3287	16587	LOC_Os07g33420,LOC_Os12g32850,LOC_Os08g02110,LOC_Os01g43844,LOC_Os01g43851,LOC_Os06g39780,LOC_Os02g06630,LOC_Os11g05380,LOC_Os08g33300,LOC_Os10g09110,LOC_Os02g53130,LOC_Os01g72260,LOC_Os01g43710,LOC_Os07g47990,LOC_Os01g43740,LOC_Os01g43750,LOC_Os04g14680,LOC_Os11g18570,LOC_Os06g46799,LOC_Os01g28030,LOC_Os05g08850,LOC_Os02g01890,LOC_Os10g36848,LOC_Os03g12510,LOC_Os11g29290,LOC_Os07g34710,LOC_Os09g…	1.75594e-06
Molecular function	oxidoreductase activity, acting on paired donors, with incorporation or reduction of molecular oxygen	GO:0016705	4	6.07003e-08	1.47649	158	540	3287	16587	LOC_Os07g33420,LOC_Os12g32850,LOC_Os01g43844,LOC_Os03g63900,LOC_Os01g43851,LOC_Os06g39780,LOC_Os06g14400,LOC_Os03g63970,LOC_Os11g05380,LOC_Os08g33300,LOC_Os01g61610,LOC_Os10g09110,LOC_Os12g32750,LOC_Os03g48430,LOC_Os01g72260,LOC_Os01g43710,LOC_Os01g43740,LOC_Os06g14390,LOC_Os01g43750,LOC_Os04g14690,LOC_Os04g39980,LOC_Os11g18570,LOC_Os04g14710,LOC_Os05g08850,LOC_Os02g01890,LOC_Os10g36848,LOC_Os11g…	5.00019e-06
Molecular function	transferase activity, transferring glycosyl groups	GO:0016757	4	7.40562e-08	1.45548	167	579	3287	16587	LOC_Os10g30560,LOC_Os03g59030,LOC_Os04g25440,LOC_Os01g04220,LOC_Os12g13640,LOC_Os05g08750,LOC_Os02g11130,LOC_Os08g38130,LOC_Os02g11110,LOC_Os08g38110,LOC_Os08g38160,LOC_Os07g07010,LOC_Os12g29300,LOC_Os07g46610,LOC_Os07g32020,LOC_Os07g32060,LOC_Os04g25370,LOC_Os04g12010,LOC_Os10g42670,LOC_Os05g32544,LOC_Os04g44850,LOC_Os03g48560,LOC_Os06g27560,LOC_Os01g41430,LOC_Os01g53420,LOC_Os02g51930,LOC_Os09g…	5.42256e-06
Molecular function	zinc ion transmembrane transporter activity	GO:0005385	9	9.23731e-08	5.04624	10	10	3287	16587	LOC_Os08g10630,LOC_Os06g37010,LOC_Os05g07210,LOC_Os05g10940,LOC_Os07g12890,LOC_Os03g46470,LOC_Os03g46454,LOC_Os04g52310,LOC_Os05g39540,LOC_Os05g39560,	6.08739e-06
Molecular function	transferase activity, transferring hexosyl groups	GO:0016758	5	9.67115e-07	1.45851	137	474	3287	16587	LOC_Os10g30560,LOC_Os03g59030,LOC_Os04g25440,LOC_Os01g04220,LOC_Os05g08750,LOC_Os02g11130,LOC_Os08g38130,LOC_Os02g11110,LOC_Os08g38110,LOC_Os08g38160,LOC_Os07g07010,LOC_Os12g29300,LOC_Os07g46610,LOC_Os07g32020,LOC_Os07g32060,LOC_Os04g25370,LOC_Os10g42670,LOC_Os03g48560,LOC_Os01g41430,LOC_Os01g53420,LOC_Os02g51930,LOC_Os09g34214,LOC_Os01g53390,LOC_Os08g15330,LOC_Os03g48610,LOC_Os03g59350,LOC_Os02g…	5.7939e-05
Molecular function	iron ion binding	GO:0005506	7	1.76606e-06	1.44178	138	483	3287	16587	LOC_Os07g33420,LOC_Os12g32850,LOC_Os01g43844,LOC_Os01g43851,LOC_Os06g39780,LOC_Os05g49300,LOC_Os04g37430,LOC_Os03g63970,LOC_Os11g05380,LOC_Os08g33300,LOC_Os01g61610,LOC_Os10g09110,LOC_Os01g72260,LOC_Os01g43710,LOC_Os01g43740,LOC_Os01g43750,LOC_Os11g18570,LOC_Os05g08850,LOC_Os02g01890,LOC_Os01g44980,LOC_Os10g36848,LOC_Os03g12510,LOC_Os11g29290,LOC_Os03g01820,LOC_Os09g28390,LOC_Os02g30100,LOC_Os12g…	9.69862e-05
Molecular function	oxidoreductase activity, acting on peroxide as acceptor	GO:0016684	4	2.33026e-06	1.73723	63	183	3287	16587	LOC_Os08g02110,LOC_Os03g24380,LOC_Os02g06630,LOC_Os07g47990,LOC_Os04g14680,LOC_Os06g46799,LOC_Os01g28030,LOC_Os07g34710,LOC_Os01g16450,LOC_Os09g36750,LOC_Os09g29490,LOC_Os01g73220,LOC_Os10g02040,LOC_Os01g73170,LOC_Os10g39170,LOC_Os06g35520,LOC_Os06g35480,LOC_Os05g04380,LOC_Os03g32050,LOC_Os04g39100,LOC_Os05g04470,LOC_Os09g26660,LOC_Os11g02130,LOC_Os11g02100,LOC_Os08g42030,LOC_Os01g57730,LOC_Os11g…	0.000118126
Molecular function	peroxidase activity	GO:0004601	5	4.85891e-06	1.71967	61	179	3287	16587	LOC_Os08g02110,LOC_Os03g24380,LOC_Os02g06630,LOC_Os07g47990,LOC_Os04g14680,LOC_Os06g46799,LOC_Os01g28030,LOC_Os07g34710,LOC_Os01g16450,LOC_Os09g36750,LOC_Os09g29490,LOC_Os01g73220,LOC_Os10g02040,LOC_Os01g73170,LOC_Os10g39170,LOC_Os06g35520,LOC_Os06g35480,LOC_Os05g04380,LOC_Os03g32050,LOC_Os04g39100,LOC_Os05g04470,LOC_Os09g26660,LOC_Os11g02130,LOC_Os11g02100,LOC_Os08g42030,LOC_Os01g57730,LOC_Os11g…	0.000228716
Molecular function	transition metal ion transmembrane transporter activity	GO:0046915	8	5.80569e-06	3.1539	15	24	3287	16587	LOC_Os08g10630,LOC_Os06g37010,LOC_Os05g07210,LOC_Os05g10940,LOC_Os07g12890,LOC_Os03g46470,LOC_Os03g46454,LOC_Os06g36450,LOC_Os01g56430,LOC_Os01g56420,LOC_Os04g52310,LOC_Os08g35490,LOC_Os05g39540,LOC_Os05g39560,LOC_Os03g25470,	0.000255063
Molecular function	dioxygenase activity	GO:0051213	4	8.91394e-06	1.773	52	148	3287	16587	LOC_Os03g63900,LOC_Os06g14400,LOC_Os04g37430,LOC_Os03g63970,LOC_Os01g61610,LOC_Os03g48430,LOC_Os10g28360,LOC_Os10g28350,LOC_Os06g14390,LOC_Os04g39980,LOC_Os10g41020,LOC_Os10g37880,LOC_Os05g34854,LOC_Os07g07410,LOC_Os05g50090,LOC_Os05g08540,LOC_Os08g39840,LOC_Os08g39850,LOC_Os03g03034,LOC_Os04g44150,LOC_Os01g55240,LOC_Os01g11150,LOC_Os08g32160,LOC_Os08g32170,LOC_Os03g64280,LOC_Os02g53180,LOC_Os03g…	0.000367143
Molecular function	oxidoreductase activity	GO:0016491	3	1.03822e-05	1.19834	417	1756	3287	16587	LOC_Os07g33420,LOC_Os12g32850,LOC_Os08g02110,LOC_Os01g58070,LOC_Os02g43660,LOC_Os01g43844,LOC_Os03g63900,LOC_Os01g43851,LOC_Os06g39780,LOC_Os06g37150,LOC_Os08g34570,LOC_Os06g14400,LOC_Os04g37480,LOC_Os03g24380,LOC_Os04g37430,LOC_Os03g63970,LOC_Os05g26660,LOC_Os06g13100,LOC_Os02g06630,LOC_Os01g13950,LOC_Os07g40620,LOC_Os11g05380,LOC_Os04g29090,LOC_Os07g40660,LOC_Os08g33300,LOC_Os01g61610,LOC_Os02g…	0.000402464
Molecular function	chromatin binding	GO:0003682	3	1.29081e-05	1.60665	71	223	3287	16587	LOC_Os10g41260,LOC_Os01g34060,LOC_Os05g49310,LOC_Os12g37690,LOC_Os04g38740,LOC_Os07g44090,LOC_Os05g48010,LOC_Os09g24800,LOC_Os07g37210,LOC_Os01g09280,LOC_Os01g65370,LOC_Os09g36730,LOC_Os08g33150,LOC_Os05g37730,LOC_Os09g01960,LOC_Os01g74410,LOC_Os02g42850,LOC_Os02g41510,LOC_Os06g10350,LOC_Os11g45740,LOC_Os08g06240,LOC_Os12g07640,LOC_Os01g50720,LOC_Os04g45750,LOC_Os09g31454,LOC_Os08g34960,LOC_Os08g…	0.000472581
Molecular function	chitin binding	GO:0008061	4	1.73708e-05	4.12874	9	11	3287	16587	LOC_Os03g30470,LOC_Os06g51050,LOC_Os06g51060,LOC_Os04g09390,LOC_Os02g39330,LOC_Os04g41680,LOC_Os04g41640,LOC_Os05g33130,LOC_Os05g33140,	0.000602492
Molecular function	antioxidant activity	GO:0016209	2	2.04983e-05	1.61676	66	206	3287	16587	LOC_Os08g02110,LOC_Os03g24380,LOC_Os02g06630,LOC_Os07g47990,LOC_Os04g14680,LOC_Os06g46799,LOC_Os01g28030,LOC_Os07g34710,LOC_Os07g46990,LOC_Os01g16450,LOC_Os01g58194,LOC_Os09g36750,LOC_Os09g29490,LOC_Os01g73220,LOC_Os10g02040,LOC_Os01g73170,LOC_Os10g39170,LOC_Os06g35520,LOC_Os06g35480,LOC_Os03g11960,LOC_Os05g04380,LOC_Os03g32050,LOC_Os04g39100,LOC_Os05g04470,LOC_Os09g26660,LOC_Os11g02130,LOC_Os11g…	0.00067542
Molecular function	chitinase activity	GO:0004568	6	4.46944e-05	3.1871	12	19	3287	16587	LOC_Os03g04060,LOC_Os03g30470,LOC_Os06g51050,LOC_Os06g51060,LOC_Os01g18400,LOC_Os02g39330,LOC_Os04g41680,LOC_Os04g41620,LOC_Os05g33130,LOC_Os05g33140,LOC_Os08g41100,LOC_Os05g04690,	0.00140255
Molecular function	transferase activity, transferring acyl groups other than amino-acyl groups	GO:0016747	5	5.49725e-05	1.46245	91	314	3287	16587	LOC_Os02g43670,LOC_Os06g08610,LOC_Os01g09010,LOC_Os02g28170,LOC_Os07g23960,LOC_Os04g51660,LOC_Os11g07960,LOC_Os12g12470,LOC_Os01g18744,LOC_Os03g31690,LOC_Os02g37800,LOC_Os03g06700,LOC_Os03g06705,LOC_Os07g02540,LOC_Os09g23550,LOC_Os04g51990,LOC_Os01g48874,LOC_Os12g04080,LOC_Os04g42250,LOC_Os03g10050,LOC_Os06g39470,LOC_Os08g02030,LOC_Os03g58030,LOC_Os03g58020,LOC_Os03g58010,LOC_Os05g02590,LOC_Os02g…	0.00164668
Molecular function	peptidase inhibitor activity	GO:0030414	5	5.93041e-05	2.26566	22	49	3287	16587	LOC_Os03g31510,LOC_Os01g04050,LOC_Os05g33880,LOC_Os01g68670,LOC_Os04g44470,LOC_Os12g36240,LOC_Os12g36220,LOC_Os12g36210,LOC_Os03g60840,LOC_Os03g52390,LOC_Os01g58890,LOC_Os05g41460,LOC_Os07g11380,LOC_Os12g25090,LOC_Os01g03340,LOC_Os01g03320,LOC_Os01g03330,LOC_Os01g03310,LOC_Os01g03390,LOC_Os01g03360,LOC_Os01g42860,LOC_Os04g28250,	0.00169919
Molecular function	peptidase regulator activity	GO:0061134	4	5.93041e-05	2.26566	22	49	3287	16587	LOC_Os03g31510,LOC_Os01g04050,LOC_Os05g33880,LOC_Os01g68670,LOC_Os04g44470,LOC_Os12g36240,LOC_Os12g36220,LOC_Os12g36210,LOC_Os03g60840,LOC_Os03g52390,LOC_Os01g58890,LOC_Os05g41460,LOC_Os07g11380,LOC_Os12g25090,LOC_Os01g03340,LOC_Os01g03320,LOC_Os01g03330,LOC_Os01g03310,LOC_Os01g03390,LOC_Os01g03360,LOC_Os01g42860,LOC_Os04g28250,	0.00169919
Molecular function	endopeptidase regulator activity	GO:0061135	5	5.93041e-05	2.26566	22	49	3287	16587	LOC_Os03g31510,LOC_Os01g04050,LOC_Os05g33880,LOC_Os01g68670,LOC_Os04g44470,LOC_Os12g36240,LOC_Os12g36220,LOC_Os12g36210,LOC_Os03g60840,LOC_Os03g52390,LOC_Os01g58890,LOC_Os05g41460,LOC_Os07g11380,LOC_Os12g25090,LOC_Os01g03340,LOC_Os01g03320,LOC_Os01g03330,LOC_Os01g03310,LOC_Os01g03390,LOC_Os01g03360,LOC_Os01g42860,LOC_Os04g28250,	0.00169919
Molecular function	endopeptidase inhibitor activity	GO:0004866	6	5.93041e-05	2.26566	22	49	3287	16587	LOC_Os03g31510,LOC_Os01g04050,LOC_Os05g33880,LOC_Os01g68670,LOC_Os04g44470,LOC_Os12g36240,LOC_Os12g36220,LOC_Os12g36210,LOC_Os03g60840,LOC_Os03g52390,LOC_Os01g58890,LOC_Os05g41460,LOC_Os07g11380,LOC_Os12g25090,LOC_Os01g03340,LOC_Os01g03320,LOC_Os01g03330,LOC_Os01g03310,LOC_Os01g03390,LOC_Os01g03360,LOC_Os01g42860,LOC_Os04g28250,	0.00169919
Molecular function	2-oxoglutarate-dependent dioxygenase activity	GO:0016706	5	0.000139765	1.75717	39	112	3287	16587	LOC_Os03g63900,LOC_Os06g14400,LOC_Os03g63970,LOC_Os01g61610,LOC_Os03g48430,LOC_Os06g14390,LOC_Os04g39980,LOC_Os10g41020,LOC_Os10g37880,LOC_Os05g34854,LOC_Os07g07410,LOC_Os05g50090,LOC_Os05g08540,LOC_Os03g03034,LOC_Os04g44150,LOC_Os01g55240,LOC_Os01g11150,LOC_Os08g32160,LOC_Os08g32170,LOC_Os03g64280,LOC_Os02g53180,LOC_Os01g08570,LOC_Os02g41954,LOC_Os04g10350,LOC_Os08g37456,LOC_Os08g44590,LOC_Os06g…	0.0034113
Molecular function	hydrolase activity, hydrolyzing O-glycosyl compounds	GO:0004553	5	0.000373243	1.3473	110	412	3287	16587	LOC_Os05g31140,LOC_Os04g43390,LOC_Os04g43380,LOC_Os03g25790,LOC_Os07g19040,LOC_Os09g08072,LOC_Os03g04060,LOC_Os09g28400,LOC_Os10g42670,LOC_Os05g15770,LOC_Os03g30470,LOC_Os02g01590,LOC_Os10g28080,LOC_Os10g28050,LOC_Os03g12620,LOC_Os10g28120,LOC_Os04g43400,LOC_Os01g04300,LOC_Os05g15880,LOC_Os06g51050,LOC_Os06g51060,LOC_Os08g39860,LOC_Os08g39870,LOC_Os04g41970,LOC_Os01g18400,LOC_Os02g05744,LOC_Os10g…	0.00878455
Molecular function	transporter activity	GO:0005215	2	0.0006861	1.22881	197	809	3287	16587	LOC_Os03g11010,LOC_Os01g54515,LOC_Os03g06520,LOC_Os05g51610,LOC_Os01g65150,LOC_Os06g33570,LOC_Os08g10630,LOC_Os02g36450,LOC_Os01g65169,LOC_Os02g36440,LOC_Os01g65190,LOC_Os07g01070,LOC_Os02g36414,LOC_Os01g65110,LOC_Os12g32760,LOC_Os01g65100,LOC_Os11g05390,LOC_Os07g33310,LOC_Os06g37010,LOC_Os12g32940,LOC_Os09g24924,LOC_Os01g61510,LOC_Os04g36040,LOC_Os06g04900,LOC_Os02g48570,LOC_Os05g48040,LOC_Os03g…	0.015591
Molecular function	divalent inorganic cation transmembrane transporter activity	GO:0072509	7	0.000859457	2.42967	13	27	3287	16587	LOC_Os05g51610,LOC_Os08g10630,LOC_Os06g37010,LOC_Os01g71240,LOC_Os05g07210,LOC_Os05g10940,LOC_Os07g12890,LOC_Os03g46470,LOC_Os03g46454,LOC_Os01g37690,LOC_Os04g52310,LOC_Os05g39540,LOC_Os05g39560,	0.0188794
Molecular function	regulatory region nucleic acid binding	GO:0001067	5	0.00145656	2.65592	10	19	3287	16587	LOC_Os02g49700,LOC_Os04g48070,LOC_Os04g45810,LOC_Os06g04870,LOC_Os09g29460,LOC_Os03g10210,LOC_Os10g26500,LOC_Os03g07450,LOC_Os09g35910,LOC_Os03g08960,	0.0309637
Molecular function	sequence-specific double-stranded DNA binding	GO:1990837	7	0.00145656	2.65592	10	19	3287	16587	LOC_Os02g49700,LOC_Os04g48070,LOC_Os04g45810,LOC_Os06g04870,LOC_Os09g29460,LOC_Os03g10210,LOC_Os10g26500,LOC_Os03g07450,LOC_Os09g35910,LOC_Os03g08960,	0.0309637
Molecular function	transcription regulatory region sequence-specific DNA binding	GO:0000976	8	0.00145656	2.65592	10	19	3287	16587	LOC_Os02g49700,LOC_Os04g48070,LOC_Os04g45810,LOC_Os06g04870,LOC_Os09g29460,LOC_Os03g10210,LOC_Os10g26500,LOC_Os03g07450,LOC_Os09g35910,LOC_Os03g08960,	0.0309637
Molecular function	prephenate dehydratase activity	GO:0004664	6	0.0018499	3.21125	7	11	3287	16587	LOC_Os09g39260,LOC_Os08g33260,LOC_Os09g39230,LOC_Os10g37980,LOC_Os04g33390,LOC_Os04g55780,LOC_Os06g45930,	0.0358553
Molecular function	xyloglucan:xyloglucosyl transferase activity	GO:0016762	7	0.0028319	2.18671	13	30	3287	16587	LOC_Os10g42670,LOC_Os07g29750,LOC_Os04g51520,LOC_Os04g51510,LOC_Os04g51460,LOC_Os10g39840,LOC_Os06g48200,LOC_Os06g48180,LOC_Os02g57770,LOC_Os02g46910,LOC_Os03g63760,LOC_Os08g13920,LOC_Os03g13570,	0.0533207
Molecular function	enzyme inhibitor activity	GO:0004857	4	0.00302303	1.51767	40	133	3287	16587	LOC_Os02g18650,LOC_Os04g01570,LOC_Os03g31510,LOC_Os01g04050,LOC_Os05g33880,LOC_Os03g28090,LOC_Os03g61530,LOC_Os02g54190,LOC_Os10g36500,LOC_Os01g15039,LOC_Os01g68670,LOC_Os02g46360,LOC_Os01g57854,LOC_Os07g47830,LOC_Os01g20980,LOC_Os04g44470,LOC_Os12g36240,LOC_Os12g36220,LOC_Os12g36210,LOC_Os03g60840,LOC_Os03g52390,LOC_Os08g01670,LOC_Os01g58890,LOC_Os05g29790,LOC_Os05g41460,LOC_Os08g24160,LOC_Os06g…	0.0553383
Molecular function	serine-type endopeptidase inhibitor activity	GO:0004867	7	0.00303916	2.04577	15	37	3287	16587	LOC_Os01g04050,LOC_Os12g36240,LOC_Os12g36220,LOC_Os12g36210,LOC_Os03g60840,LOC_Os03g52390,LOC_Os07g11380,LOC_Os12g25090,LOC_Os01g03340,LOC_Os01g03320,LOC_Os01g03330,LOC_Os01g03310,LOC_Os01g03390,LOC_Os01g03360,LOC_Os01g42860,	0.0541299
Molecular function	hydrolase activity, acting on glycosyl bonds	GO:0016798	4	0.00399351	1.2561	115	462	3287	16587	LOC_Os05g31140,LOC_Os04g43390,LOC_Os04g43380,LOC_Os03g25790,LOC_Os01g06740,LOC_Os07g19040,LOC_Os09g08072,LOC_Os03g04060,LOC_Os09g28400,LOC_Os10g42670,LOC_Os05g15770,LOC_Os03g30470,LOC_Os02g01590,LOC_Os10g28080,LOC_Os10g28050,LOC_Os03g12620,LOC_Os10g28120,LOC_Os04g43400,LOC_Os01g04300,LOC_Os05g15880,LOC_Os06g51050,LOC_Os06g51060,LOC_Os03g47460,LOC_Os08g39860,LOC_Os08g39870,LOC_Os04g41970,LOC_Os01g…	0.0692559
Molecular function	cysteine-type endopeptidase activity	GO:0004197	6	0.0065819	2.52312	8	16	3287	16587	LOC_Os05g51570,LOC_Os11g04010,LOC_Os01g37910,LOC_Os05g24550,LOC_Os03g27190,LOC_Os03g27120,LOC_Os01g58580,LOC_Os05g41660,	0.111217
Molecular function	obsolete coenzyme binding	GO:0050662	0	0.00700176	1.52339	32	106	3287	16587	LOC_Os06g44270,LOC_Os11g37890,LOC_Os06g44170,LOC_Os06g44180,LOC_Os05g51670,LOC_Os10g42620,LOC_Os06g41840,LOC_Os02g56680,LOC_Os02g56700,LOC_Os01g61230,LOC_Os06g04620,LOC_Os09g04050,LOC_Os04g53850,LOC_Os04g53830,LOC_Os08g08500,LOC_Os09g31514,LOC_Os09g31522,LOC_Os01g74660,LOC_Os07g47700,LOC_Os09g32670,LOC_Os07g41070,LOC_Os01g44260,LOC_Os01g03670,LOC_Os01g62020,LOC_Os08g34280,LOC_Os07g40986,LOC_Os08g…	0.115354
Molecular function	transferase activity, transferring acyl groups	GO:0016746	4	0.00704403	1.25835	98	393	3287	16587	LOC_Os02g43670,LOC_Os06g08610,LOC_Os01g09010,LOC_Os02g28170,LOC_Os07g23960,LOC_Os04g51660,LOC_Os04g40990,LOC_Os11g07960,LOC_Os12g12470,LOC_Os01g18744,LOC_Os03g31690,LOC_Os02g37800,LOC_Os03g06700,LOC_Os03g06705,LOC_Os07g02540,LOC_Os09g23550,LOC_Os04g51990,LOC_Os01g48874,LOC_Os05g38350,LOC_Os12g04080,LOC_Os04g42250,LOC_Os03g10050,LOC_Os06g39470,LOC_Os08g02030,LOC_Os03g58030,LOC_Os03g58020,LOC_Os03g…	0.11322
Molecular function	transition metal ion binding	GO:0046914	6	0.00717933	1.11429	384	1739	3287	16587	LOC_Os07g33420,LOC_Os12g32850,LOC_Os01g42500,LOC_Os02g43660,LOC_Os01g43844,LOC_Os01g43851,LOC_Os06g39780,LOC_Os02g32980,LOC_Os06g37150,LOC_Os06g13180,LOC_Os10g31850,LOC_Os05g49300,LOC_Os04g37430,LOC_Os03g63970,LOC_Os01g50900,LOC_Os02g07930,LOC_Os11g05380,LOC_Os02g50730,LOC_Os08g33300,LOC_Os01g61610,LOC_Os03g20870,LOC_Os04g42020,LOC_Os10g09110,LOC_Os02g49710,LOC_Os06g37080,LOC_Os01g54430,LOC_Os08g…	0.112647
Molecular function	metal ion binding	GO:0046872	5	0.00733948	1.08927	569	2636	3287	16587	LOC_Os07g33420,LOC_Os12g32850,LOC_Os01g42500,LOC_Os02g43660,LOC_Os01g43844,LOC_Os08g39430,LOC_Os01g43851,LOC_Os06g39780,LOC_Os02g32980,LOC_Os06g37150,LOC_Os06g13180,LOC_Os10g31850,LOC_Os05g49300,LOC_Os11g05410,LOC_Os04g37430,LOC_Os03g63970,LOC_Os05g26660,LOC_Os01g50900,LOC_Os04g24220,LOC_Os02g07930,LOC_Os11g05380,LOC_Os02g50730,LOC_Os03g20880,LOC_Os08g33300,LOC_Os01g61610,LOC_Os03g20870,LOC_Os04g…	0.112482
Molecular function	cation binding	GO:0043169	4	0.00986062	1.08501	570	2651	3287	16587	LOC_Os07g33420,LOC_Os12g32850,LOC_Os01g42500,LOC_Os02g43660,LOC_Os01g43844,LOC_Os08g39430,LOC_Os01g43851,LOC_Os06g39780,LOC_Os02g32980,LOC_Os06g37150,LOC_Os06g13180,LOC_Os10g31850,LOC_Os05g49300,LOC_Os11g05410,LOC_Os04g37430,LOC_Os03g63970,LOC_Os05g26660,LOC_Os01g50900,LOC_Os04g24220,LOC_Os02g07930,LOC_Os11g05380,LOC_Os02g50730,LOC_Os03g20880,LOC_Os08g33300,LOC_Os01g61610,LOC_Os03g20870,LOC_Os04g…	0.147685
Molecular function	galactosylgalactosylxylosylprotein 3-beta-glucuronosyltransferase activity	GO:0015018	7	0.0109984	2.52312	7	14	3287	16587	LOC_Os03g17850,LOC_Os06g47340,LOC_Os07g39990,LOC_Os07g49370,LOC_Os04g55670,LOC_Os03g57910,LOC_Os04g58040,	0.161065
Molecular function	glucuronosyltransferase activity	GO:0015020	6	0.0109984	2.52312	7	14	3287	16587	LOC_Os03g17850,LOC_Os06g47340,LOC_Os07g39990,LOC_Os07g49370,LOC_Os04g55670,LOC_Os03g57910,LOC_Os04g58040,	0.161065
Molecular function	linoleate 13S-lipoxygenase activity	GO:0016165	6	0.0109984	2.52312	7	14	3287	16587	LOC_Os04g37430,LOC_Os08g39840,LOC_Os08g39850,LOC_Os02g10120,LOC_Os03g52860,LOC_Os03g49350,LOC_Os11g36719,	0.161065
Molecular function	cysteine-type endopeptidase inhibitor activity	GO:0004869	7	0.011105	2.7525	6	11	3287	16587	LOC_Os03g31510,LOC_Os05g33880,LOC_Os01g68670,LOC_Os01g58890,LOC_Os05g41460,LOC_Os04g28250,	0.152463
Molecular function	serine-type carboxypeptidase activity	GO:0004185	7	0.0137925	1.65308	19	58	3287	16587	LOC_Os02g42310,LOC_Os11g24510,LOC_Os11g42390,LOC_Os11g24290,LOC_Os01g43890,LOC_Os07g46350,LOC_Os05g50600,LOC_Os05g50580,LOC_Os01g06490,LOC_Os05g50570,LOC_Os12g15470,LOC_Os10g01134,LOC_Os03g27480,LOC_Os03g27590,LOC_Os08g44640,LOC_Os11g27329,LOC_Os10g01110,LOC_Os06g13420,LOC_Os06g13410,	0.185496
Molecular function	lipid binding	GO:0008289	3	0.0145964	1.462	31	107	3287	16587	LOC_Os01g62980,LOC_Os09g35760,LOC_Os06g10890,LOC_Os04g48070,LOC_Os07g08760,LOC_Os03g59380,LOC_Os06g11800,LOC_Os11g24070,LOC_Os01g61150,LOC_Os02g03230,LOC_Os03g57140,LOC_Os11g02400,LOC_Os11g02424,LOC_Os02g24720,LOC_Os11g02369,LOC_Os11g02389,LOC_Os04g35790,LOC_Os05g40010,LOC_Os03g16800,LOC_Os12g02340,LOC_Os12g02310,LOC_Os12g02320,LOC_Os12g02330,LOC_Os11g14000,LOC_Os03g58940,LOC_Os06g50510,LOC_Os07g…	0.19238
Molecular function	oxidoreductase activity, acting on single donors with incorporation of molecular oxygen, incorporation of two atoms of oxygen	GO:0016702	5	0.0168186	1.82225	13	36	3287	16587	LOC_Os04g37430,LOC_Os10g28360,LOC_Os10g28350,LOC_Os08g39840,LOC_Os08g39850,LOC_Os03g45210,LOC_Os02g10120,LOC_Os02g07160,LOC_Os08g37470,LOC_Os03g52860,LOC_Os05g28770,LOC_Os03g49350,LOC_Os11g36719,	0.217323
Molecular function	hydro-lyase activity	GO:0016836	5	0.0196058	1.64973	17	52	3287	16587	LOC_Os09g39260,LOC_Os08g33260,LOC_Os09g39230,LOC_Os10g37980,LOC_Os09g28150,LOC_Os06g04620,LOC_Os02g33030,LOC_Os03g58320,LOC_Os03g58300,LOC_Os06g42560,LOC_Os04g33390,LOC_Os04g55780,LOC_Os06g45930,LOC_Os09g32025,LOC_Os08g04180,LOC_Os01g45274,LOC_Os08g36680,	0.248466
Molecular function	carboxypeptidase activity	GO:0004180	6	0.0199614	1.59798	19	60	3287	16587	LOC_Os02g42310,LOC_Os11g24510,LOC_Os11g42390,LOC_Os11g24290,LOC_Os01g43890,LOC_Os07g46350,LOC_Os05g50600,LOC_Os05g50580,LOC_Os01g06490,LOC_Os05g50570,LOC_Os12g15470,LOC_Os10g01134,LOC_Os03g27480,LOC_Os03g27590,LOC_Os08g44640,LOC_Os11g27329,LOC_Os10g01110,LOC_Os06g13420,LOC_Os06g13410,	0.2482
Molecular function	serine-type exopeptidase activity	GO:0070008	6	0.02375	1.57178	19	61	3287	16587	LOC_Os02g42310,LOC_Os11g24510,LOC_Os11g42390,LOC_Os11g24290,LOC_Os01g43890,LOC_Os07g46350,LOC_Os05g50600,LOC_Os05g50580,LOC_Os01g06490,LOC_Os05g50570,LOC_Os12g15470,LOC_Os10g01134,LOC_Os03g27480,LOC_Os03g27590,LOC_Os08g44640,LOC_Os11g27329,LOC_Os10g01110,LOC_Os06g13420,LOC_Os06g13410,	0.289838
Molecular function	oxidoreductase activity, acting on single donors with incorporation of molecular oxygen	GO:0016701	4	0.0280112	1.64551	15	46	3287	16587	LOC_Os04g37430,LOC_Os10g28360,LOC_Os10g28350,LOC_Os03g59110,LOC_Os08g39840,LOC_Os08g39850,LOC_Os03g45210,LOC_Os02g10120,LOC_Os02g07160,LOC_Os08g37470,LOC_Os02g54980,LOC_Os03g52860,LOC_Os05g28770,LOC_Os03g49350,LOC_Os11g36719,	0.335625
Molecular function	double-stranded DNA binding	GO:0003690	6	0.0306126	1.7906	11	31	3287	16587	LOC_Os02g49700,LOC_Os04g48070,LOC_Os04g45810,LOC_Os06g04870,LOC_Os09g29460,LOC_Os03g10210,LOC_Os10g26500,LOC_Os03g07450,LOC_Os09g35910,LOC_Os03g08960,LOC_Os07g30240,	0.360245
Molecular function	kinase binding	GO:0019900	5	0.035899	2.07786	7	17	3287	16587	LOC_Os02g03294,LOC_Os10g41430,LOC_Os07g12780,LOC_Os05g25950,LOC_Os04g46660,LOC_Os05g26020,LOC_Os05g26070,	0.400973
Molecular function	protein kinase binding	GO:0019901	6	0.035899	2.07786	7	17	3287	16587	LOC_Os02g03294,LOC_Os10g41430,LOC_Os07g12780,LOC_Os05g25950,LOC_Os04g46660,LOC_Os05g26020,LOC_Os05g26070,	0.400973
Molecular function	glucosyltransferase activity	GO:0046527	6	0.0398395	1.39029	27	98	3287	16587	LOC_Os12g29300,LOC_Os10g42670,LOC_Os03g22120,LOC_Os06g09450,LOC_Os07g29750,LOC_Os04g51520,LOC_Os04g51510,LOC_Os10g42750,LOC_Os09g30120,LOC_Os04g51460,LOC_Os09g30130,LOC_Os06g04200,LOC_Os10g39840,LOC_Os08g25710,LOC_Os09g25490,LOC_Os07g36740,LOC_Os06g12450,LOC_Os07g36690,LOC_Os06g11050,LOC_Os06g48200,LOC_Os06g48180,LOC_Os02g57770,LOC_Os11g12810,LOC_Os02g46910,LOC_Os03g63760,LOC_Os08g13920,LOC_Os03g…	0.423456
Molecular function	ammonium transmembrane transporter activity	GO:0008519	8	0.042037	2.16268	6	14	3287	16587	LOC_Os01g61510,LOC_Os01g65000,LOC_Os04g43070,LOC_Os02g34580,LOC_Os03g62200,LOC_Os05g39240,	0.439721
Molecular function	inorganic phosphate transmembrane transporter activity	GO:0005315	6	0.0485965	2.29375	5	11	3287	16587	LOC_Os03g05620,LOC_Os03g05640,LOC_Os10g30790,LOC_Os02g38020,LOC_Os04g10690,	0.500392
Molecular function	ammonia-lyase activity	GO:0016841	5	0.0485965	2.29375	5	11	3287	16587	LOC_Os05g35290,LOC_Os02g41680,LOC_Os02g41670,LOC_Os02g41650,LOC_Os02g41630,	0.500392
Cellular component	membrane	GO:0016020	3	4.89577e-08	1.19427	407	1997	735	4307	LOC_Os08g39430,LOC_Os03g11010,LOC_Os09g35730,LOC_Os01g54515,LOC_Os04g48130,LOC_Os03g06520,LOC_Os05g51610,LOC_Os01g58049,LOC_Os01g04220,LOC_Os01g65150,LOC_Os06g33570,LOC_Os08g10630,LOC_Os06g44250,LOC_Os02g36450,LOC_Os01g65169,LOC_Os04g29090,LOC_Os02g36440,LOC_Os01g65190,LOC_Os07g01070,LOC_Os02g36414,LOC_Os01g65110,LOC_Os12g32760,LOC_Os01g65100,LOC_Os11g05390,LOC_Os03g30250,LOC_Os06g08564,LOC_Os07g…	7.88219e-06
Cellular component	extracellular region	GO:0005576	3	4.84383e-05	1.63731	57	204	735	4307	LOC_Os06g37150,LOC_Os06g13180,LOC_Os05g39990,LOC_Os04g49410,LOC_Os02g50730,LOC_Os06g37080,LOC_Os11g12410,LOC_Os03g04020,LOC_Os12g01730,LOC_Os01g04050,LOC_Os05g51680,LOC_Os10g42670,LOC_Os12g05260,LOC_Os05g38420,LOC_Os07g03200,LOC_Os07g29750,LOC_Os09g32952,LOC_Os04g51520,LOC_Os04g51510,LOC_Os03g60720,LOC_Os04g51460,LOC_Os11g37110,LOC_Os03g60840,LOC_Os02g54530,LOC_Os10g40720,LOC_Os10g39840,LOC_Os04g…	0.00389928
Cellular component	cell wall	GO:0005618	4	0.000414296	1.95329	25	75	735	4307	LOC_Os02g18650,LOC_Os08g10604,LOC_Os03g28090,LOC_Os10g42670,LOC_Os02g54190,LOC_Os01g15039,LOC_Os07g29750,LOC_Os01g57854,LOC_Os07g47830,LOC_Os04g51520,LOC_Os01g20980,LOC_Os04g51510,LOC_Os04g51460,LOC_Os10g39840,LOC_Os05g29790,LOC_Os01g44340,LOC_Os06g48200,LOC_Os06g48180,LOC_Os02g57770,LOC_Os01g21034,LOC_Os02g46910,LOC_Os03g63760,LOC_Os10g26680,LOC_Os08g13920,LOC_Os03g13570,	0.0222339
Cellular component	external encapsulating structure	GO:0030312	3	0.000648349	1.90255	25	77	735	4307	LOC_Os02g18650,LOC_Os08g10604,LOC_Os03g28090,LOC_Os10g42670,LOC_Os02g54190,LOC_Os01g15039,LOC_Os07g29750,LOC_Os01g57854,LOC_Os07g47830,LOC_Os04g51520,LOC_Os01g20980,LOC_Os04g51510,LOC_Os04g51460,LOC_Os10g39840,LOC_Os05g29790,LOC_Os01g44340,LOC_Os06g48200,LOC_Os06g48180,LOC_Os02g57770,LOC_Os01g21034,LOC_Os02g46910,LOC_Os03g63760,LOC_Os10g26680,LOC_Os08g13920,LOC_Os03g13570,	0.0260961
Cellular component	apoplast	GO:0048046	4	0.0016165	2.07537	17	48	735	4307	LOC_Os12g01730,LOC_Os10g42670,LOC_Os05g38420,LOC_Os07g29750,LOC_Os04g51520,LOC_Os04g51510,LOC_Os04g51460,LOC_Os10g39840,LOC_Os06g48200,LOC_Os06g48180,LOC_Os02g57770,LOC_Os02g46910,LOC_Os03g63760,LOC_Os08g13920,LOC_Os01g63190,LOC_Os03g13570,LOC_Os11g47390,	0.0520513
Cellular component	cellular anatomical entity	GO:0110165	2	0.00258049	1.00895	734	4263	735	4307	LOC_Os02g13800,LOC_Os05g39930,LOC_Os08g39430,LOC_Os03g11010,LOC_Os09g35730,LOC_Os01g54515,LOC_Os06g37150,LOC_Os06g13180,LOC_Os03g54170,LOC_Os02g18650,LOC_Os04g48130,LOC_Os03g06520,LOC_Os01g50980,LOC_Os07g32170,LOC_Os05g39990,LOC_Os07g20170,LOC_Os09g35760,LOC_Os01g46020,LOC_Os09g21120,LOC_Os09g35790,LOC_Os05g51610,LOC_Os04g49410,LOC_Os01g58049,LOC_Os05g40950,LOC_Os01g04220,LOC_Os01g65150,LOC_Os06g…	0.0692431
Cellular component	cell periphery	GO:0071944	3	0.00388176	1.49226	41	161	735	4307	LOC_Os02g18650,LOC_Os09g17810,LOC_Os08g10604,LOC_Os03g28090,LOC_Os10g42670,LOC_Os06g08460,LOC_Os02g54190,LOC_Os02g30230,LOC_Os01g15039,LOC_Os08g40840,LOC_Os06g33170,LOC_Os01g61190,LOC_Os01g61180,LOC_Os07g29750,LOC_Os01g57854,LOC_Os07g47830,LOC_Os04g51520,LOC_Os01g20980,LOC_Os04g51510,LOC_Os04g51460,LOC_Os05g30700,LOC_Os09g26820,LOC_Os10g39840,LOC_Os05g30660,LOC_Os05g30640,LOC_Os10g39870,LOC_Os05g…	0.0892806
Cellular component	intrinsic component of membrane	GO:0031224	3	0.00396885	1.19233	164	806	735	4307	LOC_Os09g35730,LOC_Os04g48130,LOC_Os03g06520,LOC_Os05g51610,LOC_Os01g58049,LOC_Os08g10630,LOC_Os06g44250,LOC_Os02g36450,LOC_Os02g36440,LOC_Os02g36414,LOC_Os12g32760,LOC_Os11g05390,LOC_Os03g30250,LOC_Os06g08564,LOC_Os06g37010,LOC_Os12g32940,LOC_Os09g24924,LOC_Os05g38720,LOC_Os03g05390,LOC_Os06g04900,LOC_Os01g50820,LOC_Os01g31680,LOC_Os12g42200,LOC_Os12g29220,LOC_Os07g43010,LOC_Os06g44040,LOC_Os08g…	0.0798731
Cellular component	ubiquitin ligase complex	GO:0000151	5	0.00399975	1.67425	26	91	735	4307	LOC_Os05g39930,LOC_Os01g50980,LOC_Os09g21120,LOC_Os04g49500,LOC_Os02g12410,LOC_Os06g13090,LOC_Os06g13080,LOC_Os10g40490,LOC_Os02g13960,LOC_Os12g06410,LOC_Os04g58920,LOC_Os12g38210,LOC_Os06g13870,LOC_Os01g64570,LOC_Os03g45420,LOC_Os09g21740,LOC_Os08g32610,LOC_Os02g46500,LOC_Os02g44610,LOC_Os02g50460,LOC_Os08g04470,LOC_Os02g57700,LOC_Os04g34140,LOC_Os01g60860,LOC_Os04g41250,LOC_Os02g33680,	0.0715511
Cellular component	integral component of membrane	GO:0016021	4	0.00545138	1.18681	160	790	735	4307	LOC_Os09g35730,LOC_Os04g48130,LOC_Os03g06520,LOC_Os05g51610,LOC_Os01g58049,LOC_Os08g10630,LOC_Os06g44250,LOC_Os02g36450,LOC_Os02g36440,LOC_Os02g36414,LOC_Os12g32760,LOC_Os11g05390,LOC_Os06g08564,LOC_Os06g37010,LOC_Os12g32940,LOC_Os09g24924,LOC_Os05g38720,LOC_Os03g05390,LOC_Os06g04900,LOC_Os01g50820,LOC_Os01g31680,LOC_Os12g42200,LOC_Os12g29220,LOC_Os07g43010,LOC_Os06g44040,LOC_Os08g08070,LOC_Os08g…	0.0877672
Biological process	regulation of RNA metabolic process	GO:0051252	7	0	1.78164	340	943	2322	11474	LOC_Os04g32620,LOC_Os07g22770,LOC_Os02g13800,LOC_Os04g21950,LOC_Os03g54170,LOC_Os08g02160,LOC_Os09g35760,LOC_Os09g35790,LOC_Os01g66490,LOC_Os05g25260,LOC_Os09g16510,LOC_Os01g62920,LOC_Os09g29820,LOC_Os02g49700,LOC_Os11g13840,LOC_Os04g44670,LOC_Os12g07790,LOC_Os10g41230,LOC_Os05g44400,LOC_Os02g13710,LOC_Os10g39030,LOC_Os04g48070,LOC_Os02g43790,LOC_Os01g60270,LOC_Os04g45810,LOC_Os08g38220,LOC_Os03g…	0
Biological process	transcription, DNA-templated	GO:0006351	10	0	1.62689	348	1057	2322	11474	LOC_Os04g32620,LOC_Os07g22770,LOC_Os02g13800,LOC_Os04g21950,LOC_Os03g54170,LOC_Os08g02160,LOC_Os09g35760,LOC_Os01g46020,LOC_Os09g35790,LOC_Os01g66490,LOC_Os05g25260,LOC_Os09g16510,LOC_Os01g62920,LOC_Os09g29820,LOC_Os02g49700,LOC_Os11g13840,LOC_Os04g44670,LOC_Os12g07790,LOC_Os10g41230,LOC_Os05g44400,LOC_Os02g13710,LOC_Os10g39030,LOC_Os04g48070,LOC_Os02g43790,LOC_Os01g60270,LOC_Os04g45810,LOC_Os08g…	0
Biological process	regulation of transcription, DNA-templated	GO:0006355	10	0	1.78733	340	940	2322	11474	LOC_Os04g32620,LOC_Os07g22770,LOC_Os02g13800,LOC_Os04g21950,LOC_Os03g54170,LOC_Os08g02160,LOC_Os09g35760,LOC_Os09g35790,LOC_Os01g66490,LOC_Os05g25260,LOC_Os09g16510,LOC_Os01g62920,LOC_Os09g29820,LOC_Os02g49700,LOC_Os11g13840,LOC_Os04g44670,LOC_Os12g07790,LOC_Os10g41230,LOC_Os05g44400,LOC_Os02g13710,LOC_Os10g39030,LOC_Os04g48070,LOC_Os02g43790,LOC_Os01g60270,LOC_Os04g45810,LOC_Os08g38220,LOC_Os03g…	0
Biological process	regulation of RNA biosynthetic process	GO:2001141	8	0	1.78733	340	940	2322	11474	LOC_Os04g32620,LOC_Os07g22770,LOC_Os02g13800,LOC_Os04g21950,LOC_Os03g54170,LOC_Os08g02160,LOC_Os09g35760,LOC_Os09g35790,LOC_Os01g66490,LOC_Os05g25260,LOC_Os09g16510,LOC_Os01g62920,LOC_Os09g29820,LOC_Os02g49700,LOC_Os11g13840,LOC_Os04g44670,LOC_Os12g07790,LOC_Os10g41230,LOC_Os05g44400,LOC_Os02g13710,LOC_Os10g39030,LOC_Os04g48070,LOC_Os02g43790,LOC_Os01g60270,LOC_Os04g45810,LOC_Os08g38220,LOC_Os03g…	0
Biological process	regulation of macromolecule biosynthetic process	GO:0010556	6	0	1.73251	345	984	2322	11474	LOC_Os04g32620,LOC_Os07g22770,LOC_Os02g13800,LOC_Os04g21950,LOC_Os03g54170,LOC_Os08g02160,LOC_Os09g35760,LOC_Os09g35790,LOC_Os01g66490,LOC_Os05g25260,LOC_Os09g16510,LOC_Os01g62920,LOC_Os09g29820,LOC_Os02g49700,LOC_Os11g13840,LOC_Os04g44670,LOC_Os12g07790,LOC_Os10g41230,LOC_Os05g44400,LOC_Os02g13710,LOC_Os10g39030,LOC_Os01g06740,LOC_Os04g48070,LOC_Os02g43790,LOC_Os01g60270,LOC_Os04g45810,LOC_Os08g…	0
Biological process	regulation of cellular metabolic process	GO:0031323	5	0	1.72216	352	1010	2322	11474	LOC_Os04g32620,LOC_Os07g22770,LOC_Os02g13800,LOC_Os04g21950,LOC_Os03g54170,LOC_Os08g02160,LOC_Os09g35760,LOC_Os09g35790,LOC_Os01g66490,LOC_Os05g25260,LOC_Os09g16510,LOC_Os01g62920,LOC_Os09g29820,LOC_Os02g49700,LOC_Os11g13840,LOC_Os04g44670,LOC_Os12g07790,LOC_Os10g41230,LOC_Os05g44400,LOC_Os02g13710,LOC_Os10g39030,LOC_Os01g06740,LOC_Os04g48070,LOC_Os02g43790,LOC_Os01g60270,LOC_Os04g45810,LOC_Os08g…	0
Biological process	regulation of cellular biosynthetic process	GO:0031326	6	0	1.73251	345	984	2322	11474	LOC_Os04g32620,LOC_Os07g22770,LOC_Os02g13800,LOC_Os04g21950,LOC_Os03g54170,LOC_Os08g02160,LOC_Os09g35760,LOC_Os09g35790,LOC_Os01g66490,LOC_Os05g25260,LOC_Os09g16510,LOC_Os01g62920,LOC_Os09g29820,LOC_Os02g49700,LOC_Os11g13840,LOC_Os04g44670,LOC_Os12g07790,LOC_Os10g41230,LOC_Os05g44400,LOC_Os02g13710,LOC_Os10g39030,LOC_Os01g06740,LOC_Os04g48070,LOC_Os02g43790,LOC_Os01g60270,LOC_Os04g45810,LOC_Os08g…	0
Biological process	regulation of nucleobase-containing compound metabolic process	GO:0019219	6	0	1.77411	340	947	2322	11474	LOC_Os04g32620,LOC_Os07g22770,LOC_Os02g13800,LOC_Os04g21950,LOC_Os03g54170,LOC_Os08g02160,LOC_Os09g35760,LOC_Os09g35790,LOC_Os01g66490,LOC_Os05g25260,LOC_Os09g16510,LOC_Os01g62920,LOC_Os09g29820,LOC_Os02g49700,LOC_Os11g13840,LOC_Os04g44670,LOC_Os12g07790,LOC_Os10g41230,LOC_Os05g44400,LOC_Os02g13710,LOC_Os10g39030,LOC_Os04g48070,LOC_Os02g43790,LOC_Os01g60270,LOC_Os04g45810,LOC_Os08g38220,LOC_Os03g…	0
Biological process	regulation of metabolic process	GO:0019222	4	0	1.69696	352	1025	2322	11474	LOC_Os04g32620,LOC_Os07g22770,LOC_Os02g13800,LOC_Os04g21950,LOC_Os03g54170,LOC_Os08g02160,LOC_Os09g35760,LOC_Os09g35790,LOC_Os01g66490,LOC_Os05g25260,LOC_Os09g16510,LOC_Os01g62920,LOC_Os09g29820,LOC_Os02g49700,LOC_Os11g13840,LOC_Os04g44670,LOC_Os12g07790,LOC_Os10g41230,LOC_Os05g44400,LOC_Os02g13710,LOC_Os10g39030,LOC_Os01g06740,LOC_Os04g48070,LOC_Os02g43790,LOC_Os01g60270,LOC_Os04g45810,LOC_Os08g…	0
Biological process	regulation of nucleic acid-templated transcription	GO:1903506	9	0	1.78733	340	940	2322	11474	LOC_Os04g32620,LOC_Os07g22770,LOC_Os02g13800,LOC_Os04g21950,LOC_Os03g54170,LOC_Os08g02160,LOC_Os09g35760,LOC_Os09g35790,LOC_Os01g66490,LOC_Os05g25260,LOC_Os09g16510,LOC_Os01g62920,LOC_Os09g29820,LOC_Os02g49700,LOC_Os11g13840,LOC_Os04g44670,LOC_Os12g07790,LOC_Os10g41230,LOC_Os05g44400,LOC_Os02g13710,LOC_Os10g39030,LOC_Os04g48070,LOC_Os02g43790,LOC_Os01g60270,LOC_Os04g45810,LOC_Os08g38220,LOC_Os03g…	0
Biological process	regulation of cellular macromolecule biosynthetic process	GO:2000112	7	0	1.73251	345	984	2322	11474	LOC_Os04g32620,LOC_Os07g22770,LOC_Os02g13800,LOC_Os04g21950,LOC_Os03g54170,LOC_Os08g02160,LOC_Os09g35760,LOC_Os09g35790,LOC_Os01g66490,LOC_Os05g25260,LOC_Os09g16510,LOC_Os01g62920,LOC_Os09g29820,LOC_Os02g49700,LOC_Os11g13840,LOC_Os04g44670,LOC_Os12g07790,LOC_Os10g41230,LOC_Os05g44400,LOC_Os02g13710,LOC_Os10g39030,LOC_Os01g06740,LOC_Os04g48070,LOC_Os02g43790,LOC_Os01g60270,LOC_Os04g45810,LOC_Os08g…	0
Biological process	nucleic acid-templated transcription	GO:0097659	9	0	1.62689	348	1057	2322	11474	LOC_Os04g32620,LOC_Os07g22770,LOC_Os02g13800,LOC_Os04g21950,LOC_Os03g54170,LOC_Os08g02160,LOC_Os09g35760,LOC_Os01g46020,LOC_Os09g35790,LOC_Os01g66490,LOC_Os05g25260,LOC_Os09g16510,LOC_Os01g62920,LOC_Os09g29820,LOC_Os02g49700,LOC_Os11g13840,LOC_Os04g44670,LOC_Os12g07790,LOC_Os10g41230,LOC_Os05g44400,LOC_Os02g13710,LOC_Os10g39030,LOC_Os04g48070,LOC_Os02g43790,LOC_Os01g60270,LOC_Os04g45810,LOC_Os08g…	0
Biological process	regulation of biosynthetic process	GO:0009889	5	0	1.73251	345	984	2322	11474	LOC_Os04g32620,LOC_Os07g22770,LOC_Os02g13800,LOC_Os04g21950,LOC_Os03g54170,LOC_Os08g02160,LOC_Os09g35760,LOC_Os09g35790,LOC_Os01g66490,LOC_Os05g25260,LOC_Os09g16510,LOC_Os01g62920,LOC_Os09g29820,LOC_Os02g49700,LOC_Os11g13840,LOC_Os04g44670,LOC_Os12g07790,LOC_Os10g41230,LOC_Os05g44400,LOC_Os02g13710,LOC_Os10g39030,LOC_Os01g06740,LOC_Os04g48070,LOC_Os02g43790,LOC_Os01g60270,LOC_Os04g45810,LOC_Os08g…	0
Biological process	regulation of gene expression	GO:0010468	6	1.11022e-16	1.71336	345	995	2322	11474	LOC_Os04g32620,LOC_Os07g22770,LOC_Os02g13800,LOC_Os04g21950,LOC_Os03g54170,LOC_Os08g02160,LOC_Os09g35760,LOC_Os09g35790,LOC_Os01g66490,LOC_Os05g25260,LOC_Os09g16510,LOC_Os01g62920,LOC_Os09g29820,LOC_Os02g49700,LOC_Os11g13840,LOC_Os04g44670,LOC_Os12g07790,LOC_Os10g41230,LOC_Os05g44400,LOC_Os02g13710,LOC_Os10g39030,LOC_Os01g06740,LOC_Os04g48070,LOC_Os02g43790,LOC_Os01g60270,LOC_Os04g45810,LOC_Os08g…	6.58204e-15
Biological process	nucleobase-containing compound biosynthetic process	GO:0034654	6	1.11022e-16	1.46247	359	1213	2322	11474	LOC_Os04g32620,LOC_Os07g22770,LOC_Os02g13800,LOC_Os04g21950,LOC_Os03g54170,LOC_Os08g02160,LOC_Os09g35760,LOC_Os01g46020,LOC_Os09g35790,LOC_Os01g66490,LOC_Os05g25260,LOC_Os09g16510,LOC_Os01g62920,LOC_Os09g29820,LOC_Os02g49700,LOC_Os11g13840,LOC_Os04g44670,LOC_Os12g07790,LOC_Os10g41230,LOC_Os05g44400,LOC_Os02g13710,LOC_Os10g39030,LOC_Os04g48070,LOC_Os02g43790,LOC_Os01g60270,LOC_Os04g45810,LOC_Os08g…	6.58204e-15
Biological process	regulation of cellular process	GO:0050794	4	2.22045e-16	1.43576	403	1387	2322	11474	LOC_Os04g32620,LOC_Os07g22770,LOC_Os02g13800,LOC_Os04g21950,LOC_Os03g54170,LOC_Os08g02160,LOC_Os01g73630,LOC_Os09g35760,LOC_Os09g35790,LOC_Os01g13950,LOC_Os01g66490,LOC_Os05g25260,LOC_Os09g16510,LOC_Os01g62920,LOC_Os09g29820,LOC_Os02g49700,LOC_Os11g13840,LOC_Os04g44670,LOC_Os12g07790,LOC_Os10g41230,LOC_Os05g44400,LOC_Os06g50060,LOC_Os02g13710,LOC_Os10g39030,LOC_Os01g06740,LOC_Os04g48070,LOC_Os02g…	1.15186e-14
Biological process	regulation of primary metabolic process	GO:0080090	5	3.33067e-16	1.73073	352	1005	2322	11474	LOC_Os04g32620,LOC_Os07g22770,LOC_Os02g13800,LOC_Os04g21950,LOC_Os03g54170,LOC_Os08g02160,LOC_Os09g35760,LOC_Os09g35790,LOC_Os01g66490,LOC_Os05g25260,LOC_Os09g16510,LOC_Os01g62920,LOC_Os09g29820,LOC_Os02g49700,LOC_Os11g13840,LOC_Os04g44670,LOC_Os12g07790,LOC_Os10g41230,LOC_Os05g44400,LOC_Os02g13710,LOC_Os10g39030,LOC_Os01g06740,LOC_Os04g48070,LOC_Os02g43790,LOC_Os01g60270,LOC_Os04g45810,LOC_Os08g…	1.62615e-14
Biological process	regulation of nitrogen compound metabolic process	GO:0051171	5	3.33067e-16	1.73073	352	1005	2322	11474	LOC_Os04g32620,LOC_Os07g22770,LOC_Os02g13800,LOC_Os04g21950,LOC_Os03g54170,LOC_Os08g02160,LOC_Os09g35760,LOC_Os09g35790,LOC_Os01g66490,LOC_Os05g25260,LOC_Os09g16510,LOC_Os01g62920,LOC_Os09g29820,LOC_Os02g49700,LOC_Os11g13840,LOC_Os04g44670,LOC_Os12g07790,LOC_Os10g41230,LOC_Os05g44400,LOC_Os02g13710,LOC_Os10g39030,LOC_Os01g06740,LOC_Os04g48070,LOC_Os02g43790,LOC_Os01g60270,LOC_Os04g45810,LOC_Os08g…	1.62615e-14
Biological process	RNA biosynthetic process	GO:0032774	8	5.55112e-16	1.62381	348	1059	2322	11474	LOC_Os04g32620,LOC_Os07g22770,LOC_Os02g13800,LOC_Os04g21950,LOC_Os03g54170,LOC_Os08g02160,LOC_Os09g35760,LOC_Os01g46020,LOC_Os09g35790,LOC_Os01g66490,LOC_Os05g25260,LOC_Os09g16510,LOC_Os01g62920,LOC_Os09g29820,LOC_Os02g49700,LOC_Os11g13840,LOC_Os04g44670,LOC_Os12g07790,LOC_Os10g41230,LOC_Os05g44400,LOC_Os02g13710,LOC_Os10g39030,LOC_Os04g48070,LOC_Os02g43790,LOC_Os01g60270,LOC_Os04g45810,LOC_Os08g…	2.42496e-14
Biological process	regulation of biological process	GO:0050789	3	5.55112e-16	1.41034	403	1412	2322	11474	LOC_Os04g32620,LOC_Os07g22770,LOC_Os02g13800,LOC_Os04g21950,LOC_Os03g54170,LOC_Os08g02160,LOC_Os01g73630,LOC_Os09g35760,LOC_Os09g35790,LOC_Os01g13950,LOC_Os01g66490,LOC_Os05g25260,LOC_Os09g16510,LOC_Os01g62920,LOC_Os09g29820,LOC_Os02g49700,LOC_Os11g13840,LOC_Os04g44670,LOC_Os12g07790,LOC_Os10g41230,LOC_Os05g44400,LOC_Os06g50060,LOC_Os02g13710,LOC_Os10g39030,LOC_Os01g06740,LOC_Os04g48070,LOC_Os02g…	2.42496e-14
Biological process	regulation of macromolecule metabolic process	GO:0060255	5	6.66134e-16	1.70695	352	1019	2322	11474	LOC_Os04g32620,LOC_Os07g22770,LOC_Os02g13800,LOC_Os04g21950,LOC_Os03g54170,LOC_Os08g02160,LOC_Os09g35760,LOC_Os09g35790,LOC_Os01g66490,LOC_Os05g25260,LOC_Os09g16510,LOC_Os01g62920,LOC_Os09g29820,LOC_Os02g49700,LOC_Os11g13840,LOC_Os04g44670,LOC_Os12g07790,LOC_Os10g41230,LOC_Os05g44400,LOC_Os02g13710,LOC_Os10g39030,LOC_Os01g06740,LOC_Os04g48070,LOC_Os02g43790,LOC_Os01g60270,LOC_Os04g45810,LOC_Os08g…	2.63281e-14
Biological process	aromatic compound biosynthetic process	GO:0019438	5	4.44089e-15	1.41775	377	1314	2322	11474	LOC_Os04g32620,LOC_Os07g22770,LOC_Os02g13800,LOC_Os09g39260,LOC_Os04g21950,LOC_Os03g54170,LOC_Os08g02160,LOC_Os09g35760,LOC_Os01g46020,LOC_Os09g35790,LOC_Os08g33260,LOC_Os01g66490,LOC_Os05g25260,LOC_Os09g16510,LOC_Os01g62920,LOC_Os09g29820,LOC_Os02g49700,LOC_Os11g13840,LOC_Os04g44670,LOC_Os12g07790,LOC_Os09g39230,LOC_Os10g41230,LOC_Os05g44400,LOC_Os02g13710,LOC_Os10g39030,LOC_Os04g48070,LOC_Os02g…	1.67543e-13
Biological process	organic cyclic compound biosynthetic process	GO:1901362	5	1.68754e-14	1.39838	386	1364	2322	11474	LOC_Os04g32620,LOC_Os07g22770,LOC_Os02g13800,LOC_Os09g39260,LOC_Os04g21950,LOC_Os03g54170,LOC_Os08g02160,LOC_Os09g35760,LOC_Os01g46020,LOC_Os09g35790,LOC_Os08g33260,LOC_Os01g66490,LOC_Os05g25260,LOC_Os09g16510,LOC_Os01g62920,LOC_Os09g29820,LOC_Os02g49700,LOC_Os11g13840,LOC_Os04g44670,LOC_Os04g44650,LOC_Os12g07790,LOC_Os09g39230,LOC_Os10g41230,LOC_Os05g44400,LOC_Os02g13710,LOC_Os10g39030,LOC_Os04g…	6.08981e-13
Biological process	biological regulation	GO:0065007	2	5.4734e-14	1.36315	424	1537	2322	11474	LOC_Os04g32620,LOC_Os07g22770,LOC_Os02g13800,LOC_Os04g21950,LOC_Os03g54170,LOC_Os08g02160,LOC_Os01g73630,LOC_Os05g36010,LOC_Os09g35760,LOC_Os09g35790,LOC_Os01g13950,LOC_Os01g66490,LOC_Os05g25260,LOC_Os09g16510,LOC_Os01g62920,LOC_Os09g29820,LOC_Os02g49700,LOC_Os11g13840,LOC_Os04g44670,LOC_Os12g07790,LOC_Os10g41230,LOC_Os05g44400,LOC_Os06g50060,LOC_Os02g13710,LOC_Os10g39030,LOC_Os01g06740,LOC_Os04g…	1.89288e-12
Biological process	heterocycle biosynthetic process	GO:0018130	5	1.57097e-13	1.38943	372	1323	2322	11474	LOC_Os04g32620,LOC_Os07g22770,LOC_Os02g13800,LOC_Os04g21950,LOC_Os03g54170,LOC_Os08g02160,LOC_Os09g35760,LOC_Os01g46020,LOC_Os09g35790,LOC_Os01g66490,LOC_Os05g25260,LOC_Os09g16510,LOC_Os01g62920,LOC_Os09g29820,LOC_Os02g49700,LOC_Os11g13840,LOC_Os04g44670,LOC_Os04g44650,LOC_Os12g07790,LOC_Os10g41230,LOC_Os05g44400,LOC_Os02g13710,LOC_Os10g39030,LOC_Os04g48070,LOC_Os02g43790,LOC_Os01g60270,LOC_Os04g…	5.21561e-12
Biological process	RNA metabolic process	GO:0016070	7	1.50191e-12	1.37056	370	1334	2322	11474	LOC_Os04g32620,LOC_Os07g22770,LOC_Os02g13800,LOC_Os04g21950,LOC_Os03g54170,LOC_Os08g02160,LOC_Os09g35760,LOC_Os01g46020,LOC_Os09g35790,LOC_Os01g66490,LOC_Os05g25260,LOC_Os09g16510,LOC_Os01g62920,LOC_Os09g29820,LOC_Os02g12460,LOC_Os02g49700,LOC_Os11g13840,LOC_Os04g44670,LOC_Os12g07790,LOC_Os10g41230,LOC_Os05g44400,LOC_Os02g13710,LOC_Os10g39030,LOC_Os04g48070,LOC_Os02g43790,LOC_Os01g60270,LOC_Os06g…	4.79456e-11
Biological process	zinc ion transport	GO:0006829	9	1.13436e-07	4.94143	10	10	2322	11474	LOC_Os08g10630,LOC_Os06g37010,LOC_Os05g07210,LOC_Os05g10940,LOC_Os07g12890,LOC_Os03g46470,LOC_Os03g46454,LOC_Os04g52310,LOC_Os05g39540,LOC_Os05g39560,	3.48709e-06
Biological process	zinc ion transmembrane transport	GO:0071577	10	1.13436e-07	4.94143	10	10	2322	11474	LOC_Os08g10630,LOC_Os06g37010,LOC_Os05g07210,LOC_Os05g10940,LOC_Os07g12890,LOC_Os03g46470,LOC_Os03g46454,LOC_Os04g52310,LOC_Os05g39540,LOC_Os05g39560,	3.48709e-06
Biological process	nucleic acid metabolic process	GO:0090304	6	1.30733e-06	1.23044	375	1506	2322	11474	LOC_Os04g32620,LOC_Os07g22770,LOC_Os02g13800,LOC_Os04g21950,LOC_Os03g54170,LOC_Os08g02160,LOC_Os09g35760,LOC_Os01g46020,LOC_Os09g35790,LOC_Os01g66490,LOC_Os05g25260,LOC_Os09g16510,LOC_Os01g62920,LOC_Os09g29820,LOC_Os02g12460,LOC_Os02g49700,LOC_Os11g13840,LOC_Os04g44670,LOC_Os12g07790,LOC_Os10g41230,LOC_Os05g44400,LOC_Os02g13710,LOC_Os10g39030,LOC_Os04g48070,LOC_Os02g43790,LOC_Os01g60270,LOC_Os06g…	3.74168e-05
Biological process	response to acid chemical	GO:0001101	4	4.51582e-06	3.88255	11	14	2322	11474	LOC_Os01g12580,LOC_Os11g26750,LOC_Os05g50710,LOC_Os11g26780,LOC_Os11g26790,LOC_Os11g26760,LOC_Os08g44410,LOC_Os03g48950,LOC_Os11g26570,LOC_Os01g50700,LOC_Os01g43530,	0.000124938
Biological process	response to water	GO:0009415	5	4.51582e-06	3.88255	11	14	2322	11474	LOC_Os01g12580,LOC_Os11g26750,LOC_Os05g50710,LOC_Os11g26780,LOC_Os11g26790,LOC_Os11g26760,LOC_Os08g44410,LOC_Os03g48950,LOC_Os11g26570,LOC_Os01g50700,LOC_Os01g43530,	0.000124938
Biological process	cell wall macromolecule catabolic process	GO:0016998	7	4.84332e-06	2.76139	19	34	2322	11474	LOC_Os03g04060,LOC_Os03g30470,LOC_Os06g51050,LOC_Os06g51060,LOC_Os10g38040,LOC_Os01g18400,LOC_Os11g34624,LOC_Os11g34570,LOC_Os02g39330,LOC_Os04g41680,LOC_Os04g41620,LOC_Os03g49250,LOC_Os05g33130,LOC_Os05g33140,LOC_Os01g57390,LOC_Os08g41100,LOC_Os11g35330,LOC_Os09g21210,LOC_Os05g04690,	0.000125624
Biological process	cell wall macromolecule metabolic process	GO:0044036	6	4.84332e-06	2.76139	19	34	2322	11474	LOC_Os03g04060,LOC_Os03g30470,LOC_Os06g51050,LOC_Os06g51060,LOC_Os10g38040,LOC_Os01g18400,LOC_Os11g34624,LOC_Os11g34570,LOC_Os02g39330,LOC_Os04g41680,LOC_Os04g41620,LOC_Os03g49250,LOC_Os05g33130,LOC_Os05g33140,LOC_Os01g57390,LOC_Os08g41100,LOC_Os11g35330,LOC_Os09g21210,LOC_Os05g04690,	0.000125624
Biological process	response to oxidative stress	GO:0006979	4	2.15704e-05	1.6663	58	172	2322	11474	LOC_Os08g02110,LOC_Os03g24380,LOC_Os02g06630,LOC_Os07g47990,LOC_Os04g14680,LOC_Os06g46799,LOC_Os01g28030,LOC_Os07g34710,LOC_Os01g16450,LOC_Os09g36750,LOC_Os09g29490,LOC_Os01g73220,LOC_Os10g02040,LOC_Os01g73170,LOC_Os10g39170,LOC_Os06g35520,LOC_Os06g35480,LOC_Os05g04380,LOC_Os03g32050,LOC_Os04g39100,LOC_Os05g04470,LOC_Os11g02130,LOC_Os11g02100,LOC_Os08g42030,LOC_Os01g57730,LOC_Os11g10460,LOC_Os02g…	0.000526573
Biological process	oxidation-reduction process	GO:0055114	3	2.44831e-05	1.20107	359	1477	2322	11474	LOC_Os07g33420,LOC_Os12g32850,LOC_Os08g02110,LOC_Os01g43844,LOC_Os03g63900,LOC_Os01g43851,LOC_Os06g39780,LOC_Os06g37150,LOC_Os08g34570,LOC_Os06g14400,LOC_Os04g37480,LOC_Os03g24380,LOC_Os04g37430,LOC_Os03g63970,LOC_Os04g24140,LOC_Os05g26660,LOC_Os06g13100,LOC_Os02g06630,LOC_Os07g40620,LOC_Os11g05380,LOC_Os04g29090,LOC_Os07g40660,LOC_Os08g33300,LOC_Os01g61610,LOC_Os02g49720,LOC_Os10g09110,LOC_Os06g…	0.000580599
Biological process	glucosamine-containing compound catabolic process	GO:1901072	7	5.5371e-05	3.1209	12	19	2322	11474	LOC_Os03g04060,LOC_Os03g30470,LOC_Os06g51050,LOC_Os06g51060,LOC_Os01g18400,LOC_Os02g39330,LOC_Os04g41680,LOC_Os04g41620,LOC_Os05g33130,LOC_Os05g33140,LOC_Os08g41100,LOC_Os05g04690,	0.00127661
Biological process	glucosamine-containing compound metabolic process	GO:1901071	6	5.5371e-05	3.1209	12	19	2322	11474	LOC_Os03g04060,LOC_Os03g30470,LOC_Os06g51050,LOC_Os06g51060,LOC_Os01g18400,LOC_Os02g39330,LOC_Os04g41680,LOC_Os04g41620,LOC_Os05g33130,LOC_Os05g33140,LOC_Os08g41100,LOC_Os05g04690,	0.00127661
Biological process	amino sugar catabolic process	GO:0046348	6	5.5371e-05	3.1209	12	19	2322	11474	LOC_Os03g04060,LOC_Os03g30470,LOC_Os06g51050,LOC_Os06g51060,LOC_Os01g18400,LOC_Os02g39330,LOC_Os04g41680,LOC_Os04g41620,LOC_Os05g33130,LOC_Os05g33140,LOC_Os08g41100,LOC_Os05g04690,	0.00127661
Biological process	aminoglycan metabolic process	GO:0006022	5	5.5371e-05	3.1209	12	19	2322	11474	LOC_Os03g04060,LOC_Os03g30470,LOC_Os06g51050,LOC_Os06g51060,LOC_Os01g18400,LOC_Os02g39330,LOC_Os04g41680,LOC_Os04g41620,LOC_Os05g33130,LOC_Os05g33140,LOC_Os08g41100,LOC_Os05g04690,	0.00127661
Biological process	aminoglycan catabolic process	GO:0006026	6	5.5371e-05	3.1209	12	19	2322	11474	LOC_Os03g04060,LOC_Os03g30470,LOC_Os06g51050,LOC_Os06g51060,LOC_Os01g18400,LOC_Os02g39330,LOC_Os04g41680,LOC_Os04g41620,LOC_Os05g33130,LOC_Os05g33140,LOC_Os08g41100,LOC_Os05g04690,	0.00127661
Biological process	chitin metabolic process	GO:0006030	7	5.5371e-05	3.1209	12	19	2322	11474	LOC_Os03g04060,LOC_Os03g30470,LOC_Os06g51050,LOC_Os06g51060,LOC_Os01g18400,LOC_Os02g39330,LOC_Os04g41680,LOC_Os04g41620,LOC_Os05g33130,LOC_Os05g33140,LOC_Os08g41100,LOC_Os05g04690,	0.00127661
Biological process	chitin catabolic process	GO:0006032	8	5.5371e-05	3.1209	12	19	2322	11474	LOC_Os03g04060,LOC_Os03g30470,LOC_Os06g51050,LOC_Os06g51060,LOC_Os01g18400,LOC_Os02g39330,LOC_Os04g41680,LOC_Os04g41620,LOC_Os05g33130,LOC_Os05g33140,LOC_Os08g41100,LOC_Os05g04690,	0.00127661
Biological process	amino sugar metabolic process	GO:0006040	5	5.5371e-05	3.1209	12	19	2322	11474	LOC_Os03g04060,LOC_Os03g30470,LOC_Os06g51050,LOC_Os06g51060,LOC_Os01g18400,LOC_Os02g39330,LOC_Os04g41680,LOC_Os04g41620,LOC_Os05g33130,LOC_Os05g33140,LOC_Os08g41100,LOC_Os05g04690,	0.00127661
Biological process	oligopeptide transport	GO:0006857	8	0.000175495	3.01976	11	18	2322	11474	LOC_Os07g01070,LOC_Os08g05910,LOC_Os06g15370,LOC_Os10g22560,LOC_Os10g42870,LOC_Os03g60850,LOC_Os05g35594,LOC_Os05g35650,LOC_Os01g04950,LOC_Os01g01360,LOC_Os03g01290,	0.00331047
Biological process	response to oxygen-containing compound	GO:1901700	4	0.000175495	3.01976	11	18	2322	11474	LOC_Os01g12580,LOC_Os11g26750,LOC_Os05g50710,LOC_Os11g26780,LOC_Os11g26790,LOC_Os11g26760,LOC_Os08g44410,LOC_Os03g48950,LOC_Os11g26570,LOC_Os01g50700,LOC_Os01g43530,	0.00331047
Biological process	L-phenylalanine metabolic process	GO:0006558	10	0.000215037	2.82367	12	21	2322	11474	LOC_Os09g39260,LOC_Os08g33260,LOC_Os09g39230,LOC_Os10g37980,LOC_Os05g35290,LOC_Os02g41680,LOC_Os02g41670,LOC_Os02g41650,LOC_Os02g41630,LOC_Os04g33390,LOC_Os04g55780,LOC_Os06g45930,	0.00388002
Biological process	erythrose 4-phosphate/phosphoenolpyruvate family amino acid metabolic process	GO:1902221	9	0.000215037	2.82367	12	21	2322	11474	LOC_Os09g39260,LOC_Os08g33260,LOC_Os09g39230,LOC_Os10g37980,LOC_Os05g35290,LOC_Os02g41680,LOC_Os02g41670,LOC_Os02g41650,LOC_Os02g41630,LOC_Os04g33390,LOC_Os04g55780,LOC_Os06g45930,	0.00388002
Biological process	interspecies interaction between organisms	GO:0044419	2	0.000338255	4.94143	5	5	2322	11474	LOC_Os11g10590,LOC_Os11g37970,LOC_Os11g37960,LOC_Os11g37950,LOC_Os11g37940,	0.00584899
Biological process	response to inorganic substance	GO:0010035	4	0.000386217	2.69533	12	22	2322	11474	LOC_Os01g12580,LOC_Os11g26750,LOC_Os05g50710,LOC_Os11g26780,LOC_Os11g26790,LOC_Os11g26760,LOC_Os08g44410,LOC_Os03g48950,LOC_Os11g26570,LOC_Os01g50700,LOC_Os01g43530,LOC_Os04g39770,	0.00654205
Biological process	transition metal ion transport	GO:0000041	8	0.000393573	2.32538	16	34	2322	11474	LOC_Os08g10630,LOC_Os06g37010,LOC_Os05g07210,LOC_Os05g10940,LOC_Os07g12890,LOC_Os03g46470,LOC_Os03g46454,LOC_Os04g46940,LOC_Os06g36450,LOC_Os01g56430,LOC_Os01g56420,LOC_Os04g52310,LOC_Os08g35490,LOC_Os05g39540,LOC_Os05g39560,LOC_Os03g25470,	0.00653331
Biological process	cell wall organization or biogenesis	GO:0071554	3	0.000414565	1.60074	46	142	2322	11474	LOC_Os02g18650,LOC_Os05g39990,LOC_Os04g49410,LOC_Os08g10604,LOC_Os03g30250,LOC_Os03g04060,LOC_Os03g28090,LOC_Os02g54190,LOC_Os03g30470,LOC_Os01g15039,LOC_Os04g37650,LOC_Os06g51050,LOC_Os02g25630,LOC_Os06g51060,LOC_Os10g38040,LOC_Os01g18400,LOC_Os03g54750,LOC_Os01g57854,LOC_Os07g47830,LOC_Os01g20980,LOC_Os02g17534,LOC_Os03g60720,LOC_Os02g17600,LOC_Os05g29790,LOC_Os02g52560,LOC_Os02g52590,LOC_Os11g…	0.00674685
Biological process	aromatic amino acid family biosynthetic process, prephenate pathway	GO:0009095	10	0.000415407	3.17663	9	14	2322	11474	LOC_Os09g39260,LOC_Os08g33260,LOC_Os09g39230,LOC_Os10g37980,LOC_Os04g33390,LOC_Os06g49520,LOC_Os06g49505,LOC_Os04g55780,LOC_Os06g45930,	0.00663053
Biological process	response to biotic stimulus	GO:0009607	3	0.000415407	3.17663	9	14	2322	11474	LOC_Os03g18850,LOC_Os12g36880,LOC_Os12g36860,LOC_Os12g36850,LOC_Os12g36830,LOC_Os11g37970,LOC_Os11g37960,LOC_Os11g37950,LOC_Os11g37940,	0.00663053
Biological process	response to abiotic stimulus	GO:0009628	3	0.000656195	2.38552	14	29	2322	11474	LOC_Os01g12580,LOC_Os11g26750,LOC_Os05g50710,LOC_Os11g26780,LOC_Os11g26790,LOC_Os11g26760,LOC_Os08g44410,LOC_Os03g48950,LOC_Os11g26570,LOC_Os01g50700,LOC_Os01g43530,LOC_Os05g26926,LOC_Os04g46390,LOC_Os03g44620,	0.010086
Biological process	carbohydrate derivative catabolic process	GO:1901136	5	0.000669117	2.47071	13	26	2322	11474	LOC_Os03g04060,LOC_Os03g30470,LOC_Os06g51050,LOC_Os06g51060,LOC_Os01g18400,LOC_Os02g39330,LOC_Os01g51540,LOC_Os04g41680,LOC_Os04g41620,LOC_Os05g33130,LOC_Os05g33140,LOC_Os08g41100,LOC_Os05g04690,	0.0100976
Biological process	cellular aromatic compound metabolic process	GO:0006725	4	0.00209116	1.1206	437	1927	2322	11474	LOC_Os04g32620,LOC_Os07g22770,LOC_Os02g13800,LOC_Os09g39260,LOC_Os04g21950,LOC_Os03g54170,LOC_Os08g02160,LOC_Os09g35760,LOC_Os01g46020,LOC_Os09g35790,LOC_Os08g33260,LOC_Os01g66490,LOC_Os05g25260,LOC_Os09g16510,LOC_Os01g62920,LOC_Os09g29820,LOC_Os03g20880,LOC_Os02g12460,LOC_Os02g49700,LOC_Os11g13840,LOC_Os04g44670,LOC_Os12g07790,LOC_Os09g39230,LOC_Os10g41230,LOC_Os05g44400,LOC_Os02g13710,LOC_Os10g…	0.0271198
Biological process	L-phenylalanine biosynthetic process	GO:0009094	11	0.00210212	3.14455	7	11	2322	11474	LOC_Os09g39260,LOC_Os08g33260,LOC_Os09g39230,LOC_Os10g37980,LOC_Os04g33390,LOC_Os04g55780,LOC_Os06g45930,	0.0268424
Biological process	erythrose 4-phosphate/phosphoenolpyruvate family amino acid biosynthetic process	GO:1902223	10	0.00210212	3.14455	7	11	2322	11474	LOC_Os09g39260,LOC_Os08g33260,LOC_Os09g39230,LOC_Os10g37980,LOC_Os04g33390,LOC_Os04g55780,LOC_Os06g45930,	0.0268424
Biological process	macromolecule biosynthetic process	GO:0009059	5	0.0024996	1.12171	417	1837	2322	11474	LOC_Os04g32620,LOC_Os07g22770,LOC_Os02g13800,LOC_Os04g21950,LOC_Os03g54170,LOC_Os08g02160,LOC_Os09g35760,LOC_Os01g46020,LOC_Os09g35790,LOC_Os05g40950,LOC_Os01g66490,LOC_Os05g25260,LOC_Os09g16510,LOC_Os01g62920,LOC_Os09g29820,LOC_Os02g49700,LOC_Os11g13840,LOC_Os04g44670,LOC_Os12g07790,LOC_Os10g41230,LOC_Os05g44400,LOC_Os02g13710,LOC_Os12g29300,LOC_Os10g39030,LOC_Os01g06740,LOC_Os04g48070,LOC_Os02g…	0.0309652
Biological process	aromatic amino acid family metabolic process	GO:0009072	8	0.00253216	1.77583	23	64	2322	11474	LOC_Os09g39260,LOC_Os08g33260,LOC_Os09g39230,LOC_Os10g37980,LOC_Os05g35290,LOC_Os03g58320,LOC_Os03g58300,LOC_Os03g27230,LOC_Os10g41480,LOC_Os07g42960,LOC_Os06g42560,LOC_Os02g07160,LOC_Os02g41680,LOC_Os02g41670,LOC_Os02g41650,LOC_Os02g41630,LOC_Os04g33390,LOC_Os03g15780,LOC_Os06g49520,LOC_Os06g49505,LOC_Os04g55780,LOC_Os06g45930,LOC_Os08g04180,	0.0309072
Biological process	lipid localization	GO:0010876	4	0.00282981	1.87774	19	50	2322	11474	LOC_Os01g62980,LOC_Os03g59380,LOC_Os11g24070,LOC_Os03g57140,LOC_Os11g02400,LOC_Os11g02424,LOC_Os02g24720,LOC_Os11g02369,LOC_Os11g02389,LOC_Os04g35790,LOC_Os05g40010,LOC_Os12g02340,LOC_Os12g02310,LOC_Os12g02320,LOC_Os12g02330,LOC_Os03g58940,LOC_Os07g43290,LOC_Os07g07870,LOC_Os03g57990,	0.0340397
Biological process	lipid transport	GO:0006869	6	0.00282981	1.87774	19	50	2322	11474	LOC_Os01g62980,LOC_Os03g59380,LOC_Os11g24070,LOC_Os03g57140,LOC_Os11g02400,LOC_Os11g02424,LOC_Os02g24720,LOC_Os11g02369,LOC_Os11g02389,LOC_Os04g35790,LOC_Os05g40010,LOC_Os12g02340,LOC_Os12g02310,LOC_Os12g02320,LOC_Os12g02330,LOC_Os03g58940,LOC_Os07g43290,LOC_Os07g07870,LOC_Os03g57990,	0.0340397
Biological process	nucleobase-containing compound metabolic process	GO:0006139	5	0.00287582	1.12267	401	1765	2322	11474	LOC_Os04g32620,LOC_Os07g22770,LOC_Os02g13800,LOC_Os04g21950,LOC_Os03g54170,LOC_Os08g02160,LOC_Os09g35760,LOC_Os01g46020,LOC_Os09g35790,LOC_Os01g66490,LOC_Os05g25260,LOC_Os09g16510,LOC_Os01g62920,LOC_Os09g29820,LOC_Os03g20880,LOC_Os02g12460,LOC_Os02g49700,LOC_Os11g13840,LOC_Os04g44670,LOC_Os12g07790,LOC_Os10g41230,LOC_Os05g44400,LOC_Os02g13710,LOC_Os10g39030,LOC_Os04g48070,LOC_Os02g43790,LOC_Os01g…	0.0336188
Biological process	cellular macromolecule biosynthetic process	GO:0034645	6	0.00311299	1.11876	415	1833	2322	11474	LOC_Os04g32620,LOC_Os07g22770,LOC_Os02g13800,LOC_Os04g21950,LOC_Os03g54170,LOC_Os08g02160,LOC_Os09g35760,LOC_Os01g46020,LOC_Os09g35790,LOC_Os05g40950,LOC_Os01g66490,LOC_Os05g25260,LOC_Os09g16510,LOC_Os01g62920,LOC_Os09g29820,LOC_Os02g49700,LOC_Os11g13840,LOC_Os04g44670,LOC_Os12g07790,LOC_Os10g41230,LOC_Os05g44400,LOC_Os02g13710,LOC_Os12g29300,LOC_Os10g39030,LOC_Os01g06740,LOC_Os04g48070,LOC_Os02g…	0.0358859
Biological process	organic cyclic compound metabolic process	GO:1901360	4	0.00408209	1.11012	441	1963	2322	11474	LOC_Os04g32620,LOC_Os07g22770,LOC_Os02g13800,LOC_Os09g39260,LOC_Os04g21950,LOC_Os03g54170,LOC_Os08g02160,LOC_Os09g35760,LOC_Os01g46020,LOC_Os09g35790,LOC_Os08g33260,LOC_Os01g66490,LOC_Os05g25260,LOC_Os09g16510,LOC_Os01g62920,LOC_Os09g29820,LOC_Os03g20880,LOC_Os02g12460,LOC_Os02g49700,LOC_Os11g13840,LOC_Os04g44670,LOC_Os04g44650,LOC_Os12g07790,LOC_Os09g39230,LOC_Os10g41230,LOC_Os05g44400,LOC_Os02g…	0.0464128
Biological process	response to desiccation	GO:0009269	7	0.00491863	3.52959	5	7	2322	11474	LOC_Os01g12580,LOC_Os05g50710,LOC_Os08g44410,LOC_Os03g48950,LOC_Os01g43530,	0.0551684
Biological process	response to water deprivation	GO:0009414	6	0.00491863	3.52959	5	7	2322	11474	LOC_Os01g12580,LOC_Os05g50710,LOC_Os08g44410,LOC_Os03g48950,LOC_Os01g43530,	0.0551684
Biological process	aromatic amino acid family biosynthetic process	GO:0009073	9	0.00668586	1.90055	15	39	2322	11474	LOC_Os09g39260,LOC_Os08g33260,LOC_Os09g39230,LOC_Os10g37980,LOC_Os03g27230,LOC_Os10g41480,LOC_Os07g42960,LOC_Os06g42560,LOC_Os04g33390,LOC_Os03g15780,LOC_Os06g49520,LOC_Os06g49505,LOC_Os04g55780,LOC_Os06g45930,LOC_Os08g04180,	0.0730167
Biological process	gene expression	GO:0010467	5	0.00898563	1.10356	404	1809	2322	11474	LOC_Os04g32620,LOC_Os07g22770,LOC_Os02g13800,LOC_Os04g21950,LOC_Os03g54170,LOC_Os08g02160,LOC_Os09g35760,LOC_Os01g46020,LOC_Os09g35790,LOC_Os05g40950,LOC_Os01g66490,LOC_Os05g25260,LOC_Os09g16510,LOC_Os01g62920,LOC_Os09g29820,LOC_Os02g49700,LOC_Os11g13840,LOC_Os04g44670,LOC_Os12g07790,LOC_Os10g41230,LOC_Os05g44400,LOC_Os02g13710,LOC_Os10g39030,LOC_Os01g06740,LOC_Os04g48070,LOC_Os02g43790,LOC_Os01g…	0.0968581
Biological process	heterocycle metabolic process	GO:0046483	4	0.0135051	1.09404	420	1897	2322	11474	LOC_Os04g32620,LOC_Os07g22770,LOC_Os02g13800,LOC_Os04g21950,LOC_Os03g54170,LOC_Os08g02160,LOC_Os09g35760,LOC_Os01g46020,LOC_Os09g35790,LOC_Os01g66490,LOC_Os05g25260,LOC_Os09g16510,LOC_Os01g62920,LOC_Os09g29820,LOC_Os03g20880,LOC_Os02g12460,LOC_Os02g49700,LOC_Os11g13840,LOC_Os04g44670,LOC_Os04g44650,LOC_Os12g07790,LOC_Os10g41230,LOC_Os05g44400,LOC_Os02g13710,LOC_Os10g39030,LOC_Os04g48070,LOC_Os10g…	0.143708
Biological process	divalent metal ion transport	GO:0070838	8	0.0250618	1.73618	13	37	2322	11474	LOC_Os05g51610,LOC_Os08g10630,LOC_Os06g37010,LOC_Os01g71240,LOC_Os05g07210,LOC_Os05g10940,LOC_Os07g12890,LOC_Os03g46470,LOC_Os03g46454,LOC_Os01g37690,LOC_Os04g52310,LOC_Os05g39540,LOC_Os05g39560,	0.263308
Biological process	L-phenylalanine catabolic process	GO:0006559	11	0.0343204	2.47071	5	10	2322	11474	LOC_Os05g35290,LOC_Os02g41680,LOC_Os02g41670,LOC_Os02g41650,LOC_Os02g41630,	0.356074
Biological process	aromatic amino acid family catabolic process	GO:0009074	9	0.0343204	2.47071	5	10	2322	11474	LOC_Os05g35290,LOC_Os02g41680,LOC_Os02g41670,LOC_Os02g41650,LOC_Os02g41630,	0.356074
Biological process	erythrose 4-phosphate/phosphoenolpyruvate family amino acid catabolic process	GO:1902222	10	0.0343204	2.47071	5	10	2322	11474	LOC_Os05g35290,LOC_Os02g41680,LOC_Os02g41670,LOC_Os02g41650,LOC_Os02g41630,	0.356074
Biological process	divalent inorganic cation transport	GO:0072511	7	0.0384346	1.64714	13	39	2322	11474	LOC_Os05g51610,LOC_Os08g10630,LOC_Os06g37010,LOC_Os01g71240,LOC_Os05g07210,LOC_Os05g10940,LOC_Os07g12890,LOC_Os03g46470,LOC_Os03g46454,LOC_Os01g37690,LOC_Os04g52310,LOC_Os05g39540,LOC_Os05g39560,	0.37977
Biological process	cellular nitrogen compound biosynthetic process	GO:0044271	5	0.0390021	1.07536	410	1884	2322	11474	LOC_Os04g32620,LOC_Os07g22770,LOC_Os02g13800,LOC_Os04g21950,LOC_Os03g54170,LOC_Os08g02160,LOC_Os09g35760,LOC_Os01g46020,LOC_Os09g35790,LOC_Os05g40950,LOC_Os01g66490,LOC_Os05g25260,LOC_Os09g16510,LOC_Os01g62920,LOC_Os09g29820,LOC_Os02g49700,LOC_Os11g13840,LOC_Os04g44670,LOC_Os12g07790,LOC_Os10g41230,LOC_Os05g44400,LOC_Os02g13710,LOC_Os10g39030,LOC_Os01g06740,LOC_Os04g48070,LOC_Os02g43790,LOC_Os01g…	0.380844
Biological process	metal ion transport	GO:0030001	7	0.0394023	1.25276	54	213	2322	11474	LOC_Os05g51610,LOC_Os06g33570,LOC_Os08g10630,LOC_Os06g37010,LOC_Os03g37830,LOC_Os07g20340,LOC_Os03g37840,LOC_Os12g23280,LOC_Os01g71240,LOC_Os05g07210,LOC_Os10g30450,LOC_Os02g32814,LOC_Os09g12790,LOC_Os01g48710,LOC_Os11g05010,LOC_Os05g10940,LOC_Os08g39370,LOC_Os06g14030,LOC_Os03g27040,LOC_Os01g74490,LOC_Os07g12890,LOC_Os04g52530,LOC_Os03g29850,LOC_Os03g46470,LOC_Os03g46454,LOC_Os03g22490,LOC_Os01g…	0.380278
Biological process	regulation of cyclin-dependent protein serine/threonine kinase activity	GO:0000079	12	0.0398101	2.03471	7	17	2322	11474	LOC_Os02g03294,LOC_Os10g41430,LOC_Os07g12780,LOC_Os05g25950,LOC_Os04g46660,LOC_Os05g26020,LOC_Os05g26070,	0.379798
Biological process	regulation of transferase activity	GO:0051338	5	0.0398101	2.03471	7	17	2322	11474	LOC_Os02g03294,LOC_Os10g41430,LOC_Os07g12780,LOC_Os05g25950,LOC_Os04g46660,LOC_Os05g26020,LOC_Os05g26070,	0.379798
Biological process	regulation of protein serine/threonine kinase activity	GO:0071900	11	0.0398101	2.03471	7	17	2322	11474	LOC_Os02g03294,LOC_Os10g41430,LOC_Os07g12780,LOC_Os05g25950,LOC_Os04g46660,LOC_Os05g26020,LOC_Os05g26070,	0.379798
Biological process	regulation of kinase activity	GO:0043549	9	0.0398101	2.03471	7	17	2322	11474	LOC_Os02g03294,LOC_Os10g41430,LOC_Os07g12780,LOC_Os05g25950,LOC_Os04g46660,LOC_Os05g26020,LOC_Os05g26070,	0.379798
Biological process	regulation of protein kinase activity	GO:0045859	10	0.0398101	2.03471	7	17	2322	11474	LOC_Os02g03294,LOC_Os10g41430,LOC_Os07g12780,LOC_Os05g25950,LOC_Os04g46660,LOC_Os05g26020,LOC_Os05g26070,	0.379798
Biological process	regulation of cyclin-dependent protein kinase activity	GO:1904029	11	0.0398101	2.03471	7	17	2322	11474	LOC_Os02g03294,LOC_Os10g41430,LOC_Os07g12780,LOC_Os05g25950,LOC_Os04g46660,LOC_Os05g26020,LOC_Os05g26070,	0.379798
Biological process	ammonium transmembrane transport	GO:0072488	9	0.046085	2.11776	6	14	2322	11474	LOC_Os01g61510,LOC_Os01g65000,LOC_Os04g43070,LOC_Os02g34580,LOC_Os03g62200,LOC_Os05g39240,	0.411296
Biological process	ammonium transport	GO:0015696	8	0.046085	2.11776	6	14	2322	11474	LOC_Os01g61510,LOC_Os01g65000,LOC_Os04g43070,LOC_Os02g34580,LOC_Os03g62200,LOC_Os05g39240,	0.411296

## Sheet: Table S5.2
Supplementary Table 5.2. GO enrichment analysis of downregulated genes in asexual embryo
Class	GO_Name	GO_ID	GO_Level	P_value	EnrichmentScore	HitsGenesCountsInSelectedSet	HitsGenesCountsInBackground	AllGenesCountsInSelectedSet	AllGenesCountsInBackground	GenesOfSelectedSetInGOterm	corrected p-value(BH method)
Molecular function	hydrolase activity, acting on acid anhydrides	GO:0016817	4	0	1.92095	204	541	3256	16587	LOC_Os05g48860,LOC_Os03g51970,LOC_Os10g30580,LOC_Os12g07880,LOC_Os09g33980,LOC_Os03g60870,LOC_Os05g13300,LOC_Os03g58540,LOC_Os10g31864,LOC_Os07g28090,LOC_Os05g02670,LOC_Os08g38970,LOC_Os02g38210,LOC_Os04g58350,LOC_Os02g47150,LOC_Os05g38630,LOC_Os02g28850,LOC_Os12g42160,LOC_Os05g49220,LOC_Os01g62040,LOC_Os02g32030,LOC_Os01g54420,LOC_Os02g07060,LOC_Os03g46640,LOC_Os11g29380,LOC_Os04g40290,LOC_Os05g…	0
Molecular function	structural molecule activity	GO:0005198	2	0	2.18644	197	459	3256	16587	LOC_Os08g03450,LOC_Os05g27940,LOC_Os03g04750,LOC_Os01g24690,LOC_Os02g43600,LOC_Os05g37330,LOC_Os04g51792,LOC_Os11g06750,LOC_Os01g48690,LOC_Os04g38750,LOC_Os04g57020,LOC_Os03g62630,LOC_Os06g03790,LOC_Os12g37610,LOC_Os11g31650,LOC_Os03g18570,LOC_Os12g42180,LOC_Os04g25540,LOC_Os11g05370,LOC_Os02g28810,LOC_Os05g38580,LOC_Os04g34460,LOC_Os02g07060,LOC_Os07g42450,LOC_Os02g43594,LOC_Os11g17380,LOC_Os08g…	0
Molecular function	tubulin binding	GO:0015631	5	1.11022e-16	3.97991	50	64	3256	16587	LOC_Os05g02670,LOC_Os02g28850,LOC_Os12g42160,LOC_Os05g33030,LOC_Os04g30720,LOC_Os03g02290,LOC_Os10g35580,LOC_Os11g35090,LOC_Os10g36880,LOC_Os05g33890,LOC_Os05g44560,LOC_Os11g44880,LOC_Os05g06280,LOC_Os04g53760,LOC_Os09g02650,LOC_Os03g53920,LOC_Os02g13580,LOC_Os02g13570,LOC_Os03g56260,LOC_Os04g54940,LOC_Os04g57140,LOC_Os01g49200,LOC_Os05g38480,LOC_Os06g14080,LOC_Os08g43400,LOC_Os02g56540,LOC_Os03g…	3.25665e-14
Molecular function	microtubule binding	GO:0008017	6	1.11022e-16	3.97991	50	64	3256	16587	LOC_Os05g02670,LOC_Os02g28850,LOC_Os12g42160,LOC_Os05g33030,LOC_Os04g30720,LOC_Os03g02290,LOC_Os10g35580,LOC_Os11g35090,LOC_Os10g36880,LOC_Os05g33890,LOC_Os05g44560,LOC_Os11g44880,LOC_Os05g06280,LOC_Os04g53760,LOC_Os09g02650,LOC_Os03g53920,LOC_Os02g13580,LOC_Os02g13570,LOC_Os03g56260,LOC_Os04g54940,LOC_Os04g57140,LOC_Os01g49200,LOC_Os05g38480,LOC_Os06g14080,LOC_Os08g43400,LOC_Os02g56540,LOC_Os03g…	3.25665e-14
Molecular function	cytoskeletal protein binding	GO:0008092	4	1.11022e-16	3.43311	62	92	3256	16587	LOC_Os07g23200,LOC_Os05g02670,LOC_Os02g28850,LOC_Os12g42160,LOC_Os05g06110,LOC_Os05g33030,LOC_Os08g14230,LOC_Os04g30720,LOC_Os03g02290,LOC_Os08g37750,LOC_Os10g35580,LOC_Os03g51250,LOC_Os11g35090,LOC_Os10g36880,LOC_Os08g34780,LOC_Os05g33890,LOC_Os05g44560,LOC_Os11g44880,LOC_Os05g06280,LOC_Os04g53760,LOC_Os09g02650,LOC_Os02g37580,LOC_Os03g53920,LOC_Os02g13580,LOC_Os02g13570,LOC_Os06g44890,LOC_Os03g…	3.25665e-14
Molecular function	nucleoside-triphosphatase activity	GO:0017111	7	2.22045e-16	1.92675	191	505	3256	16587	LOC_Os05g48860,LOC_Os10g30580,LOC_Os12g07880,LOC_Os09g33980,LOC_Os03g60870,LOC_Os05g13300,LOC_Os03g58540,LOC_Os10g31864,LOC_Os07g28090,LOC_Os05g02670,LOC_Os08g38970,LOC_Os02g38210,LOC_Os04g58350,LOC_Os02g47150,LOC_Os05g38630,LOC_Os02g28850,LOC_Os12g42160,LOC_Os05g49220,LOC_Os01g62040,LOC_Os02g32030,LOC_Os01g54420,LOC_Os02g07060,LOC_Os11g29380,LOC_Os04g40290,LOC_Os05g48980,LOC_Os01g49000,LOC_Os05g…	3.25665e-14
Molecular function	pyrophosphatase activity	GO:0016462	6	3.33067e-16	1.90304	195	522	3256	16587	LOC_Os05g48860,LOC_Os10g30580,LOC_Os12g07880,LOC_Os09g33980,LOC_Os03g60870,LOC_Os05g13300,LOC_Os03g58540,LOC_Os10g31864,LOC_Os07g28090,LOC_Os05g02670,LOC_Os08g38970,LOC_Os02g38210,LOC_Os04g58350,LOC_Os02g47150,LOC_Os05g38630,LOC_Os02g28850,LOC_Os12g42160,LOC_Os05g49220,LOC_Os01g62040,LOC_Os02g32030,LOC_Os01g54420,LOC_Os02g07060,LOC_Os03g46640,LOC_Os11g29380,LOC_Os04g40290,LOC_Os05g48980,LOC_Os01g…	4.18713e-14
Molecular function	hydrolase activity, acting on acid anhydrides, in phosphorus-containing anhydrides	GO:0016818	5	3.33067e-16	1.93166	204	538	3256	16587	LOC_Os05g48860,LOC_Os03g51970,LOC_Os10g30580,LOC_Os12g07880,LOC_Os09g33980,LOC_Os03g60870,LOC_Os05g13300,LOC_Os03g58540,LOC_Os10g31864,LOC_Os07g28090,LOC_Os05g02670,LOC_Os08g38970,LOC_Os02g38210,LOC_Os04g58350,LOC_Os02g47150,LOC_Os05g38630,LOC_Os02g28850,LOC_Os12g42160,LOC_Os05g49220,LOC_Os01g62040,LOC_Os02g32030,LOC_Os01g54420,LOC_Os02g07060,LOC_Os03g46640,LOC_Os11g29380,LOC_Os04g40290,LOC_Os05g…	4.18713e-14
Molecular function	structural constituent of ribosome	GO:0003735	3	3.33067e-16	2.24976	174	394	3256	16587	LOC_Os08g03450,LOC_Os05g27940,LOC_Os03g04750,LOC_Os01g24690,LOC_Os02g43600,LOC_Os05g37330,LOC_Os11g06750,LOC_Os01g48690,LOC_Os04g38750,LOC_Os03g62630,LOC_Os06g03790,LOC_Os12g37610,LOC_Os11g31650,LOC_Os03g18570,LOC_Os12g42180,LOC_Os04g25540,LOC_Os11g05370,LOC_Os02g28810,LOC_Os05g38580,LOC_Os07g42450,LOC_Os08g10608,LOC_Os09g08890,LOC_Os09g32520,LOC_Os08g41810,LOC_Os09g32532,LOC_Os03g49710,LOC_Os01g…	4.18713e-14
Molecular function	microtubule motor activity	GO:0003777	9	3.33067e-16	4.24524	40	48	3256	16587	LOC_Os05g02670,LOC_Os02g28850,LOC_Os12g42160,LOC_Os05g33030,LOC_Os04g30720,LOC_Os03g02290,LOC_Os11g35090,LOC_Os10g36880,LOC_Os05g44560,LOC_Os11g44880,LOC_Os05g06280,LOC_Os04g53760,LOC_Os09g02650,LOC_Os03g53920,LOC_Os02g13580,LOC_Os02g13570,LOC_Os03g56260,LOC_Os04g57140,LOC_Os05g38480,LOC_Os08g43400,LOC_Os02g56540,LOC_Os03g18980,LOC_Os11g42800,LOC_Os07g01490,LOC_Os03g39020,LOC_Os01g42070,LOC_Os02g…	4.18713e-14
Molecular function	motor activity	GO:0003774	8	4.44089e-16	3.69747	45	62	3256	16587	LOC_Os05g02670,LOC_Os02g28850,LOC_Os12g42160,LOC_Os05g33030,LOC_Os04g30720,LOC_Os03g02290,LOC_Os11g35090,LOC_Os10g36880,LOC_Os06g29350,LOC_Os05g44560,LOC_Os11g44880,LOC_Os05g06280,LOC_Os04g53760,LOC_Os05g46030,LOC_Os09g02650,LOC_Os03g53920,LOC_Os02g13580,LOC_Os02g53740,LOC_Os02g13570,LOC_Os03g56260,LOC_Os04g57140,LOC_Os05g38480,LOC_Os08g43400,LOC_Os02g56540,LOC_Os03g18980,LOC_Os11g42800,LOC_Os07g…	3.55271e-14
Molecular function	RNA binding	GO:0003723	5	1.16995e-12	1.75753	138	400	3256	16587	LOC_Os05g31160,LOC_Os07g46750,LOC_Os03g18510,LOC_Os01g48690,LOC_Os02g38210,LOC_Os03g62630,LOC_Os02g40514,LOC_Os03g57280,LOC_Os12g37610,LOC_Os05g49220,LOC_Os06g46880,LOC_Os04g56670,LOC_Os04g42010,LOC_Os02g08360,LOC_Os12g40560,LOC_Os08g37780,LOC_Os03g49710,LOC_Os05g36120,LOC_Os03g62780,ChrSy.fgenesh.gene.76,LOC_Os03g60110,LOC_Os07g02210,LOC_Os02g02390,LOC_Os10g36860,LOC_Os07g42300,LOC_Os07g40580,LO…	8.57966e-11
Molecular function	purine ribonucleoside triphosphate binding	GO:0035639	5	7.28817e-12	1.26409	600	2418	3256	16587	LOC_Os05g48860,LOC_Os05g35540,LOC_Os03g51970,LOC_Os02g04080,LOC_Os10g30580,LOC_Os12g07880,LOC_Os02g58730,LOC_Os09g33980,LOC_Os03g38980,LOC_Os06g18830,LOC_Os01g18800,LOC_Os03g60870,LOC_Os05g13300,LOC_Os02g56100,LOC_Os03g58540,LOC_Os05g35520,LOC_Os10g31864,LOC_Os01g02430,LOC_Os07g28090,LOC_Os10g30520,LOC_Os09g23740,LOC_Os02g04050,LOC_Os01g02440,LOC_Os03g07840,LOC_Os01g61620,LOC_Os05g02670,LOC_Os03g…	4.93353e-10
Molecular function	small molecule binding	GO:0036094	3	1.09457e-10	1.18899	868	3719	3256	16587	LOC_Os05g48860,LOC_Os05g35540,LOC_Os03g51970,LOC_Os02g04080,LOC_Os03g63940,LOC_Os02g21430,LOC_Os10g30580,LOC_Os12g07880,LOC_Os02g58730,LOC_Os09g33980,LOC_Os03g38980,LOC_Os06g18830,LOC_Os06g06860,LOC_Os06g05530,LOC_Os01g18800,LOC_Os08g02130,LOC_Os03g60870,LOC_Os03g57220,LOC_Os05g13300,LOC_Os02g56100,LOC_Os01g23380,LOC_Os03g58540,LOC_Os05g35520,LOC_Os10g31864,LOC_Os01g02430,LOC_Os07g28090,LOC_Os10g…	6.88013e-09
Molecular function	GTP binding	GO:0005525	9	1.56416e-10	1.98677	78	200	3256	16587	LOC_Os05g48860,LOC_Os05g35540,LOC_Os12g07880,LOC_Os02g58730,LOC_Os03g60870,LOC_Os03g58540,LOC_Os10g30520,LOC_Os03g07840,LOC_Os02g38210,LOC_Os05g38630,LOC_Os11g41910,LOC_Os03g56840,LOC_Os05g49220,LOC_Os03g13730,LOC_Os02g32030,LOC_Os01g54420,LOC_Os02g07060,LOC_Os05g48980,LOC_Os06g47260,LOC_Os06g40600,LOC_Os11g14220,LOC_Os01g37800,LOC_Os02g50860,LOC_Os03g60180,LOC_Os01g16030,LOC_Os02g18450,LOC_Os01g…	9.17643e-09
Molecular function	purine ribonucleoside binding	GO:0032550	6	1.56416e-10	1.98677	78	200	3256	16587	LOC_Os05g48860,LOC_Os05g35540,LOC_Os12g07880,LOC_Os02g58730,LOC_Os03g60870,LOC_Os03g58540,LOC_Os10g30520,LOC_Os03g07840,LOC_Os02g38210,LOC_Os05g38630,LOC_Os11g41910,LOC_Os03g56840,LOC_Os05g49220,LOC_Os03g13730,LOC_Os02g32030,LOC_Os01g54420,LOC_Os02g07060,LOC_Os05g48980,LOC_Os06g47260,LOC_Os06g40600,LOC_Os11g14220,LOC_Os01g37800,LOC_Os02g50860,LOC_Os03g60180,LOC_Os01g16030,LOC_Os02g18450,LOC_Os01g…	9.17643e-09
Molecular function	guanyl ribonucleotide binding	GO:0032561	8	1.56416e-10	1.98677	78	200	3256	16587	LOC_Os05g48860,LOC_Os05g35540,LOC_Os12g07880,LOC_Os02g58730,LOC_Os03g60870,LOC_Os03g58540,LOC_Os10g30520,LOC_Os03g07840,LOC_Os02g38210,LOC_Os05g38630,LOC_Os11g41910,LOC_Os03g56840,LOC_Os05g49220,LOC_Os03g13730,LOC_Os02g32030,LOC_Os01g54420,LOC_Os02g07060,LOC_Os05g48980,LOC_Os06g47260,LOC_Os06g40600,LOC_Os11g14220,LOC_Os01g37800,LOC_Os02g50860,LOC_Os03g60180,LOC_Os01g16030,LOC_Os02g18450,LOC_Os01g…	9.17643e-09
Molecular function	purine nucleoside binding	GO:0001883	5	1.56416e-10	1.98677	78	200	3256	16587	LOC_Os05g48860,LOC_Os05g35540,LOC_Os12g07880,LOC_Os02g58730,LOC_Os03g60870,LOC_Os03g58540,LOC_Os10g30520,LOC_Os03g07840,LOC_Os02g38210,LOC_Os05g38630,LOC_Os11g41910,LOC_Os03g56840,LOC_Os05g49220,LOC_Os03g13730,LOC_Os02g32030,LOC_Os01g54420,LOC_Os02g07060,LOC_Os05g48980,LOC_Os06g47260,LOC_Os06g40600,LOC_Os11g14220,LOC_Os01g37800,LOC_Os02g50860,LOC_Os03g60180,LOC_Os01g16030,LOC_Os02g18450,LOC_Os01g…	9.17643e-09
Molecular function	guanyl nucleotide binding	GO:0019001	7	1.78595e-10	1.97279	79	204	3256	16587	LOC_Os05g48860,LOC_Os05g35540,LOC_Os12g07880,LOC_Os02g58730,LOC_Os03g60870,LOC_Os03g58540,LOC_Os10g30520,LOC_Os03g07840,LOC_Os02g38210,LOC_Os05g38630,LOC_Os11g41910,LOC_Os03g56840,LOC_Os05g49220,LOC_Os03g13730,LOC_Os02g32030,LOC_Os01g54420,LOC_Os02g07060,LOC_Os05g48980,LOC_Os06g47260,LOC_Os06g40600,LOC_Os11g14220,LOC_Os01g37800,LOC_Os02g50860,LOC_Os03g60180,LOC_Os01g16030,LOC_Os02g18450,LOC_Os01g…	8.27179e-09
Molecular function	nucleoside binding	GO:0001882	4	3.47894e-10	1.94068	80	210	3256	16587	LOC_Os05g48860,LOC_Os05g35540,LOC_Os12g07880,LOC_Os02g58730,LOC_Os03g60870,LOC_Os03g58540,LOC_Os10g30520,LOC_Os04g54840,LOC_Os03g07840,LOC_Os02g38210,LOC_Os05g38630,LOC_Os11g41910,LOC_Os03g56840,LOC_Os05g49220,LOC_Os03g13730,LOC_Os02g32030,LOC_Os01g54420,LOC_Os02g07060,LOC_Os05g48980,LOC_Os06g47260,LOC_Os06g40600,LOC_Os11g14220,LOC_Os01g37800,LOC_Os02g50860,LOC_Os03g60180,LOC_Os01g16030,LOC_Os02g…	1.53073e-08
Molecular function	ribonucleoside binding	GO:0032549	5	6.88522e-10	1.92559	79	209	3256	16587	LOC_Os05g48860,LOC_Os05g35540,LOC_Os12g07880,LOC_Os02g58730,LOC_Os03g60870,LOC_Os03g58540,LOC_Os10g30520,LOC_Os04g54840,LOC_Os03g07840,LOC_Os02g38210,LOC_Os05g38630,LOC_Os11g41910,LOC_Os03g56840,LOC_Os05g49220,LOC_Os03g13730,LOC_Os02g32030,LOC_Os01g54420,LOC_Os02g07060,LOC_Os05g48980,LOC_Os06g47260,LOC_Os06g40600,LOC_Os11g14220,LOC_Os01g37800,LOC_Os02g50860,LOC_Os03g60180,LOC_Os01g16030,LOC_Os02g…	2.88524e-08
Molecular function	nucleotide binding	GO:0000166	5	1.03662e-09	1.18448	821	3531	3256	16587	LOC_Os05g48860,LOC_Os05g35540,LOC_Os03g51970,LOC_Os02g04080,LOC_Os03g63940,LOC_Os02g21430,LOC_Os10g30580,LOC_Os12g07880,LOC_Os02g58730,LOC_Os09g33980,LOC_Os03g38980,LOC_Os06g18830,LOC_Os06g06860,LOC_Os06g05530,LOC_Os01g18800,LOC_Os08g02130,LOC_Os03g60870,LOC_Os03g57220,LOC_Os05g13300,LOC_Os02g56100,LOC_Os01g23380,LOC_Os03g58540,LOC_Os05g35520,LOC_Os10g31864,LOC_Os01g02430,LOC_Os07g28090,LOC_Os10g…	4.14646e-08
Molecular function	nucleoside phosphate binding	GO:1901265	4	1.03662e-09	1.18448	821	3531	3256	16587	LOC_Os05g48860,LOC_Os05g35540,LOC_Os03g51970,LOC_Os02g04080,LOC_Os03g63940,LOC_Os02g21430,LOC_Os10g30580,LOC_Os12g07880,LOC_Os02g58730,LOC_Os09g33980,LOC_Os03g38980,LOC_Os06g18830,LOC_Os06g06860,LOC_Os06g05530,LOC_Os01g18800,LOC_Os08g02130,LOC_Os03g60870,LOC_Os03g57220,LOC_Os05g13300,LOC_Os02g56100,LOC_Os01g23380,LOC_Os03g58540,LOC_Os05g35520,LOC_Os10g31864,LOC_Os01g02430,LOC_Os07g28090,LOC_Os10g…	4.14646e-08
Molecular function	DNA-dependent ATPase activity	GO:0008094	9	2.15302e-09	3.50232	22	32	3256	16587	LOC_Os05g13300,LOC_Os04g58350,LOC_Os02g47150,LOC_Os01g62040,LOC_Os11g29380,LOC_Os11g36390,LOC_Os12g04980,LOC_Os01g13310,LOC_Os05g14590,LOC_Os05g39850,LOC_Os01g16290,LOC_Os03g43850,LOC_Os02g55410,LOC_Os11g40150,LOC_Os12g42760,LOC_Os09g10770,LOC_Os01g71690,LOC_Os12g37400,LOC_Os01g67510,LOC_Os01g36390,LOC_Os07g08170,LOC_Os12g31370,	7.89441e-08
Molecular function	catalytic activity, acting on DNA	GO:0140097	3	1.11515e-08	2.28723	44	98	3256	16587	LOC_Os08g36330,LOC_Os05g13300,LOC_Os04g58350,LOC_Os02g47150,LOC_Os08g21330,LOC_Os01g62040,LOC_Os11g29380,ChrSy.fgenesh.gene.76,LOC_Os12g10670,LOC_Os11g08330,LOC_Os03g03650,LOC_Os06g43610,LOC_Os09g32450,LOC_Os05g06840,LOC_Os06g44050,LOC_Os12g19180,LOC_Os04g42290,LOC_Os01g13310,LOC_Os10g34750,LOC_Os01g64820,LOC_Os05g14590,LOC_Os05g39850,LOC_Os01g16290,LOC_Os12g13950,LOC_Os02g55410,LOC_Os05g45340,LO…	3.92534e-07
Molecular function	ligase activity	GO:0016874	3	1.31898e-08	1.82103	79	221	3256	16587	LOC_Os03g38980,LOC_Os02g42314,LOC_Os02g16040,LOC_Os03g07840,LOC_Os10g31820,LOC_Os01g60360,LOC_Os04g10434,LOC_Os08g19850,LOC_Os12g09540,LOC_Os01g09000,LOC_Os06g43760,LOC_Os02g33500,LOC_Os05g01440,LOC_Os07g07060,LOC_Os08g23110,LOC_Os04g02780,LOC_Os01g37837,LOC_Os10g10244,LOC_Os12g25710,LOC_Os03g36540,LOC_Os03g04960,LOC_Os04g35060,LOC_Os07g06940,LOC_Os10g11260,LOC_Os01g19450,LOC_Os12g07150,LOC_Os10g…	4.46424e-07
Molecular function	GTPase activity	GO:0003924	8	1.45181e-08	2.08403	54	132	3256	16587	LOC_Os05g48860,LOC_Os12g07880,LOC_Os03g60870,LOC_Os03g58540,LOC_Os02g38210,LOC_Os05g38630,LOC_Os05g49220,LOC_Os02g32030,LOC_Os01g54420,LOC_Os02g07060,LOC_Os05g48980,LOC_Os06g47260,LOC_Os06g40600,LOC_Os11g14220,LOC_Os01g37800,LOC_Os02g18450,LOC_Os10g41820,LOC_Os05g49050,LOC_Os04g57350,LOC_Os06g05250,LOC_Os05g34170,LOC_Os03g63410,LOC_Os05g37160,LOC_Os05g43820,LOC_Os01g54590,LOC_Os01g18050,LOC_Os05g…	4.73182e-07
Molecular function	anion binding	GO:0043168	4	2.80351e-08	1.17383	765	3320	3256	16587	LOC_Os05g48860,LOC_Os05g35540,LOC_Os03g51970,LOC_Os02g04080,LOC_Os10g30580,LOC_Os12g07880,LOC_Os02g58730,LOC_Os09g33980,LOC_Os03g38980,LOC_Os06g18830,LOC_Os06g06860,LOC_Os01g18800,LOC_Os03g60870,LOC_Os03g57220,LOC_Os05g13300,LOC_Os02g56100,LOC_Os01g23380,LOC_Os03g58540,LOC_Os05g35520,LOC_Os10g31864,LOC_Os01g02430,LOC_Os07g28090,LOC_Os10g30520,LOC_Os09g23740,LOC_Os02g04050,LOC_Os01g02440,LOC_Os03g…	8.81104e-07
Molecular function	nucleic acid binding	GO:0003676	4	9.9062e-08	1.23138	467	1932	3256	16587	LOC_Os03g57260,LOC_Os02g21430,LOC_Os01g31800,LOC_Os08g36330,LOC_Os03g38980,LOC_Os05g48870,LOC_Os06g05530,LOC_Os10g28230,LOC_Os08g02130,LOC_Os07g36500,LOC_Os09g23730,LOC_Os03g38960,LOC_Os05g13300,LOC_Os05g31160,LOC_Os01g67830,LOC_Os07g46750,LOC_Os07g42395,LOC_Os04g54840,LOC_Os10g18890,LOC_Os02g56130,LOC_Os01g36670,LOC_Os05g46270,LOC_Os03g18510,LOC_Os01g47360,LOC_Os01g48690,LOC_Os07g48560,LOC_Os06g…	3.00602e-06
Molecular function	purine ribonucleotide binding	GO:0032555	7	1.00529e-07	1.1803	677	2922	3256	16587	LOC_Os05g48860,LOC_Os05g35540,LOC_Os03g51970,LOC_Os02g04080,LOC_Os10g30580,LOC_Os12g07880,LOC_Os02g58730,LOC_Os09g33980,LOC_Os03g38980,LOC_Os06g18830,LOC_Os06g06860,LOC_Os01g18800,LOC_Os03g60870,LOC_Os05g13300,LOC_Os02g56100,LOC_Os01g23380,LOC_Os03g58540,LOC_Os05g35520,LOC_Os10g31864,LOC_Os01g02430,LOC_Os07g28090,LOC_Os10g30520,LOC_Os09g23740,LOC_Os02g04050,LOC_Os01g02440,LOC_Os03g07840,LOC_Os01g…	2.94885e-06
Molecular function	ribonucleotide binding	GO:0032553	6	1.09874e-07	1.17839	684	2957	3256	16587	LOC_Os05g48860,LOC_Os05g35540,LOC_Os03g51970,LOC_Os02g04080,LOC_Os10g30580,LOC_Os12g07880,LOC_Os02g58730,LOC_Os09g33980,LOC_Os03g38980,LOC_Os06g18830,LOC_Os06g06860,LOC_Os01g18800,LOC_Os03g60870,LOC_Os03g57220,LOC_Os05g13300,LOC_Os02g56100,LOC_Os01g23380,LOC_Os03g58540,LOC_Os05g35520,LOC_Os10g31864,LOC_Os01g02430,LOC_Os07g28090,LOC_Os10g30520,LOC_Os09g23740,LOC_Os02g04050,LOC_Os01g02440,LOC_Os03g…	3.11901e-06
Molecular function	catalytic activity, acting on a tRNA	GO:0140101	4	1.20993e-07	2.18327	42	98	3256	16587	LOC_Os03g38980,LOC_Os03g57280,LOC_Os08g19850,LOC_Os01g09000,LOC_Os06g43760,LOC_Os08g37780,LOC_Os02g33500,LOC_Os07g07060,LOC_Os08g23110,LOC_Os01g37837,LOC_Os04g02730,LOC_Os10g10244,LOC_Os12g25710,LOC_Os03g04960,LOC_Os07g06940,LOC_Os01g49330,LOC_Os09g29630,LOC_Os06g13660,LOC_Os02g51830,LOC_Os01g03020,LOC_Os01g03030,LOC_Os01g06020,LOC_Os12g34860,LOC_Os01g54020,LOC_Os05g07030,LOC_Os05g25870,LOC_Os01g…	3.32731e-06
Molecular function	carbohydrate derivative binding	GO:0097367	3	2.32129e-07	1.17245	687	2985	3256	16587	LOC_Os05g48860,LOC_Os05g35540,LOC_Os03g51970,LOC_Os02g04080,LOC_Os10g30580,LOC_Os12g07880,LOC_Os02g58730,LOC_Os09g33980,LOC_Os03g38980,LOC_Os06g18830,LOC_Os06g06860,LOC_Os01g18800,LOC_Os03g60870,LOC_Os03g57220,LOC_Os05g13300,LOC_Os02g56100,LOC_Os01g23380,LOC_Os03g58540,LOC_Os05g35520,LOC_Os10g31864,LOC_Os01g02430,LOC_Os07g28090,LOC_Os10g30520,LOC_Os09g23740,LOC_Os04g54840,LOC_Os02g04050,LOC_Os01g…	6.19011e-06
Molecular function	purine nucleotide binding	GO:0017076	6	2.60504e-07	1.1723	683	2968	3256	16587	LOC_Os05g48860,LOC_Os05g35540,LOC_Os03g51970,LOC_Os02g04080,LOC_Os03g63940,LOC_Os10g30580,LOC_Os12g07880,LOC_Os02g58730,LOC_Os09g33980,LOC_Os03g38980,LOC_Os06g18830,LOC_Os06g06860,LOC_Os01g18800,LOC_Os03g60870,LOC_Os05g13300,LOC_Os02g56100,LOC_Os01g23380,LOC_Os03g58540,LOC_Os05g35520,LOC_Os10g31864,LOC_Os01g02430,LOC_Os07g28090,LOC_Os10g30520,LOC_Os09g23740,LOC_Os02g04050,LOC_Os01g02440,LOC_Os03g…	6.74245e-06
Molecular function	ligase activity, forming carbon-oxygen bonds	GO:0016875	4	4.93233e-07	2.42585	30	63	3256	16587	LOC_Os03g38980,LOC_Os08g19850,LOC_Os01g09000,LOC_Os06g43760,LOC_Os02g33500,LOC_Os07g07060,LOC_Os08g23110,LOC_Os01g37837,LOC_Os10g10244,LOC_Os12g25710,LOC_Os03g04960,LOC_Os07g06940,LOC_Os06g13660,LOC_Os02g51830,LOC_Os01g03020,LOC_Os01g03030,LOC_Os01g06020,LOC_Os12g34860,LOC_Os01g54020,LOC_Os05g07030,LOC_Os01g16520,LOC_Os05g48510,LOC_Os03g48850,LOC_Os10g26130,LOC_Os06g01400,LOC_Os06g31210,LOC_Os01g…	1.24013e-05
Molecular function	aminoacyl-tRNA ligase activity	GO:0004812	5	4.93233e-07	2.42585	30	63	3256	16587	LOC_Os03g38980,LOC_Os08g19850,LOC_Os01g09000,LOC_Os06g43760,LOC_Os02g33500,LOC_Os07g07060,LOC_Os08g23110,LOC_Os01g37837,LOC_Os10g10244,LOC_Os12g25710,LOC_Os03g04960,LOC_Os07g06940,LOC_Os06g13660,LOC_Os02g51830,LOC_Os01g03020,LOC_Os01g03030,LOC_Os01g06020,LOC_Os12g34860,LOC_Os01g54020,LOC_Os05g07030,LOC_Os01g16520,LOC_Os05g48510,LOC_Os03g48850,LOC_Os10g26130,LOC_Os06g01400,LOC_Os06g31210,LOC_Os01g…	1.24013e-05
Molecular function	ATP binding	GO:0005524	9	6.77496e-07	1.19785	522	2220	3256	16587	LOC_Os03g51970,LOC_Os02g04080,LOC_Os10g30580,LOC_Os09g33980,LOC_Os03g38980,LOC_Os06g18830,LOC_Os01g18800,LOC_Os05g13300,LOC_Os02g56100,LOC_Os05g35520,LOC_Os10g31864,LOC_Os01g02430,LOC_Os07g28090,LOC_Os09g23740,LOC_Os02g04050,LOC_Os01g02440,LOC_Os01g61620,LOC_Os05g02670,LOC_Os03g59020,LOC_Os05g46290,LOC_Os01g04230,LOC_Os01g60330,LOC_Os03g61310,LOC_Os06g22060,LOC_Os01g18860,LOC_Os01g51400,LOC_Os02g…	1.61134e-05
Molecular function	unfolded protein binding	GO:0051082	4	1.42877e-06	2.26413	32	72	3256	16587	LOC_Os05g43170,LOC_Os03g59020,LOC_Os06g47320,LOC_Os03g42220,LOC_Os09g29840,LOC_Os03g57340,LOC_Os03g45344,LOC_Os02g56040,LOC_Os07g14270,LOC_Os02g22780,LOC_Os06g34690,LOC_Os05g05470,LOC_Os06g22690,LOC_Os02g33149,LOC_Os04g46620,LOC_Os12g32986,LOC_Os02g57150,LOC_Os08g38086,LOC_Os02g14929,LOC_Os11g36050,LOC_Os04g32950,LOC_Os10g34670,LOC_Os02g53420,LOC_Os08g39140,LOC_Os05g01530,LOC_Os06g50300,LOC_Os02g…	3.30874e-05
Molecular function	DNA-directed DNA polymerase activity	GO:0003887	7	2.35293e-06	3.32236	15	23	3256	16587	LOC_Os08g36330,LOC_Os12g10670,LOC_Os11g08330,LOC_Os03g03650,LOC_Os05g06840,LOC_Os12g19180,LOC_Os01g64820,LOC_Os12g13950,LOC_Os05g45340,LOC_Os08g02670,LOC_Os02g51660,LOC_Os02g30800,LOC_Os06g47580,LOC_Os11g13990,LOC_Os04g54500,	5.30919e-05
Molecular function	helicase activity	GO:0004386	9	2.64591e-06	3.82072	12	16	3256	16587	LOC_Os05g13300,LOC_Os04g58350,LOC_Os01g62040,LOC_Os11g29380,ChrUn.fgenesh.gene.85,LOC_Os05g14590,LOC_Os05g39850,LOC_Os02g55410,LOC_Os12g37400,LOC_Os03g45980,LOC_Os01g36390,LOC_Os07g08170,	5.82099e-05
Molecular function	DNA helicase activity	GO:0003678	10	3.74779e-06	4.24524	10	12	3256	16587	LOC_Os05g13300,LOC_Os04g58350,LOC_Os01g62040,LOC_Os11g29380,LOC_Os05g14590,LOC_Os05g39850,LOC_Os02g55410,LOC_Os12g37400,LOC_Os01g36390,LOC_Os07g08170,	8.04403e-05
Molecular function	heterocyclic compound binding	GO:1901363	3	5.30586e-06	1.09494	1252	5825	3256	16587	LOC_Os05g48860,LOC_Os05g35540,LOC_Os03g51970,LOC_Os02g04080,LOC_Os03g57260,LOC_Os03g63940,LOC_Os02g21430,LOC_Os01g31800,LOC_Os10g30580,LOC_Os12g07880,LOC_Os02g58730,LOC_Os08g36330,LOC_Os09g33980,LOC_Os03g38980,LOC_Os05g48870,LOC_Os06g18830,LOC_Os06g06860,LOC_Os06g05530,LOC_Os10g28230,LOC_Os01g18800,LOC_Os08g02130,LOC_Os07g36500,LOC_Os12g07830,LOC_Os09g23730,LOC_Os03g38960,LOC_Os03g60870,LOC_Os03g…	0.00011117
Molecular function	organic cyclic compound binding	GO:0097159	3	5.93536e-06	1.09438	1252	5828	3256	16587	LOC_Os05g48860,LOC_Os05g35540,LOC_Os03g51970,LOC_Os02g04080,LOC_Os03g57260,LOC_Os03g63940,LOC_Os02g21430,LOC_Os01g31800,LOC_Os10g30580,LOC_Os12g07880,LOC_Os02g58730,LOC_Os08g36330,LOC_Os09g33980,LOC_Os03g38980,LOC_Os05g48870,LOC_Os06g18830,LOC_Os06g06860,LOC_Os06g05530,LOC_Os10g28230,LOC_Os01g18800,LOC_Os08g02130,LOC_Os07g36500,LOC_Os12g07830,LOC_Os09g23730,LOC_Os03g38960,LOC_Os03g60870,LOC_Os03g…	0.000121468
Molecular function	protein heterodimerization activity	GO:0046982	5	6.55637e-06	2.03771	36	90	3256	16587	LOC_Os01g31800,LOC_Os10g28230,LOC_Os07g36500,LOC_Os01g64640,LOC_Os05g38740,LOC_Os05g41450,LOC_Os03g06670,LOC_Os10g11580,LOC_Os03g53190,LOC_Os06g06510,LOC_Os01g05630,LOC_Os01g62230,LOC_Os08g33100,LOC_Os09g39730,LOC_Os06g06480,LOC_Os06g06460,LOC_Os05g49780,LOC_Os02g49370,LOC_Os05g02300,LOC_Os02g45940,LOC_Os11g34200,LOC_Os05g41080,LOC_Os05g49860,LOC_Os11g05730,LOC_Os05g38820,LOC_Os08g38300,LOC_Os04g…	0.000131127
Molecular function	isomerase activity	GO:0016853	3	1.3451e-05	1.74192	53	155	3256	16587	LOC_Os08g28730,LOC_Os07g29390,LOC_Os02g08410,LOC_Os02g47150,LOC_Os12g38900,LOC_Os06g11320,LOC_Os07g38390,LOC_Os02g21520,LOC_Os05g49430,LOC_Os01g05490,LOC_Os02g01010,LOC_Os08g29370,LOC_Os04g35600,LOC_Os04g56520,LOC_Os01g01369,LOC_Os09g32450,LOC_Os02g04690,LOC_Os02g16630,LOC_Os01g13310,LOC_Os06g45250,LOC_Os09g27830,LOC_Os04g58580,LOC_Os02g04750,LOC_Os12g37960,LOC_Os01g16290,LOC_Os02g04710,LOC_Os09g…	0.000263043
Molecular function	threonine-type endopeptidase activity	GO:0004298	6	1.65536e-05	3.10087	14	23	3256	16587	LOC_Os09g33986,LOC_Os02g42320,LOC_Os02g53060,LOC_Os03g26970,LOC_Os05g41180,LOC_Os06g04800,LOC_Os06g43570,LOC_Os09g36710,LOC_Os11g40140,LOC_Os01g59600,LOC_Os05g09490,LOC_Os09g32800,LOC_Os03g08280,LOC_Os06g06030,	0.000316677
Molecular function	threonine-type peptidase activity	GO:0070003	5	1.65536e-05	3.10087	14	23	3256	16587	LOC_Os09g33986,LOC_Os02g42320,LOC_Os02g53060,LOC_Os03g26970,LOC_Os05g41180,LOC_Os06g04800,LOC_Os06g43570,LOC_Os09g36710,LOC_Os11g40140,LOC_Os01g59600,LOC_Os05g09490,LOC_Os09g32800,LOC_Os03g08280,LOC_Os06g06030,	0.000316677
Molecular function	protein-containing complex binding	GO:0044877	3	4.047e-05	3.21744	12	19	3256	16587	LOC_Os07g02210,LOC_Os08g37750,LOC_Os07g40580,LOC_Os03g08450,LOC_Os07g13230,ChrUn.fgenesh.gene.85,LOC_Os12g32240,LOC_Os05g49130,LOC_Os05g27520,LOC_Os07g44620,LOC_Os05g26890,LOC_Os10g02814,	0.00074195
Molecular function	translation elongation factor activity	GO:0003746	7	9.82229e-05	2.87938	13	23	3256	16587	LOC_Os07g46750,LOC_Os02g38210,LOC_Os07g02210,LOC_Os07g42300,LOC_Os07g40580,LOC_Os12g02380,LOC_Os07g13230,LOC_Os03g63410,LOC_Os12g32240,LOC_Os06g37440,LOC_Os04g45490,LOC_Os12g35630,LOC_Os11g02450,	0.001764
Molecular function	catalytic activity, acting on RNA	GO:0140098	3	0.000105226	1.49832	75	255	3256	16587	LOC_Os01g13150,LOC_Os03g38980,LOC_Os03g38960,LOC_Os07g42395,LOC_Os04g54840,LOC_Os04g01480,LOC_Os03g57280,LOC_Os08g19850,LOC_Os01g09000,LOC_Os06g43760,LOC_Os08g37780,LOC_Os02g33500,LOC_Os07g07060,LOC_Os08g23110,LOC_Os01g37837,LOC_Os04g02730,LOC_Os10g10244,LOC_Os12g25710,LOC_Os06g07190,LOC_Os03g04960,LOC_Os01g67190,LOC_Os07g06940,LOC_Os01g49330,LOC_Os01g59510,LOC_Os09g29630,LOC_Os06g13660,LOC_Os02g…	0.00185197
Molecular function	histone binding	GO:0042393	4	0.000107613	2.74308	14	26	3256	16587	LOC_Os04g45990,LOC_Os08g30850,LOC_Os11g38900,LOC_Os08g30870,LOC_Os05g41172,LOC_Os08g30910,LOC_Os11g14010,LOC_Os05g01230,LOC_Os05g34640,LOC_Os01g59620,LOC_Os02g35600,LOC_Os04g22240,LOC_Os07g41740,LOC_Os09g19830,	0.00185685
Molecular function	ATPase activity	GO:0016887	8	0.000111172	1.59546	57	182	3256	16587	LOC_Os05g13300,LOC_Os10g31864,LOC_Os07g28090,LOC_Os04g58350,LOC_Os02g47150,LOC_Os01g62040,LOC_Os11g29380,LOC_Os12g13720,LOC_Os03g04920,LOC_Os03g46740,LOC_Os11g36390,LOC_Os10g35180,LOC_Os01g03144,LOC_Os12g04980,LOC_Os12g44150,LOC_Os01g13310,LOC_Os01g56400,LOC_Os04g11820,LOC_Os03g01120,LOC_Os05g47490,LOC_Os04g54930,ChrUn.fgenesh.gene.85,LOC_Os06g38950,LOC_Os05g14590,LOC_Os05g39850,LOC_Os01g16290,LO…	0.00188137
Molecular function	ribosome binding	GO:0043022	5	0.000276298	3.96222	7	9	3256	16587	LOC_Os07g02210,LOC_Os07g40580,LOC_Os03g08450,LOC_Os07g13230,LOC_Os12g32240,LOC_Os05g49130,LOC_Os07g44620,	0.0045876
Molecular function	serine-type peptidase activity	GO:0008236	5	0.000325283	1.5257	59	197	3256	16587	LOC_Os01g52750,LOC_Os06g51410,LOC_Os10g43050,LOC_Os06g48650,LOC_Os01g61690,LOC_Os05g13370,LOC_Os10g36780,LOC_Os03g44830,LOC_Os09g36110,LOC_Os01g55740,LOC_Os08g35090,LOC_Os11g10750,LOC_Os06g06770,LOC_Os01g56150,LOC_Os04g38640,LOC_Os11g15520,LOC_Os01g05430,LOC_Os01g01830,LOC_Os02g02320,LOC_Os04g32540,LOC_Os10g28030,LOC_Os06g41880,LOC_Os10g28020,LOC_Os01g58240,LOC_Os06g11190,LOC_Os06g11180,LOC_Os11g…	0.0053009
Molecular function	serine hydrolase activity	GO:0017171	4	0.000325283	1.5257	59	197	3256	16587	LOC_Os01g52750,LOC_Os06g51410,LOC_Os10g43050,LOC_Os06g48650,LOC_Os01g61690,LOC_Os05g13370,LOC_Os10g36780,LOC_Os03g44830,LOC_Os09g36110,LOC_Os01g55740,LOC_Os08g35090,LOC_Os11g10750,LOC_Os06g06770,LOC_Os01g56150,LOC_Os04g38640,LOC_Os11g15520,LOC_Os01g05430,LOC_Os01g01830,LOC_Os02g02320,LOC_Os04g32540,LOC_Os10g28030,LOC_Os06g41880,LOC_Os10g28020,LOC_Os01g58240,LOC_Os06g11190,LOC_Os06g11180,LOC_Os11g…	0.0053009
Molecular function	translation regulator activity	GO:0045182	2	0.000374874	1.91959	26	69	3256	16587	LOC_Os05g31160,LOC_Os07g46750,LOC_Os03g18510,LOC_Os02g38210,LOC_Os07g02210,LOC_Os07g42300,LOC_Os07g40580,LOC_Os03g08450,LOC_Os12g02380,LOC_Os04g02150,LOC_Os01g73880,LOC_Os07g13230,LOC_Os05g13950,LOC_Os03g21550,LOC_Os03g63410,LOC_Os10g41960,LOC_Os12g32240,LOC_Os02g02990,LOC_Os07g03230,LOC_Os06g37440,LOC_Os05g41900,LOC_Os04g45490,LOC_Os12g35630,LOC_Os03g49580,LOC_Os11g02450,LOC_Os07g36250,	0.00589088
Molecular function	translation factor activity, RNA binding	GO:0008135	6	0.000374874	1.91959	26	69	3256	16587	LOC_Os05g31160,LOC_Os07g46750,LOC_Os03g18510,LOC_Os02g38210,LOC_Os07g02210,LOC_Os07g42300,LOC_Os07g40580,LOC_Os03g08450,LOC_Os12g02380,LOC_Os04g02150,LOC_Os01g73880,LOC_Os07g13230,LOC_Os05g13950,LOC_Os03g21550,LOC_Os03g63410,LOC_Os10g41960,LOC_Os12g32240,LOC_Os02g02990,LOC_Os07g03230,LOC_Os06g37440,LOC_Os05g41900,LOC_Os04g45490,LOC_Os12g35630,LOC_Os03g49580,LOC_Os11g02450,LOC_Os07g36250,	0.00589088
Molecular function	translation regulator activity, nucleic acid binding	GO:0090079	5	0.000374874	1.91959	26	69	3256	16587	LOC_Os05g31160,LOC_Os07g46750,LOC_Os03g18510,LOC_Os02g38210,LOC_Os07g02210,LOC_Os07g42300,LOC_Os07g40580,LOC_Os03g08450,LOC_Os12g02380,LOC_Os04g02150,LOC_Os01g73880,LOC_Os07g13230,LOC_Os05g13950,LOC_Os03g21550,LOC_Os03g63410,LOC_Os10g41960,LOC_Os12g32240,LOC_Os02g02990,LOC_Os07g03230,LOC_Os06g37440,LOC_Os05g41900,LOC_Os04g45490,LOC_Os12g35630,LOC_Os03g49580,LOC_Os11g02450,LOC_Os07g36250,	0.00589088
Molecular function	adenyl ribonucleotide binding	GO:0032559	8	0.00043316	1.12022	599	2724	3256	16587	LOC_Os03g51970,LOC_Os02g04080,LOC_Os10g30580,LOC_Os09g33980,LOC_Os03g38980,LOC_Os06g18830,LOC_Os06g06860,LOC_Os01g18800,LOC_Os05g13300,LOC_Os02g56100,LOC_Os01g23380,LOC_Os05g35520,LOC_Os10g31864,LOC_Os01g02430,LOC_Os07g28090,LOC_Os09g23740,LOC_Os02g04050,LOC_Os01g02440,LOC_Os01g61620,LOC_Os03g20840,LOC_Os05g02670,LOC_Os03g59020,LOC_Os05g46290,LOC_Os01g04230,LOC_Os08g38970,LOC_Os01g60330,LOC_Os11g…	0.00646069
Molecular function	hydrolase activity	GO:0016787	3	0.000441286	1.12641	553	2501	3256	16587	LOC_Os01g13150,LOC_Os05g48860,LOC_Os01g52750,LOC_Os03g51970,LOC_Os05g11570,LOC_Os10g30580,LOC_Os06g06880,LOC_Os12g07880,LOC_Os02g42350,LOC_Os05g11550,LOC_Os02g42330,LOC_Os09g33980,LOC_Os09g33986,LOC_Os03g48300,LOC_Os02g42320,LOC_Os04g42860,LOC_Os02g53060,LOC_Os06g22919,LOC_Os06g51410,LOC_Os03g60870,LOC_Os05g13300,LOC_Os03g49610,LOC_Os01g71060,LOC_Os03g58540,LOC_Os10g31864,LOC_Os07g28090,LOC_Os04g…	0.00647219
Molecular function	carbohydrate kinase activity	GO:0019200	6	0.00047658	2.45931	14	29	3256	16587	LOC_Os06g22060,LOC_Os06g12600,LOC_Os07g09890,LOC_Os09g24910,LOC_Os01g53930,LOC_Os06g13810,LOC_Os08g45180,LOC_Os02g48360,LOC_Os10g32830,LOC_Os01g71320,LOC_Os06g05860,LOC_Os03g18310,LOC_Os01g09570,LOC_Os01g53680,	0.00687525
Molecular function	ribonucleoprotein complex binding	GO:0043021	4	0.000764116	3.566	7	10	3256	16587	LOC_Os07g02210,LOC_Os07g40580,LOC_Os03g08450,LOC_Os07g13230,LOC_Os12g32240,LOC_Os05g49130,LOC_Os07g44620,	0.0108455
Molecular function	potassium ion binding	GO:0030955	7	0.000764116	3.566	7	10	3256	16587	LOC_Os07g08340,LOC_Os03g46910,LOC_Os10g42100,LOC_Os04g58110,LOC_Os11g10980,LOC_Os12g05110,LOC_Os01g47080,	0.0108455
Molecular function	pyruvate kinase activity	GO:0004743	6	0.000764116	3.566	7	10	3256	16587	LOC_Os07g08340,LOC_Os03g46910,LOC_Os10g42100,LOC_Os04g58110,LOC_Os11g10980,LOC_Os12g05110,LOC_Os01g47080,	0.0108455
Molecular function	alkali metal ion binding	GO:0031420	6	0.000764116	3.566	7	10	3256	16587	LOC_Os07g08340,LOC_Os03g46910,LOC_Os10g42100,LOC_Os04g58110,LOC_Os11g10980,LOC_Os12g05110,LOC_Os01g47080,	0.0108455
Molecular function	adenyl nucleotide binding	GO:0030554	7	0.00083192	1.11242	604	2766	3256	16587	LOC_Os03g51970,LOC_Os02g04080,LOC_Os03g63940,LOC_Os10g30580,LOC_Os09g33980,LOC_Os03g38980,LOC_Os06g18830,LOC_Os06g06860,LOC_Os01g18800,LOC_Os05g13300,LOC_Os02g56100,LOC_Os01g23380,LOC_Os05g35520,LOC_Os10g31864,LOC_Os01g02430,LOC_Os07g28090,LOC_Os09g23740,LOC_Os02g04050,LOC_Os01g02440,LOC_Os01g61620,LOC_Os03g20840,LOC_Os05g02670,LOC_Os03g59020,LOC_Os05g46290,LOC_Os01g04230,LOC_Os08g38970,LOC_Os01g…	0.0110923
Molecular function	protein binding	GO:0005515	3	0.000854037	1.08362	927	4358	3256	16587	LOC_Os01g52750,LOC_Os05g43170,LOC_Os05g11570,LOC_Os07g08460,LOC_Os02g04080,LOC_Os04g57920,LOC_Os01g34080,LOC_Os03g58590,LOC_Os01g31800,LOC_Os01g13140,LOC_Os06g51450,LOC_Os08g03420,LOC_Os02g33400,LOC_Os02g13810,LOC_Os05g11550,LOC_Os09g33980,LOC_Os01g58080,LOC_Os03g14980,LOC_Os10g28230,LOC_Os06g39760,LOC_Os08g02130,LOC_Os07g36500,LOC_Os07g13870,LOC_Os05g01310,LOC_Os02g56120,LOC_Os02g04050,LOC_Os08g…	0.0112172
Molecular function	ligase activity, forming carbon-nitrogen bonds	GO:0016879	4	0.00160917	1.59736	37	118	3256	16587	LOC_Os02g42314,LOC_Os02g16040,LOC_Os03g07840,LOC_Os10g31820,LOC_Os01g60360,LOC_Os04g10434,LOC_Os12g09540,LOC_Os05g01440,LOC_Os04g02780,LOC_Os04g35060,LOC_Os10g11260,LOC_Os12g07150,LOC_Os07g07240,LOC_Os01g60410,LOC_Os06g15420,LOC_Os05g22940,LOC_Os07g49110,LOC_Os01g46926,LOC_Os01g16650,LOC_Os01g48280,LOC_Os03g49220,LOC_Os01g42040,LOC_Os05g48390,LOC_Os01g16540,LOC_Os11g34210,LOC_Os12g13320,LOC_Os06g…	0.0199447
Molecular function	DNA topoisomerase activity	GO:0003916	4	0.00174464	3.24182	7	11	3256	16587	LOC_Os02g47150,LOC_Os09g32450,LOC_Os01g13310,LOC_Os01g16290,LOC_Os03g06900,LOC_Os12g42760,LOC_Os09g10770,	0.0213233
Molecular function	S-adenosylmethionine-dependent methyltransferase activity	GO:0008757	6	0.00197495	1.93583	19	50	3256	16587	LOC_Os03g57280,LOC_Os06g04150,LOC_Os03g23970,LOC_Os04g45990,LOC_Os08g37780,LOC_Os11g38900,LOC_Os09g29630,LOC_Os05g41172,LOC_Os08g30910,LOC_Os02g47900,LOC_Os10g28630,LOC_Os05g25870,LOC_Os09g37860,LOC_Os01g59620,LOC_Os10g21360,LOC_Os01g35170,LOC_Os09g19830,LOC_Os02g49270,LOC_Os02g39800,	0.0238076
Molecular function	nucleoside-triphosphatase regulator activity	GO:0060589	4	0.00197495	1.93583	19	50	3256	16587	LOC_Os04g30880,LOC_Os06g40704,LOC_Os01g72230,LOC_Os03g16900,LOC_Os08g36150,LOC_Os02g11820,LOC_Os06g21340,LOC_Os02g04650,LOC_Os05g31720,LOC_Os09g33600,LOC_Os03g17540,LOC_Os02g56570,LOC_Os03g63710,LOC_Os08g25010,LOC_Os01g68010,LOC_Os05g34540,LOC_Os03g20720,LOC_Os05g23860,LOC_Os08g42530,	0.0238076
Molecular function	NAD binding	GO:0051287	6	0.00199561	1.83728	22	61	3256	16587	LOC_Os01g13190,LOC_Os06g45590,LOC_Os03g45320,LOC_Os04g30760,LOC_Os01g74000,LOC_Os04g40950,LOC_Os07g16040,LOC_Os01g71280,LOC_Os02g30060,LOC_Os03g03720,LOC_Os04g42920,LOC_Os06g29180,LOC_Os04g01650,LOC_Os02g38920,LOC_Os05g49760,LOC_Os07g45090,LOC_Os01g54030,LOC_Os04g20270,LOC_Os01g52500,LOC_Os01g46610,LOC_Os02g07490,LOC_Os03g42110,	0.0234151
Molecular function	GTPase regulator activity	GO:0030695	5	0.00204153	2.01402	17	43	3256	16587	LOC_Os04g30880,LOC_Os06g40704,LOC_Os01g72230,LOC_Os03g16900,LOC_Os02g11820,LOC_Os06g21340,LOC_Os05g31720,LOC_Os09g33600,LOC_Os03g17540,LOC_Os02g56570,LOC_Os03g63710,LOC_Os08g25010,LOC_Os01g68010,LOC_Os05g34540,LOC_Os03g20720,LOC_Os05g23860,LOC_Os08g42530,	0.0236387
Molecular function	exopeptidase activity	GO:0008238	5	0.0020443	1.71932	27	80	3256	16587	LOC_Os06g51410,LOC_Os01g61690,LOC_Os12g37640,LOC_Os11g10750,LOC_Os04g52100,LOC_Os01g01830,LOC_Os02g02320,LOC_Os04g32540,LOC_Os11g24374,LOC_Os10g36470,LOC_Os02g52420,LOC_Os01g22980,LOC_Os11g24180,LOC_Os01g22954,LOC_Os05g28280,LOC_Os07g32590,LOC_Os05g18604,LOC_Os02g46260,LOC_Os03g52080,LOC_Os03g52070,LOC_Os02g55130,LOC_Os02g55140,LOC_Os05g06660,LOC_Os09g28830,LOC_Os11g31980,LOC_Os04g44410,LOC_Os04g…	0.0233634
Molecular function	phosphotransferase activity, carboxyl group as acceptor	GO:0016774	5	0.00210387	2.91102	8	14	3256	16587	LOC_Os05g38150,LOC_Os08g25390,LOC_Os07g20544,LOC_Os01g58610,LOC_Os02g07260,LOC_Os06g45710,LOC_Os09g12290,LOC_Os05g41640,	0.023736
Molecular function	serine-type endopeptidase activity	GO:0004252	6	0.00225022	1.58099	36	116	3256	16587	LOC_Os01g52750,LOC_Os06g51410,LOC_Os10g43050,LOC_Os06g48650,LOC_Os05g13370,LOC_Os03g44830,LOC_Os09g36110,LOC_Os01g55740,LOC_Os08g35090,LOC_Os04g38640,LOC_Os11g15520,LOC_Os01g05430,LOC_Os01g01830,LOC_Os10g28030,LOC_Os06g41880,LOC_Os10g28020,LOC_Os01g58240,LOC_Os08g43320,LOC_Os05g05480,LOC_Os01g18100,LOC_Os01g56320,LOC_Os05g51450,LOC_Os03g19350,LOC_Os01g32350,LOC_Os02g44520,LOC_Os07g48960,LOC_Os01g…	0.0250658
Molecular function	oxidoreductase activity, acting on the CH-OH group of donors, NAD or NADP as acceptor	GO:0016616	5	0.00326808	1.49622	42	143	3256	16587	LOC_Os01g46070,LOC_Os01g27770,LOC_Os01g27750,LOC_Os01g13190,LOC_Os02g48460,LOC_Os08g44810,LOC_Os03g45320,LOC_Os01g24680,LOC_Os04g30760,LOC_Os01g74000,LOC_Os10g34230,LOC_Os07g16040,LOC_Os01g71280,LOC_Os02g30060,LOC_Os05g01970,LOC_Os04g42920,LOC_Os02g57180,LOC_Os03g20300,LOC_Os06g29180,LOC_Os04g01650,LOC_Os07g06890,LOC_Os07g22350,LOC_Os02g57040,LOC_Os05g49760,LOC_Os01g54030,LOC_Os04g44230,LOC_Os07g…	0.0359489
Molecular function	structural constituent of cytoskeleton	GO:0005200	3	0.00347897	2.97167	7	12	3256	16587	LOC_Os02g07060,LOC_Os11g14220,LOC_Os05g34170,LOC_Os01g18050,LOC_Os07g38730,LOC_Os03g51600,LOC_Os03g01530,	0.0377962
Molecular function	nucleobase-containing compound kinase activity	GO:0019205	6	0.00367257	2.13631	13	31	3256	16587	LOC_Os04g01530,LOC_Os08g19140,LOC_Os02g53790,LOC_Os11g20790,LOC_Os04g43750,LOC_Os03g20460,LOC_Os07g44630,LOC_Os02g35700,LOC_Os02g41590,LOC_Os11g16370,LOC_Os12g36194,LOC_Os10g41410,LOC_Os09g32820,	0.039413
Molecular function	actin binding	GO:0003779	5	0.00419785	2.18327	12	28	3256	16587	LOC_Os07g23200,LOC_Os05g06110,LOC_Os08g14230,LOC_Os08g37750,LOC_Os03g51250,LOC_Os08g34780,LOC_Os02g37580,LOC_Os06g44890,LOC_Os01g33080,LOC_Os03g24220,LOC_Os01g11040,LOC_Os12g43340,	0.0445073
Molecular function	DNA topoisomerase type II (double strand cut, ATP-hydrolyzing) activity	GO:0003918	10	0.00427814	3.63878	5	7	3256	16587	LOC_Os02g47150,LOC_Os01g13310,LOC_Os01g16290,LOC_Os12g42760,LOC_Os09g10770,	0.0448186
Molecular function	enzyme activator activity	GO:0008047	4	0.00499606	1.95934	15	39	3256	16587	LOC_Os04g30880,LOC_Os06g40704,LOC_Os01g72230,LOC_Os08g36150,LOC_Os02g11820,LOC_Os02g04650,LOC_Os05g31720,LOC_Os09g33600,LOC_Os03g17540,LOC_Os02g56570,LOC_Os03g63710,LOC_Os08g25010,LOC_Os01g68010,LOC_Os03g20720,LOC_Os08g42530,	0.0517239
Molecular function	DNA polymerase activity	GO:0034061	6	0.00504812	1.83394	18	50	3256	16587	LOC_Os08g36330,ChrSy.fgenesh.gene.76,LOC_Os12g10670,LOC_Os11g08330,LOC_Os03g03650,LOC_Os05g06840,LOC_Os12g19180,LOC_Os01g64820,LOC_Os12g13950,LOC_Os05g45340,LOC_Os08g02670,LOC_Os02g51660,LOC_Os02g30800,LOC_Os06g42770,LOC_Os06g47580,LOC_Os11g13990,LOC_Os04g54500,LOC_Os12g33956,	0.0516551
Molecular function	protein methyltransferase activity	GO:0008276	6	0.00589969	2.10798	12	29	3256	16587	LOC_Os04g45990,LOC_Os09g19560,LOC_Os11g38900,LOC_Os05g41172,LOC_Os10g34740,LOC_Os08g30910,LOC_Os02g47900,LOC_Os05g41800,LOC_Os01g59620,LOC_Os09g19830,LOC_Os04g58060,LOC_Os02g39800,	0.059675
Molecular function	N-methyltransferase activity	GO:0008170	6	0.00679886	2.15528	11	26	3256	16587	LOC_Os03g57280,LOC_Os04g45990,LOC_Os11g38900,LOC_Os05g41172,LOC_Os08g30910,LOC_Os02g47900,LOC_Os05g25870,LOC_Os01g59620,LOC_Os10g21360,LOC_Os09g19830,LOC_Os02g39800,	0.0650326
Molecular function	oxidoreductase activity, acting on CH-OH group of donors	GO:0016614	4	0.00806491	1.40322	46	167	3256	16587	LOC_Os01g46070,LOC_Os01g27770,LOC_Os01g27750,LOC_Os01g13190,LOC_Os02g48460,LOC_Os08g44810,LOC_Os03g45320,LOC_Os01g24680,LOC_Os04g30760,LOC_Os01g74000,LOC_Os10g34230,LOC_Os07g16040,LOC_Os01g71280,LOC_Os04g48400,LOC_Os05g49000,LOC_Os02g30060,LOC_Os05g01970,LOC_Os04g42920,LOC_Os02g57180,LOC_Os03g20300,LOC_Os06g29180,LOC_Os04g01650,LOC_Os07g06890,LOC_Os07g22350,LOC_Os02g57040,LOC_Os05g49760,LOC_Os01g…	0.0739283
Molecular function	GTPase binding	GO:0051020	5	0.00810436	2.03771	12	30	3256	16587	LOC_Os01g62990,LOC_Os03g14260,LOC_Os07g37750,LOC_Os05g28510,LOC_Os07g38760,LOC_Os03g18190,LOC_Os01g13430,LOC_Os03g46330,LOC_Os04g59494,LOC_Os03g18350,LOC_Os05g38000,LOC_Os02g47420,	0.0735241
Molecular function	metallopeptidase activity	GO:0008237	5	0.00874073	1.67156	21	64	3256	16587	LOC_Os08g44860,LOC_Os04g52100,LOC_Os06g47210,LOC_Os01g04900,LOC_Os10g36470,LOC_Os05g38400,LOC_Os02g52420,LOC_Os01g40820,LOC_Os03g11410,LOC_Os05g28280,LOC_Os07g32590,LOC_Os01g62500,LOC_Os02g58340,LOC_Os02g13360,LOC_Os02g55140,LOC_Os01g67590,LOC_Os02g12650,LOC_Os01g53720,LOC_Os09g19790,LOC_Os01g53700,LOC_Os02g45650,	0.0784882
Molecular function	tRNA binding	GO:0000049	6	0.00956547	3.18393	5	8	3256	16587	LOC_Os12g34860,LOC_Os05g48510,LOC_Os10g26130,LOC_Os01g60660,LOC_Os06g31210,	0.0850264
Molecular function	phosphofructokinase activity	GO:0008443	7	0.00971531	2.39731	8	17	3256	16587	LOC_Os06g22060,LOC_Os09g24910,LOC_Os06g13810,LOC_Os02g48360,LOC_Os06g05860,LOC_Os03g18310,LOC_Os01g09570,LOC_Os01g53680,	0.0854947
Molecular function	serine-type exopeptidase activity	GO:0070008	6	0.0104466	1.67026	20	61	3256	16587	LOC_Os06g51410,LOC_Os01g61690,LOC_Os11g10750,LOC_Os01g01830,LOC_Os02g02320,LOC_Os04g32540,LOC_Os11g24374,LOC_Os01g22980,LOC_Os11g24180,LOC_Os01g22954,LOC_Os05g18604,LOC_Os02g46260,LOC_Os03g52080,LOC_Os03g52070,LOC_Os02g55130,LOC_Os05g06660,LOC_Os09g28830,LOC_Os11g31980,LOC_Os04g44410,LOC_Os04g47360,	0.0910197
Molecular function	metalloexopeptidase activity	GO:0008235	6	0.0105903	2.7787	6	11	3256	16587	LOC_Os04g52100,LOC_Os10g36470,LOC_Os02g52420,LOC_Os05g28280,LOC_Os07g32590,LOC_Os02g55140,	0.0913669
Molecular function	DNA N-glycosylase activity	GO:0019104	6	0.0105903	2.7787	6	11	3256	16587	LOC_Os08g21330,LOC_Os06g43610,LOC_Os06g44050,LOC_Os04g42290,LOC_Os02g53430,LOC_Os04g57730,	0.0913669
Molecular function	protein domain specific binding	GO:0019904	4	0.0105903	2.7787	6	11	3256	16587	LOC_Os08g33370,LOC_Os06g03600,LOC_Os04g38870,LOC_Os03g50290,LOC_Os02g36974,LOC_Os01g11110,	0.0913669
Molecular function	intramolecular transferase activity	GO:0016866	4	0.0114767	1.77193	16	46	3256	16587	LOC_Os02g08410,LOC_Os12g38900,LOC_Os04g56520,LOC_Os02g04690,LOC_Os06g45250,LOC_Os04g58580,LOC_Os02g04750,LOC_Os02g04710,LOC_Os05g40420,LOC_Os05g19954,LOC_Os10g11140,LOC_Os05g43374,LOC_Os03g05806,LOC_Os02g51590,LOC_Os09g01620,LOC_Os09g19734,	0.0961857
Molecular function	GTPase activator activity	GO:0005096	6	0.0120778	1.89216	13	35	3256	16587	LOC_Os04g30880,LOC_Os06g40704,LOC_Os01g72230,LOC_Os02g11820,LOC_Os05g31720,LOC_Os09g33600,LOC_Os03g17540,LOC_Os02g56570,LOC_Os03g63710,LOC_Os08g25010,LOC_Os01g68010,LOC_Os03g20720,LOC_Os08g42530,	0.100268
Molecular function	phosphotransferase activity, phosphate group as acceptor	GO:0016776	5	0.0127174	2.18327	9	21	3256	16587	LOC_Os04g01530,LOC_Os08g19140,LOC_Os02g53790,LOC_Os11g20790,LOC_Os03g20460,LOC_Os07g44630,LOC_Os02g35700,LOC_Os12g36194,LOC_Os10g41410,	0.104592
Molecular function	transferase activity, transferring one-carbon groups	GO:0016741	4	0.0142734	1.26928	74	297	3256	16587	LOC_Os06g49140,LOC_Os05g47540,LOC_Os04g57080,LOC_Os04g51786,LOC_Os04g48140,LOC_Os04g01480,LOC_Os03g57280,LOC_Os07g14350,LOC_Os07g08500,LOC_Os06g04150,LOC_Os03g23970,LOC_Os02g45310,LOC_Os11g29390,LOC_Os04g45990,LOC_Os12g26060,LOC_Os09g24900,LOC_Os08g37780,LOC_Os06g06730,LOC_Os10g33720,LOC_Os09g19560,LOC_Os05g01470,LOC_Os04g59590,LOC_Os01g12560,LOC_Os03g12570,LOC_Os11g38900,LOC_Os03g52640,LOC_Os01g…	0.116301
Molecular function	nucleotidyltransferase activity	GO:0016779	5	0.0155057	1.35455	46	173	3256	16587	LOC_Os12g18530,LOC_Os03g11050,LOC_Os08g36330,LOC_Os03g38960,LOC_Os07g42395,LOC_Os04g54840,LOC_Os03g52460,ChrSy.fgenesh.gene.76,LOC_Os06g07190,LOC_Os12g10670,LOC_Os11g08330,LOC_Os03g03650,LOC_Os11g11070,LOC_Os05g06840,LOC_Os12g19180,LOC_Os07g13980,LOC_Os02g40460,LOC_Os01g64820,LOC_Os12g13950,LOC_Os11g08940,LOC_Os01g10140,LOC_Os07g07310,LOC_Os01g10130,LOC_Os05g45340,LOC_Os02g50330,LOC_Os07g07610,LO…	0.125184
Molecular function	amino acid binding	GO:0016597	6	0.01558	1.8396	13	36	3256	16587	LOC_Os02g39570,LOC_Os02g47150,LOC_Os07g38300,LOC_Os12g06670,LOC_Os08g42080,LOC_Os09g39740,LOC_Os08g01270,LOC_Os02g47590,LOC_Os08g15030,LOC_Os08g25390,LOC_Os07g20544,LOC_Os09g12290,LOC_Os02g34990,	0.12464
Molecular function	single-stranded DNA binding	GO:0003697	6	0.0162898	2.37733	7	15	3256	16587	LOC_Os01g07110,LOC_Os02g56880,LOC_Os03g43850,LOC_Os01g08190,LOC_Os01g71690,LOC_Os01g67510,LOC_Os05g43440,	0.129144
Molecular function	6-phosphofructokinase activity	GO:0003872	8	0.0162898	2.37733	7	15	3256	16587	LOC_Os06g22060,LOC_Os09g24910,LOC_Os06g13810,LOC_Os02g48360,LOC_Os06g05860,LOC_Os01g09570,LOC_Os01g53680,	0.129144
Molecular function	Ran GTPase binding	GO:0008536	8	0.0177015	2.54714	6	12	3256	16587	LOC_Os05g28510,LOC_Os07g38760,LOC_Os03g18190,LOC_Os01g13430,LOC_Os04g59494,LOC_Os03g18350,	0.137853
Molecular function	transferase activity, transferring acyl groups, acyl groups converted into alkyl on transfer	GO:0046912	5	0.0177015	2.54714	6	12	3256	16587	LOC_Os11g33240,LOC_Os01g19450,LOC_Os09g34960,LOC_Os11g04670,LOC_Os03g02710,LOC_Os07g38970,	0.137853
Molecular function	tRNA methyltransferase activity	GO:0008175	7	0.0177015	2.54714	6	12	3256	16587	LOC_Os03g57280,LOC_Os08g37780,LOC_Os09g29630,LOC_Os05g25870,LOC_Os10g21360,LOC_Os01g35170,	0.137853
Molecular function	histone methyltransferase activity	GO:0042054	7	0.0208485	2.14496	8	19	3256	16587	LOC_Os04g45990,LOC_Os11g38900,LOC_Os05g41172,LOC_Os08g30910,LOC_Os02g47900,LOC_Os01g59620,LOC_Os09g19830,LOC_Os02g39800,	0.158161
Molecular function	histone-lysine N-methyltransferase activity	GO:0018024	9	0.0208485	2.14496	8	19	3256	16587	LOC_Os04g45990,LOC_Os11g38900,LOC_Os05g41172,LOC_Os08g30910,LOC_Os02g47900,LOC_Os01g59620,LOC_Os09g19830,LOC_Os02g39800,	0.158161
Molecular function	lysine N-methyltransferase activity	GO:0016278	7	0.0208485	2.14496	8	19	3256	16587	LOC_Os04g45990,LOC_Os11g38900,LOC_Os05g41172,LOC_Os08g30910,LOC_Os02g47900,LOC_Os01g59620,LOC_Os09g19830,LOC_Os02g39800,	0.158161
Molecular function	protein-lysine N-methyltransferase activity	GO:0016279	8	0.0208485	2.14496	8	19	3256	16587	LOC_Os04g45990,LOC_Os11g38900,LOC_Os05g41172,LOC_Os08g30910,LOC_Os02g47900,LOC_Os01g59620,LOC_Os09g19830,LOC_Os02g39800,	0.158161
Molecular function	oxidoreductase activity, acting on the aldehyde or oxo group of donors, NAD or NADP as acceptor	GO:0016620	5	0.0223859	1.86791	11	30	3256	16587	LOC_Os06g45590,LOC_Os04g40950,LOC_Os02g07760,LOC_Os03g03720,LOC_Os07g09060,LOC_Os02g38920,LOC_Os07g48920,LOC_Os05g38150,LOC_Os02g07490,LOC_Os09g26880,LOC_Os03g42110,	0.164163
Molecular function	prenyltransferase activity	GO:0004659	5	0.0241392	2.22875	7	16	3256	16587	LOC_Os01g49110,LOC_Os03g59040,LOC_Os06g44840,LOC_Os03g09060,LOC_Os06g44790,LOC_Os05g28200,LOC_Os07g38850,	0.175558
Molecular function	damaged DNA binding	GO:0003684	6	0.0241392	2.22875	7	16	3256	16587	LOC_Os08g21330,LOC_Os08g33340,LOC_Os06g43610,LOC_Os02g08300,LOC_Os11g40150,LOC_Os06g47580,LOC_Os12g31370,	0.175558
Molecular function	oxidoreductase activity, acting on the aldehyde or oxo group of donors	GO:0016903	4	0.0248304	1.74278	13	38	3256	16587	LOC_Os06g45590,LOC_Os04g40950,LOC_Os02g07760,LOC_Os03g03720,LOC_Os07g09060,LOC_Os02g38920,LOC_Os04g02900,LOC_Os07g48920,LOC_Os05g38150,LOC_Os02g07490,LOC_Os07g49520,LOC_Os09g26880,LOC_Os03g42110,	0.177649
Molecular function	acid-amino acid ligase activity	GO:0016881	5	0.0256245	1.56115	19	62	3256	16587	LOC_Os02g42314,LOC_Os02g16040,LOC_Os01g60360,LOC_Os10g11260,LOC_Os07g07240,LOC_Os01g60410,LOC_Os07g49110,LOC_Os01g46926,LOC_Os01g16650,LOC_Os01g48280,LOC_Os01g42040,LOC_Os05g48390,LOC_Os01g16540,LOC_Os06g45000,LOC_Os09g12570,LOC_Os10g35940,LOC_Os01g03520,LOC_Os10g40130,LOC_Os04g49130,	0.181852
Molecular function	intramolecular oxidoreductase activity	GO:0016860	4	0.0289002	2.03771	8	20	3256	16587	LOC_Os01g05490,LOC_Os01g01369,LOC_Os02g16630,LOC_Os09g22090,LOC_Os07g36190,LOC_Os01g62420,LOC_Os06g14510,LOC_Os03g52340,	0.194139
Molecular function	carbohydrate transmembrane transporter activity	GO:0015144	4	0.0303677	2.54714	5	10	3256	16587	LOC_Os06g33210,LOC_Os01g67330,LOC_Os03g07480,LOC_Os07g38610,LOC_Os02g36700,	0.202451
Molecular function	organic acid binding	GO:0043177	4	0.0310013	1.5746	17	55	3256	16587	LOC_Os02g39570,LOC_Os02g47150,LOC_Os10g35470,LOC_Os07g38300,LOC_Os12g06670,LOC_Os03g58890,LOC_Os08g42080,LOC_Os09g39740,LOC_Os08g01270,LOC_Os02g47590,LOC_Os08g15030,LOC_Os08g25390,LOC_Os05g41010,LOC_Os07g20544,LOC_Os02g58070,LOC_Os09g12290,LOC_Os02g34990,	0.205121
Molecular function	carboxylic acid binding	GO:0031406	5	0.0310013	1.5746	17	55	3256	16587	LOC_Os02g39570,LOC_Os02g47150,LOC_Os10g35470,LOC_Os07g38300,LOC_Os12g06670,LOC_Os03g58890,LOC_Os08g42080,LOC_Os09g39740,LOC_Os08g01270,LOC_Os02g47590,LOC_Os08g15030,LOC_Os08g25390,LOC_Os05g41010,LOC_Os07g20544,LOC_Os02g58070,LOC_Os09g12290,LOC_Os02g34990,	0.205121
Molecular function	methyltransferase activity	GO:0008168	5	0.0317937	1.23335	69	285	3256	16587	LOC_Os06g49140,LOC_Os05g47540,LOC_Os04g57080,LOC_Os04g51786,LOC_Os04g48140,LOC_Os04g01480,LOC_Os03g57280,LOC_Os07g14350,LOC_Os07g08500,LOC_Os06g04150,LOC_Os03g23970,LOC_Os02g45310,LOC_Os11g29390,LOC_Os04g45990,LOC_Os12g26060,LOC_Os09g24900,LOC_Os08g37780,LOC_Os06g06730,LOC_Os10g33720,LOC_Os09g19560,LOC_Os05g01470,LOC_Os04g59590,LOC_Os03g12570,LOC_Os11g38900,LOC_Os03g52640,LOC_Os02g04660,LOC_Os09g…	0.198429
Molecular function	aminopeptidase activity	GO:0004177	6	0.034236	2.09765	7	17	3256	16587	LOC_Os12g37640,LOC_Os04g52100,LOC_Os10g36470,LOC_Os02g52420,LOC_Os05g28280,LOC_Os07g32590,LOC_Os02g55140,	0.212167
Molecular function	rRNA binding	GO:0019843	6	0.0346502	1.81939	10	28	3256	16587	LOC_Os03g62630,LOC_Os12g37610,LOC_Os04g56670,LOC_Os11g38959,LOC_Os01g67134,LOC_Os02g01332,LOC_Os03g24020,LOC_Os03g54040,LOC_Os11g34940,LOC_Os03g05980,	0.213232
Molecular function	small GTPase binding	GO:0031267	6	0.0419276	1.83394	9	25	3256	16587	LOC_Os01g62990,LOC_Os05g28510,LOC_Os07g38760,LOC_Os03g18190,LOC_Os01g13430,LOC_Os04g59494,LOC_Os03g18350,LOC_Os05g38000,LOC_Os02g47420,	0.215768
Molecular function	Ras GTPase binding	GO:0017016	7	0.0419276	1.83394	9	25	3256	16587	LOC_Os01g62990,LOC_Os05g28510,LOC_Os07g38760,LOC_Os03g18190,LOC_Os01g13430,LOC_Os04g59494,LOC_Os03g18350,LOC_Os05g38000,LOC_Os02g47420,	0.215768
Molecular function	ligase activity, forming carbon-sulfur bonds	GO:0016877	4	0.0468489	2.31559	5	11	3256	16587	LOC_Os01g19450,LOC_Os07g39780,LOC_Os01g16540,LOC_Os07g38970,LOC_Os11g30410,	0.238306
Molecular function	sodium ion transmembrane transporter activity	GO:0015081	8	0.0468489	2.31559	5	11	3256	16587	LOC_Os07g47100,LOC_Os04g31210,LOC_Os06g21360,LOC_Os12g07270,LOC_Os05g05590,	0.238306
Cellular component	ribosome	GO:0005840	6	0	1.74901	175	395	1091	4307	LOC_Os08g03450,LOC_Os05g27940,LOC_Os03g04750,LOC_Os01g24690,LOC_Os02g43600,LOC_Os05g37330,LOC_Os11g06750,LOC_Os01g48690,LOC_Os04g38750,LOC_Os03g62630,LOC_Os06g03790,LOC_Os12g37610,LOC_Os11g31650,LOC_Os03g18570,LOC_Os12g42180,LOC_Os04g25540,LOC_Os11g05370,LOC_Os02g28810,LOC_Os05g38580,LOC_Os07g42450,LOC_Os08g10608,LOC_Os09g08890,LOC_Os09g32520,LOC_Os08g41810,LOC_Os09g32532,LOC_Os03g49710,LOC_Os01g…	0
Cellular component	organelle	GO:0043226	3	0	1.39476	513	1452	1091	4307	LOC_Os03g11030,LOC_Os05g43170,LOC_Os03g51970,LOC_Os07g08460,LOC_Os09g20660,LOC_Os02g04080,LOC_Os01g31800,LOC_Os08g03450,LOC_Os05g27940,LOC_Os03g11040,LOC_Os05g48870,LOC_Os03g04750,LOC_Os10g28230,LOC_Os08g02130,LOC_Os07g36500,LOC_Os09g23730,LOC_Os02g56120,LOC_Os01g24690,LOC_Os02g04050,LOC_Os02g38250,LOC_Os02g43600,LOC_Os05g37330,LOC_Os02g06650,LOC_Os04g51792,LOC_Os07g23200,LOC_Os08g01660,LOC_Os11g…	0
Cellular component	non-membrane-bounded organelle	GO:0043228	4	0	1.74849	256	578	1091	4307	LOC_Os02g04080,LOC_Os01g31800,LOC_Os08g03450,LOC_Os05g27940,LOC_Os03g04750,LOC_Os10g28230,LOC_Os07g36500,LOC_Os09g23730,LOC_Os01g24690,LOC_Os02g04050,LOC_Os02g43600,LOC_Os05g37330,LOC_Os07g23200,LOC_Os11g06750,LOC_Os01g48690,LOC_Os04g38750,LOC_Os03g62630,LOC_Os06g03790,LOC_Os12g37610,LOC_Os11g31650,LOC_Os01g34870,LOC_Os03g18570,LOC_Os12g42180,LOC_Os04g25540,LOC_Os11g05370,LOC_Os02g28810,LOC_Os05g…	0
Cellular component	intracellular organelle	GO:0043229	4	0	1.39476	513	1452	1091	4307	LOC_Os03g11030,LOC_Os05g43170,LOC_Os03g51970,LOC_Os07g08460,LOC_Os09g20660,LOC_Os02g04080,LOC_Os01g31800,LOC_Os08g03450,LOC_Os05g27940,LOC_Os03g11040,LOC_Os05g48870,LOC_Os03g04750,LOC_Os10g28230,LOC_Os08g02130,LOC_Os07g36500,LOC_Os09g23730,LOC_Os02g56120,LOC_Os01g24690,LOC_Os02g04050,LOC_Os02g38250,LOC_Os02g43600,LOC_Os05g37330,LOC_Os02g06650,LOC_Os04g51792,LOC_Os07g23200,LOC_Os08g01660,LOC_Os11g…	0
Cellular component	intracellular non-membrane-bounded organelle	GO:0043232	5	0	1.74849	256	578	1091	4307	LOC_Os02g04080,LOC_Os01g31800,LOC_Os08g03450,LOC_Os05g27940,LOC_Os03g04750,LOC_Os10g28230,LOC_Os07g36500,LOC_Os09g23730,LOC_Os01g24690,LOC_Os02g04050,LOC_Os02g43600,LOC_Os05g37330,LOC_Os07g23200,LOC_Os11g06750,LOC_Os01g48690,LOC_Os04g38750,LOC_Os03g62630,LOC_Os06g03790,LOC_Os12g37610,LOC_Os11g31650,LOC_Os01g34870,LOC_Os03g18570,LOC_Os12g42180,LOC_Os04g25540,LOC_Os11g05370,LOC_Os02g28810,LOC_Os05g…	0
Cellular component	intracellular anatomical structure	GO:0005622	3	0	1.30237	769	2331	1091	4307	LOC_Os03g11030,LOC_Os05g43170,LOC_Os03g51970,LOC_Os07g08460,LOC_Os09g20660,LOC_Os02g04080,LOC_Os01g31800,LOC_Os02g58730,LOC_Os08g03450,LOC_Os05g27940,LOC_Os03g11040,LOC_Os03g38980,LOC_Os05g48870,LOC_Os09g33986,LOC_Os03g04750,LOC_Os02g42320,LOC_Os10g28230,LOC_Os02g53060,LOC_Os08g02130,LOC_Os07g36500,LOC_Os09g23730,LOC_Os10g37180,LOC_Os03g60870,LOC_Os02g56110,LOC_Os05g31160,LOC_Os07g46750,LOC_Os10g…	0
Cellular component	cytoplasm	GO:0005737	3	6.89133e-11	1.4197	228	634	1091	4307	LOC_Os05g43170,LOC_Os09g20660,LOC_Os03g38980,LOC_Os10g37180,LOC_Os02g56110,LOC_Os05g31160,LOC_Os07g46750,LOC_Os04g51786,LOC_Os02g06650,LOC_Os04g51792,LOC_Os07g23200,LOC_Os11g28980,LOC_Os05g51640,LOC_Os05g46290,LOC_Os03g18510,LOC_Os01g59340,LOC_Os06g48630,LOC_Os06g22070,LOC_Os04g57020,LOC_Os06g22060,LOC_Os06g03790,LOC_Os03g23950,LOC_Os08g01710,LOC_Os01g07250,LOC_Os03g63110,LOC_Os04g34460,LOC_Os03g…	2.45135e-09
Cellular component	chromosome	GO:0005694	6	1.44381e-07	1.95394	49	99	1091	4307	LOC_Os02g04080,LOC_Os01g31800,LOC_Os10g28230,LOC_Os07g36500,LOC_Os09g23730,LOC_Os02g04050,LOC_Os01g34870,LOC_Os01g67740,LOC_Os04g39280,LOC_Os02g55570,LOC_Os08g06600,LOC_Os01g64640,LOC_Os02g40680,LOC_Os05g38740,LOC_Os03g06670,LOC_Os10g26280,LOC_Os11g36390,LOC_Os03g53190,LOC_Os06g06510,LOC_Os08g16610,LOC_Os01g05630,LOC_Os01g62230,LOC_Os08g33100,LOC_Os09g39730,LOC_Os01g16290,LOC_Os03g08640,LOC_Os06g…	4.49387e-06
Cellular component	protein-containing complex	GO:0032991	2	1.62326e-05	1.22861	258	829	1091	4307	LOC_Os01g31800,LOC_Os09g33986,LOC_Os02g42320,LOC_Os10g28230,LOC_Os02g53060,LOC_Os07g36500,LOC_Os09g23730,LOC_Os10g37180,LOC_Os02g56110,LOC_Os07g46750,LOC_Os03g26970,LOC_Os02g56130,LOC_Os02g38250,LOC_Os07g23200,LOC_Os11g28980,LOC_Os03g18510,LOC_Os06g48630,LOC_Os06g22060,LOC_Os04g58350,LOC_Os01g72340,LOC_Os02g40514,LOC_Os01g34870,LOC_Os03g23950,LOC_Os12g42180,LOC_Os11g05370,LOC_Os03g07880,LOC_Os04g…	0.000449101
Cellular component	intracellular membrane-bounded organelle	GO:0043231	5	2.11904e-05	1.20789	287	938	1091	4307	LOC_Os03g11030,LOC_Os05g43170,LOC_Os03g51970,LOC_Os07g08460,LOC_Os09g20660,LOC_Os01g31800,LOC_Os03g11040,LOC_Os05g48870,LOC_Os10g28230,LOC_Os08g02130,LOC_Os07g36500,LOC_Os09g23730,LOC_Os02g56120,LOC_Os02g38250,LOC_Os02g06650,LOC_Os04g51792,LOC_Os08g01660,LOC_Os11g28980,LOC_Os05g51640,LOC_Os06g22070,LOC_Os05g46230,LOC_Os02g03580,LOC_Os04g57020,LOC_Os04g58350,LOC_Os06g03790,LOC_Os01g01970,LOC_Os09g…	0.000527641
Cellular component	membrane-bounded organelle	GO:0043227	4	2.47675e-05	1.20475	289	947	1091	4307	LOC_Os03g11030,LOC_Os05g43170,LOC_Os03g51970,LOC_Os07g08460,LOC_Os09g20660,LOC_Os01g31800,LOC_Os03g11040,LOC_Os05g48870,LOC_Os10g28230,LOC_Os08g02130,LOC_Os07g36500,LOC_Os09g23730,LOC_Os02g56120,LOC_Os02g38250,LOC_Os02g06650,LOC_Os04g51792,LOC_Os08g01660,LOC_Os11g28980,LOC_Os05g51640,LOC_Os06g22070,LOC_Os05g46230,LOC_Os02g03580,LOC_Os04g57020,LOC_Os04g58350,LOC_Os06g03790,LOC_Os01g01970,LOC_Os09g…	0.000560645
Cellular component	endomembrane system	GO:0012505	3	5.20386e-05	1.63687	51	123	1091	4307	LOC_Os05g43170,LOC_Os02g38250,LOC_Os11g28980,LOC_Os03g63110,LOC_Os07g10830,LOC_Os03g13750,LOC_Os03g22690,LOC_Os12g31640,LOC_Os12g32950,LOC_Os01g49026,LOC_Os09g24980,LOC_Os02g01010,LOC_Os07g14270,LOC_Os05g23600,LOC_Os04g35600,LOC_Os02g10790,LOC_Os02g10794,LOC_Os04g32550,LOC_Os03g12590,LOC_Os01g01369,LOC_Os07g10150,LOC_Os01g21850,LOC_Os06g20090,LOC_Os10g36480,LOC_Os01g01307,LOC_Os12g06870,LOC_Os12g…	0.0010798
Cellular component	proteasome complex	GO:0000502	6	9.67435e-05	2.42939	16	26	1091	4307	LOC_Os09g33986,LOC_Os02g42320,LOC_Os02g53060,LOC_Os03g26970,LOC_Os05g41180,LOC_Os06g04800,LOC_Os06g43570,LOC_Os09g36710,LOC_Os07g25420,LOC_Os09g37000,LOC_Os11g40140,LOC_Os01g59600,LOC_Os05g09490,LOC_Os09g32800,LOC_Os03g08280,LOC_Os06g06030,	0.00185301
Cellular component	endopeptidase complex	GO:1905369	5	0.00013744	2.3142	17	29	1091	4307	LOC_Os09g33986,LOC_Os02g42320,LOC_Os02g53060,LOC_Os03g26970,LOC_Os11g28980,LOC_Os05g41180,LOC_Os06g04800,LOC_Os06g43570,LOC_Os09g36710,LOC_Os07g25420,LOC_Os09g37000,LOC_Os11g40140,LOC_Os01g59600,LOC_Os05g09490,LOC_Os09g32800,LOC_Os03g08280,LOC_Os06g06030,	0.00244446
Cellular component	MCM complex	GO:0042555	3	0.000261476	3.94775	6	6	1091	4307	LOC_Os11g29380,LOC_Os05g14590,LOC_Os05g39850,LOC_Os02g55410,LOC_Os12g37400,LOC_Os01g36390,	0.0043405
Cellular component	proteasome core complex	GO:0005839	3	0.000315922	2.40298	14	23	1091	4307	LOC_Os09g33986,LOC_Os02g42320,LOC_Os02g53060,LOC_Os03g26970,LOC_Os05g41180,LOC_Os06g04800,LOC_Os06g43570,LOC_Os09g36710,LOC_Os11g40140,LOC_Os01g59600,LOC_Os05g09490,LOC_Os09g32800,LOC_Os03g08280,LOC_Os06g06030,	0.00491653
Cellular component	polymeric cytoskeletal fiber	GO:0099513	6	0.00043612	2.27755	15	26	1091	4307	LOC_Os02g07060,LOC_Os02g10690,LOC_Os11g14220,LOC_Os07g32390,LOC_Os07g08790,LOC_Os05g34170,LOC_Os02g57150,LOC_Os01g18050,LOC_Os03g11400,LOC_Os07g38730,LOC_Os03g51600,LOC_Os04g56970,LOC_Os03g01530,LOC_Os03g58480,LOC_Os05g06450,	0.00638787
Cellular component	supramolecular fiber	GO:0099512	5	0.00043612	2.27755	15	26	1091	4307	LOC_Os02g07060,LOC_Os02g10690,LOC_Os11g14220,LOC_Os07g32390,LOC_Os07g08790,LOC_Os05g34170,LOC_Os02g57150,LOC_Os01g18050,LOC_Os03g11400,LOC_Os07g38730,LOC_Os03g51600,LOC_Os04g56970,LOC_Os03g01530,LOC_Os03g58480,LOC_Os05g06450,	0.00638787
Cellular component	microtubule	GO:0005874	7	0.00043612	2.27755	15	26	1091	4307	LOC_Os02g07060,LOC_Os02g10690,LOC_Os11g14220,LOC_Os07g32390,LOC_Os07g08790,LOC_Os05g34170,LOC_Os02g57150,LOC_Os01g18050,LOC_Os03g11400,LOC_Os07g38730,LOC_Os03g51600,LOC_Os04g56970,LOC_Os03g01530,LOC_Os03g58480,LOC_Os05g06450,	0.00638787
Cellular component	supramolecular polymer	GO:0099081	4	0.00043612	2.27755	15	26	1091	4307	LOC_Os02g07060,LOC_Os02g10690,LOC_Os11g14220,LOC_Os07g32390,LOC_Os07g08790,LOC_Os05g34170,LOC_Os02g57150,LOC_Os01g18050,LOC_Os03g11400,LOC_Os07g38730,LOC_Os03g51600,LOC_Os04g56970,LOC_Os03g01530,LOC_Os03g58480,LOC_Os05g06450,	0.00638787
Cellular component	transcription regulator complex	GO:0005667	3	0.00067459	2.09724	17	32	1091	4307	LOC_Os04g58350,LOC_Os03g07880,LOC_Os02g33430,LOC_Os02g03340,LOC_Os10g30420,LOC_Os03g43800,LOC_Os06g13670,LOC_Os01g48700,LOC_Os02g50630,LOC_Os05g01710,LOC_Os12g06200,LOC_Os03g29760,LOC_Os03g32590,LOC_Os07g41720,LOC_Os01g63940,LOC_Os05g43450,LOC_Os07g06470,	0.00799871
Cellular component	endoplasmic reticulum	GO:0005783	6	0.000677441	1.77649	27	60	1091	4307	LOC_Os05g43170,LOC_Os11g28980,LOC_Os03g63110,LOC_Os07g10830,LOC_Os03g13750,LOC_Os12g32950,LOC_Os01g49026,LOC_Os02g01010,LOC_Os07g14270,LOC_Os05g23600,LOC_Os04g35600,LOC_Os04g32550,LOC_Os01g01369,LOC_Os10g36480,LOC_Os01g01307,LOC_Os05g01262,LOC_Os01g68324,LOC_Os01g23740,LOC_Os04g32950,LOC_Os02g34940,LOC_Os01g04030,LOC_Os04g36859,LOC_Os12g34460,LOC_Os03g26090,LOC_Os03g52340,LOC_Os05g06430,LOC_Os06g…	0.00766741
Cellular component	supramolecular complex	GO:0099080	3	0.000753716	2.1932	15	27	1091	4307	LOC_Os02g07060,LOC_Os02g10690,LOC_Os11g14220,LOC_Os07g32390,LOC_Os07g08790,LOC_Os05g34170,LOC_Os02g57150,LOC_Os01g18050,LOC_Os03g11400,LOC_Os07g38730,LOC_Os03g51600,LOC_Os04g56970,LOC_Os03g01530,LOC_Os03g58480,LOC_Os05g06450,	0.00815979
Cellular component	peptidase complex	GO:1905368	4	0.000881701	1.97388	19	38	1091	4307	LOC_Os09g33986,LOC_Os02g42320,LOC_Os02g53060,LOC_Os03g26970,LOC_Os11g28980,LOC_Os05g41180,LOC_Os06g04800,LOC_Os06g43570,LOC_Os09g36710,LOC_Os07g25420,LOC_Os09g37000,LOC_Os11g40140,LOC_Os01g59600,LOC_Os05g09490,LOC_Os01g04030,LOC_Os04g36859,LOC_Os09g32800,LOC_Os03g08280,LOC_Os06g06030,	0.00914765
Cellular component	DNA packaging complex	GO:0044815	3	0.000927617	1.74737	27	61	1091	4307	LOC_Os01g31800,LOC_Os10g28230,LOC_Os07g36500,LOC_Os09g23730,LOC_Os01g34870,LOC_Os01g64640,LOC_Os05g38740,LOC_Os03g06670,LOC_Os03g53190,LOC_Os06g06510,LOC_Os01g05630,LOC_Os01g62230,LOC_Os08g33100,LOC_Os09g39730,LOC_Os06g06480,LOC_Os06g06460,LOC_Os05g02300,LOC_Os02g45940,LOC_Os05g41080,LOC_Os05g49860,LOC_Os11g05730,LOC_Os08g38300,LOC_Os04g34240,LOC_Os03g27310,LOC_Os05g36280,LOC_Os03g17100,LOC_Os09g…	0.00923906
Cellular component	origin recognition complex	GO:0000808	3	0.00103579	3.94775	5	5	1091	4307	LOC_Os10g26280,LOC_Os03g08640,LOC_Os03g55200,LOC_Os07g43540,LOC_Os06g08790,	0.00991969
Cellular component	nuclear pore	GO:0005643	3	0.00107713	2.73306	9	13	1091	4307	LOC_Os02g38250,LOC_Os03g22690,LOC_Os02g10790,LOC_Os02g10794,LOC_Os06g20090,LOC_Os12g06870,LOC_Os12g06890,LOC_Os01g28690,LOC_Os01g63780,	0.00993354
Cellular component	microtubule cytoskeleton	GO:0015630	7	0.00131721	1.92326	19	39	1091	4307	LOC_Os02g07060,LOC_Os02g10690,LOC_Os11g14220,LOC_Os05g06260,LOC_Os07g32390,LOC_Os07g08790,LOC_Os05g34170,LOC_Os04g38880,LOC_Os02g57150,LOC_Os01g18050,LOC_Os03g11400,LOC_Os07g38730,LOC_Os12g41290,LOC_Os03g51600,LOC_Os04g42330,LOC_Os04g56970,LOC_Os03g01530,LOC_Os03g58480,LOC_Os05g06450,	0.0117138
Cellular component	protein-DNA complex	GO:0032993	3	0.00167509	1.71069	26	60	1091	4307	LOC_Os01g31800,LOC_Os10g28230,LOC_Os07g36500,LOC_Os09g23730,LOC_Os01g64640,LOC_Os05g38740,LOC_Os03g06670,LOC_Os03g53190,LOC_Os06g06510,LOC_Os01g05630,LOC_Os01g62230,LOC_Os08g33100,LOC_Os09g39730,LOC_Os06g06480,LOC_Os06g06460,LOC_Os05g02300,LOC_Os02g45940,LOC_Os05g41080,LOC_Os05g49860,LOC_Os11g05730,LOC_Os08g38300,LOC_Os04g34240,LOC_Os03g27310,LOC_Os05g36280,LOC_Os03g17100,LOC_Os09g38020,	0.0143827
Cellular component	nucleosome	GO:0000786	4	0.00167509	1.71069	26	60	1091	4307	LOC_Os01g31800,LOC_Os10g28230,LOC_Os07g36500,LOC_Os09g23730,LOC_Os01g64640,LOC_Os05g38740,LOC_Os03g06670,LOC_Os03g53190,LOC_Os06g06510,LOC_Os01g05630,LOC_Os01g62230,LOC_Os08g33100,LOC_Os09g39730,LOC_Os06g06480,LOC_Os06g06460,LOC_Os05g02300,LOC_Os02g45940,LOC_Os05g41080,LOC_Os05g49860,LOC_Os11g05730,LOC_Os08g38300,LOC_Os04g34240,LOC_Os03g27310,LOC_Os05g36280,LOC_Os03g17100,LOC_Os09g38020,	0.0143827
Cellular component	nuclear envelope	GO:0005635	5	0.0023407	2.53784	9	14	1091	4307	LOC_Os02g38250,LOC_Os03g22690,LOC_Os02g10790,LOC_Os02g10794,LOC_Os06g20090,LOC_Os12g06870,LOC_Os12g06890,LOC_Os01g28690,LOC_Os01g63780,	0.0188011
Cellular component	chromatin	GO:0000785	3	0.00293523	1.65551	26	62	1091	4307	LOC_Os01g31800,LOC_Os10g28230,LOC_Os07g36500,LOC_Os09g23730,LOC_Os01g64640,LOC_Os05g38740,LOC_Os03g06670,LOC_Os03g53190,LOC_Os06g06510,LOC_Os01g05630,LOC_Os01g62230,LOC_Os08g33100,LOC_Os09g39730,LOC_Os06g06480,LOC_Os06g06460,LOC_Os05g02300,LOC_Os02g45940,LOC_Os05g41080,LOC_Os05g49860,LOC_Os11g05730,LOC_Os08g38300,LOC_Os04g34240,LOC_Os03g27310,LOC_Os05g36280,LOC_Os03g17100,LOC_Os09g38020,	0.0228397
Cellular component	cytosol	GO:0005829	3	0.0043137	2.17126	11	20	1091	4307	LOC_Os06g22060,LOC_Os09g24910,LOC_Os06g13810,LOC_Os10g08550,LOC_Os02g48360,LOC_Os03g15950,LOC_Os06g05860,LOC_Os06g04510,LOC_Os09g20820,LOC_Os01g09570,LOC_Os01g53680,	0.0325488
Cellular component	cytoskeleton	GO:0005856	6	0.00464954	1.5791	28	70	1091	4307	LOC_Os07g23200,LOC_Os02g07060,LOC_Os02g10690,LOC_Os11g29350,LOC_Os11g14220,LOC_Os05g06260,LOC_Os06g29350,LOC_Os05g46030,LOC_Os07g32390,LOC_Os02g53740,LOC_Os07g08790,LOC_Os05g34170,LOC_Os04g38880,LOC_Os02g57150,LOC_Os04g57140,LOC_Os01g18050,LOC_Os03g11400,LOC_Os07g38730,LOC_Os12g41290,LOC_Os03g51600,LOC_Os04g42330,LOC_Os04g56970,LOC_Os03g01530,LOC_Os03g58480,LOC_Os10g25565,LOC_Os07g37560,LOC_Os05g…	0.034051
Cellular component	chromosomal region	GO:0098687	3	0.00490736	3.2898	5	6	1091	4307	LOC_Os04g39280,LOC_Os02g55570,LOC_Os08g06600,LOC_Os02g40680,LOC_Os03g38010,	0.0349124
Cellular component	nucleus	GO:0005634	6	0.00616642	1.15074	209	717	1091	4307	LOC_Os03g11030,LOC_Os03g51970,LOC_Os07g08460,LOC_Os01g31800,LOC_Os03g11040,LOC_Os05g48870,LOC_Os10g28230,LOC_Os08g02130,LOC_Os07g36500,LOC_Os09g23730,LOC_Os02g56120,LOC_Os02g38250,LOC_Os08g01660,LOC_Os05g51640,LOC_Os05g46230,LOC_Os02g03580,LOC_Os04g58350,LOC_Os01g01970,LOC_Os09g25440,LOC_Os06g42490,LOC_Os05g43920,LOC_Os05g32430,LOC_Os05g41390,LOC_Os04g42010,LOC_Os11g32110,LOC_Os02g04810,LOC_Os03g…	0.042651
Cellular component	envelope	GO:0031975	3	0.0106816	1.48682	29	77	1091	4307	LOC_Os09g20660,LOC_Os02g38250,LOC_Os02g06650,LOC_Os02g16830,LOC_Os02g16820,LOC_Os03g13730,LOC_Os05g45740,LOC_Os03g22690,LOC_Os07g45320,LOC_Os03g02270,LOC_Os01g16910,LOC_Os02g10790,LOC_Os02g10794,LOC_Os06g20090,LOC_Os12g06870,LOC_Os12g06890,LOC_Os01g49190,LOC_Os05g47980,LOC_Os01g28690,LOC_Os01g41610,LOC_Os01g63780,LOC_Os01g40570,LOC_Os12g37419,LOC_Os05g23720,LOC_Os05g45950,LOC_Os03g14890,LOC_Os01g…	0.0718842
Cellular component	transferase complex, transferring phosphorus-containing groups	GO:0061695	5	0.0173778	1.69189	15	35	1091	4307	LOC_Os06g22060,LOC_Os09g24910,LOC_Os12g10670,LOC_Os06g13810,LOC_Os02g48360,LOC_Os05g45340,LOC_Os05g01710,LOC_Os06g05860,LOC_Os08g02670,LOC_Os03g32590,LOC_Os11g13990,LOC_Os01g63940,LOC_Os01g09570,LOC_Os05g43450,LOC_Os01g53680,	0.103026
Cellular component	organelle envelope	GO:0031967	4	0.0210226	1.4404	27	74	1091	4307	LOC_Os09g20660,LOC_Os02g38250,LOC_Os02g06650,LOC_Os03g13730,LOC_Os05g45740,LOC_Os03g22690,LOC_Os07g45320,LOC_Os03g02270,LOC_Os01g16910,LOC_Os02g10790,LOC_Os02g10794,LOC_Os06g20090,LOC_Os12g06870,LOC_Os12g06890,LOC_Os01g49190,LOC_Os05g47980,LOC_Os01g28690,LOC_Os01g41610,LOC_Os01g63780,LOC_Os01g40570,LOC_Os12g37419,LOC_Os05g23720,LOC_Os05g45950,LOC_Os03g14890,LOC_Os01g74640,LOC_Os03g10510,LOC_Os09g…	0.121735
Cellular component	proteasome core complex, alpha-subunit complex	GO:0019773	3	0.0258742	2.12571	7	13	1091	4307	LOC_Os02g42320,LOC_Os03g26970,LOC_Os05g41180,LOC_Os09g36710,LOC_Os11g40140,LOC_Os01g59600,LOC_Os03g08280,	0.146425
Cellular component	eukaryotic translation initiation factor 3 complex	GO:0005852	3	0.0287311	2.46735	5	8	1091	4307	LOC_Os03g08450,LOC_Os05g13950,LOC_Os10g41960,LOC_Os02g02990,LOC_Os07g03230,	0.158979
Cellular component	signal recognition particle	GO:0048500	4	0.0287311	2.46735	5	8	1091	4307	LOC_Os01g66560,LOC_Os11g05556,LOC_Os11g05552,LOC_Os06g14550,LOC_Os06g23430,	0.158979
Cellular component	spindle	GO:0005819	6	0.0290245	1.97388	8	16	1091	4307	LOC_Os02g10690,LOC_Os05g06260,LOC_Os07g32390,LOC_Os07g08790,LOC_Os03g11400,LOC_Os12g41290,LOC_Os04g42330,LOC_Os03g58480,	0.153768
Cellular component	RNA polymerase II transcription regulator complex	GO:0090575	4	0.0318244	1.79443	10	22	1091	4307	LOC_Os04g58350,LOC_Os03g07880,LOC_Os02g03340,LOC_Os05g01710,LOC_Os03g29760,LOC_Os03g32590,LOC_Os07g41720,LOC_Os01g63940,LOC_Os05g43450,LOC_Os07g06470,	0.165089
Cellular component	outer membrane	GO:0019867	4	0.0321186	1.73701	11	25	1091	4307	LOC_Os02g16830,LOC_Os02g16820,LOC_Os03g13730,LOC_Os03g02270,LOC_Os01g16910,LOC_Os03g16440,LOC_Os01g40570,LOC_Os05g45950,LOC_Os03g10510,LOC_Os05g43470,LOC_Os09g19734,	0.163215
Cellular component	ribonucleoprotein complex	GO:1990904	3	0.0372653	1.29435	40	122	1091	4307	LOC_Os02g40514,LOC_Os12g42180,LOC_Os11g05370,LOC_Os04g42010,LOC_Os07g42450,LOC_Os08g41810,LOC_Os03g13800,LOC_Os11g38959,LOC_Os08g23710,LOC_Os01g61814,LOC_Os01g59500,LOC_Os01g64090,LOC_Os11g29190,LOC_Os05g32220,LOC_Os03g34040,LOC_Os01g66560,LOC_Os07g08660,LOC_Os03g14530,LOC_Os08g44380,LOC_Os08g44450,LOC_Os03g12020,LOC_Os03g28410,LOC_Os07g10256,LOC_Os08g21840,LOC_Os09g32976,LOC_Os02g21660,LOC_Os10g…	0.185581
Biological process	peptide biosynthetic process	GO:0043043	7	0	1.97324	234	566	2404	11474	LOC_Os08g03450,LOC_Os05g27940,LOC_Os03g38980,LOC_Os03g04750,LOC_Os05g31160,LOC_Os07g46750,LOC_Os01g24690,LOC_Os05g34290,LOC_Os02g43600,LOC_Os05g37330,LOC_Os11g06750,LOC_Os01g48690,LOC_Os02g38210,LOC_Os04g38750,LOC_Os03g62630,LOC_Os06g03790,LOC_Os12g37610,LOC_Os11g31650,LOC_Os03g18570,LOC_Os07g38300,LOC_Os12g42180,LOC_Os04g25540,LOC_Os11g05370,LOC_Os02g28810,LOC_Os05g38580,LOC_Os08g19850,LOC_Os03g…	0
Biological process	peptide metabolic process	GO:0006518	6	0	1.95853	238	580	2404	11474	LOC_Os08g03450,LOC_Os05g27940,LOC_Os03g38980,LOC_Os03g04750,LOC_Os05g31160,LOC_Os07g46750,LOC_Os01g24690,LOC_Os05g34290,LOC_Os02g43600,LOC_Os05g37330,LOC_Os11g06750,LOC_Os01g48690,LOC_Os02g38210,LOC_Os04g38750,LOC_Os03g62630,LOC_Os06g03790,LOC_Os12g37610,LOC_Os11g31650,LOC_Os03g18570,LOC_Os07g38300,LOC_Os12g42180,LOC_Os04g25540,LOC_Os11g05370,LOC_Os02g28810,LOC_Os05g38580,LOC_Os08g19850,LOC_Os03g…	0
Biological process	amide biosynthetic process	GO:0043604	6	0	1.9286	238	589	2404	11474	LOC_Os08g03450,LOC_Os05g27940,LOC_Os03g38980,LOC_Os03g04750,LOC_Os05g31160,LOC_Os07g46750,LOC_Os01g24690,LOC_Os05g34290,LOC_Os02g43600,LOC_Os05g37330,LOC_Os11g06750,LOC_Os01g48690,LOC_Os02g38210,LOC_Os04g38750,LOC_Os03g62630,LOC_Os06g03790,LOC_Os12g37610,LOC_Os11g31650,LOC_Os03g18570,LOC_Os07g38300,LOC_Os12g42180,LOC_Os04g25540,LOC_Os11g05370,LOC_Os02g28810,LOC_Os05g38580,LOC_Os08g19850,LOC_Os03g…	0
Biological process	movement of cell or subcellular component	GO:0006928	3	0	3.9774	40	48	2404	11474	LOC_Os05g02670,LOC_Os02g28850,LOC_Os12g42160,LOC_Os05g33030,LOC_Os04g30720,LOC_Os03g02290,LOC_Os11g35090,LOC_Os10g36880,LOC_Os05g44560,LOC_Os11g44880,LOC_Os05g06280,LOC_Os04g53760,LOC_Os09g02650,LOC_Os03g53920,LOC_Os02g13580,LOC_Os02g13570,LOC_Os03g56260,LOC_Os04g57140,LOC_Os05g38480,LOC_Os08g43400,LOC_Os02g56540,LOC_Os03g18980,LOC_Os11g42800,LOC_Os07g01490,LOC_Os03g39020,LOC_Os01g42070,LOC_Os02g…	0
Biological process	microtubule-based movement	GO:0007018	4	0	3.9774	40	48	2404	11474	LOC_Os05g02670,LOC_Os02g28850,LOC_Os12g42160,LOC_Os05g33030,LOC_Os04g30720,LOC_Os03g02290,LOC_Os11g35090,LOC_Os10g36880,LOC_Os05g44560,LOC_Os11g44880,LOC_Os05g06280,LOC_Os04g53760,LOC_Os09g02650,LOC_Os03g53920,LOC_Os02g13580,LOC_Os02g13570,LOC_Os03g56260,LOC_Os04g57140,LOC_Os05g38480,LOC_Os08g43400,LOC_Os02g56540,LOC_Os03g18980,LOC_Os11g42800,LOC_Os07g01490,LOC_Os03g39020,LOC_Os01g42070,LOC_Os02g…	0
Biological process	organonitrogen compound biosynthetic process	GO:1901566	5	0	1.66496	345	989	2404	11474	LOC_Os08g03450,LOC_Os05g27940,LOC_Os03g38980,LOC_Os03g04750,LOC_Os12g41780,LOC_Os05g31160,LOC_Os07g46750,LOC_Os02g08410,LOC_Os01g24690,LOC_Os05g34290,LOC_Os02g43600,LOC_Os03g07840,LOC_Os05g37330,LOC_Os02g39570,LOC_Os10g31820,LOC_Os11g28980,LOC_Os11g06750,LOC_Os01g13190,LOC_Os01g48690,LOC_Os02g38210,LOC_Os04g38750,LOC_Os03g62630,LOC_Os06g03790,LOC_Os12g37610,LOC_Os11g31650,LOC_Os03g18570,LOC_Os07g…	0
Biological process	cellular nitrogen compound metabolic process	GO:0034641	4	0	1.29431	653	2408	2404	11474	LOC_Os01g13150,LOC_Os03g51970,LOC_Os07g08460,LOC_Os06g49140,LOC_Os08g03450,LOC_Os05g27940,LOC_Os03g38980,LOC_Os05g48870,LOC_Os03g04750,LOC_Os08g02130,LOC_Os09g23730,LOC_Os03g38960,LOC_Os05g13300,LOC_Os05g35520,LOC_Os05g31160,LOC_Os07g46750,LOC_Os07g42395,LOC_Os02g56120,LOC_Os01g24690,LOC_Os04g54840,LOC_Os05g34290,LOC_Os04g51786,LOC_Os02g43600,LOC_Os05g46270,LOC_Os03g07840,LOC_Os05g37330,LOC_Os11g…	0
Biological process	DNA replication	GO:0006260	7	1.11022e-16	3.49443	41	56	2404	11474	LOC_Os08g36330,LOC_Os02g56100,LOC_Os02g56130,LOC_Os06g07210,LOC_Os11g29380,LOC_Os08g06620,LOC_Os12g10670,LOC_Os11g08330,LOC_Os03g03650,LOC_Os10g26280,LOC_Os09g36820,LOC_Os11g36390,LOC_Os05g06840,LOC_Os11g03430,LOC_Os02g52460,LOC_Os10g34750,LOC_Os01g64820,LOC_Os05g14590,LOC_Os05g39850,LOC_Os12g13950,LOC_Os03g08640,LOC_Os02g55410,LOC_Os05g45340,LOC_Os03g11540,LOC_Os12g03130,LOC_Os08g02670,LOC_Os02g…	1.68754e-14
Biological process	translation	GO:0006412	8	1.11022e-16	1.99156	232	556	2404	11474	LOC_Os08g03450,LOC_Os05g27940,LOC_Os03g38980,LOC_Os03g04750,LOC_Os05g31160,LOC_Os07g46750,LOC_Os01g24690,LOC_Os02g43600,LOC_Os05g37330,LOC_Os11g06750,LOC_Os01g48690,LOC_Os02g38210,LOC_Os04g38750,LOC_Os03g62630,LOC_Os06g03790,LOC_Os12g37610,LOC_Os11g31650,LOC_Os03g18570,LOC_Os07g38300,LOC_Os12g42180,LOC_Os04g25540,LOC_Os11g05370,LOC_Os02g28810,LOC_Os05g38580,LOC_Os08g19850,LOC_Os03g23970,LOC_Os01g…	1.68754e-14
Biological process	cellular amide metabolic process	GO:0043603	5	1.11022e-16	1.91698	245	610	2404	11474	LOC_Os08g03450,LOC_Os05g27940,LOC_Os03g38980,LOC_Os03g04750,LOC_Os05g31160,LOC_Os07g46750,LOC_Os01g24690,LOC_Os05g34290,LOC_Os02g43600,LOC_Os05g37330,LOC_Os11g06750,LOC_Os01g48690,LOC_Os02g38210,LOC_Os04g38750,LOC_Os03g62630,LOC_Os06g03790,LOC_Os12g37610,LOC_Os11g31650,LOC_Os03g18570,LOC_Os07g38300,LOC_Os12g42180,LOC_Os04g25540,LOC_Os11g05370,LOC_Os02g28810,LOC_Os05g38580,LOC_Os08g19850,LOC_Os03g…	1.68754e-14
Biological process	microtubule-based process	GO:0007017	3	3.33067e-16	3.27442	59	86	2404	11474	LOC_Os05g02670,LOC_Os02g28850,LOC_Os12g42160,LOC_Os02g07060,LOC_Os05g33030,LOC_Os04g30720,LOC_Os11g14220,LOC_Os03g02290,LOC_Os11g35090,LOC_Os10g36880,LOC_Os05g06260,LOC_Os05g33890,LOC_Os05g44560,LOC_Os11g44880,LOC_Os05g06280,LOC_Os04g53760,LOC_Os09g02650,LOC_Os03g53920,LOC_Os02g13580,LOC_Os02g13570,LOC_Os03g56260,LOC_Os05g34170,LOC_Os04g38880,LOC_Os04g57140,LOC_Os01g49200,LOC_Os05g38480,LOC_Os08g…	3.6819e-14
Biological process	organic substance biosynthetic process	GO:1901576	4	5.55112e-16	1.28568	657	2439	2404	11474	LOC_Os03g12360,LOC_Os03g51970,LOC_Os07g08460,LOC_Os03g63930,LOC_Os08g03450,LOC_Os08g36330,LOC_Os05g27940,LOC_Os03g38980,LOC_Os05g48870,LOC_Os03g04750,LOC_Os12g41780,LOC_Os09g23730,LOC_Os03g38960,LOC_Os02g56100,LOC_Os05g31160,LOC_Os07g46750,LOC_Os07g42395,LOC_Os02g56120,LOC_Os02g08410,LOC_Os01g24690,LOC_Os04g54840,LOC_Os02g56130,LOC_Os05g34290,LOC_Os02g43600,LOC_Os03g59040,LOC_Os03g07840,LOC_Os05g…	5.62513e-14
Biological process	cellular process	GO:0009987	2	7.77156e-16	1.15843	1748	7202	2404	11474	LOC_Os10g20310,LOC_Os03g12360,LOC_Os01g13150,LOC_Os05g43170,LOC_Os01g46070,LOC_Os03g51970,LOC_Os07g08460,LOC_Os09g20660,LOC_Os02g04080,LOC_Os01g49110,LOC_Os01g31800,LOC_Os06g49140,LOC_Os02g58730,LOC_Os03g63930,LOC_Os08g03450,LOC_Os08g36330,LOC_Os05g27940,LOC_Os03g38980,LOC_Os05g48870,LOC_Os09g33986,LOC_Os03g04750,LOC_Os08g28730,LOC_Os06g18830,LOC_Os12g41780,LOC_Os07g29390,LOC_Os03g60880,LOC_Os02g…	7.2694e-14
Biological process	cellular biosynthetic process	GO:0044249	4	3.21965e-15	1.28325	645	2399	2404	11474	LOC_Os03g12360,LOC_Os03g51970,LOC_Os07g08460,LOC_Os03g63930,LOC_Os08g03450,LOC_Os08g36330,LOC_Os05g27940,LOC_Os03g38980,LOC_Os05g48870,LOC_Os03g04750,LOC_Os12g41780,LOC_Os09g23730,LOC_Os03g38960,LOC_Os02g56100,LOC_Os05g31160,LOC_Os07g46750,LOC_Os07g42395,LOC_Os02g56120,LOC_Os02g08410,LOC_Os01g24690,LOC_Os04g54840,LOC_Os02g56130,LOC_Os05g34290,LOC_Os02g43600,LOC_Os03g07840,LOC_Os05g37330,LOC_Os02g…	2.79649e-13
Biological process	small molecule metabolic process	GO:0044281	3	2.16493e-14	1.51629	264	831	2404	11474	LOC_Os01g46070,LOC_Os03g63930,LOC_Os03g38980,LOC_Os08g28730,LOC_Os10g37180,LOC_Os02g08410,LOC_Os07g48510,LOC_Os03g07840,LOC_Os02g39570,LOC_Os10g31820,LOC_Os02g19970,LOC_Os06g39750,LOC_Os01g04260,LOC_Os01g13190,LOC_Os01g59340,LOC_Os06g22060,LOC_Os01g51410,LOC_Os02g03540,LOC_Os06g45590,LOC_Os03g60090,LOC_Os12g38900,LOC_Os03g56820,LOC_Os08g43580,LOC_Os08g44810,LOC_Os07g42420,LOC_Os03g45320,LOC_Os01g…	1.75504e-12
Biological process	oxoacid metabolic process	GO:0043436	5	5.06262e-14	1.6691	178	509	2404	11474	LOC_Os01g46070,LOC_Os03g63930,LOC_Os03g38980,LOC_Os10g37180,LOC_Os02g08410,LOC_Os02g39570,LOC_Os10g31820,LOC_Os02g19970,LOC_Os06g39750,LOC_Os01g04260,LOC_Os01g13190,LOC_Os06g22060,LOC_Os01g51410,LOC_Os03g60090,LOC_Os12g38900,LOC_Os03g56820,LOC_Os08g43580,LOC_Os08g44810,LOC_Os07g42420,LOC_Os03g45320,LOC_Os01g24680,LOC_Os08g19850,LOC_Os01g09000,LOC_Os11g29370,LOC_Os11g29390,LOC_Os12g26060,LOC_Os07g…	3.84759e-12
Biological process	carboxylic acid metabolic process	GO:0019752	6	5.06262e-14	1.6691	178	509	2404	11474	LOC_Os01g46070,LOC_Os03g63930,LOC_Os03g38980,LOC_Os10g37180,LOC_Os02g08410,LOC_Os02g39570,LOC_Os10g31820,LOC_Os02g19970,LOC_Os06g39750,LOC_Os01g04260,LOC_Os01g13190,LOC_Os06g22060,LOC_Os01g51410,LOC_Os03g60090,LOC_Os12g38900,LOC_Os03g56820,LOC_Os08g43580,LOC_Os08g44810,LOC_Os07g42420,LOC_Os03g45320,LOC_Os01g24680,LOC_Os08g19850,LOC_Os01g09000,LOC_Os11g29370,LOC_Os11g29390,LOC_Os12g26060,LOC_Os07g…	3.84759e-12
Biological process	organic acid metabolic process	GO:0006082	4	7.59393e-14	1.66257	178	511	2404	11474	LOC_Os01g46070,LOC_Os03g63930,LOC_Os03g38980,LOC_Os10g37180,LOC_Os02g08410,LOC_Os02g39570,LOC_Os10g31820,LOC_Os02g19970,LOC_Os06g39750,LOC_Os01g04260,LOC_Os01g13190,LOC_Os06g22060,LOC_Os01g51410,LOC_Os03g60090,LOC_Os12g38900,LOC_Os03g56820,LOC_Os08g43580,LOC_Os08g44810,LOC_Os07g42420,LOC_Os03g45320,LOC_Os01g24680,LOC_Os08g19850,LOC_Os01g09000,LOC_Os11g29370,LOC_Os11g29390,LOC_Os12g26060,LOC_Os07g…	5.13012e-12
Biological process	biosynthetic process	GO:0009058	3	8.85958e-14	1.25244	682	2599	2404	11474	LOC_Os03g12360,LOC_Os03g51970,LOC_Os07g08460,LOC_Os03g11050,LOC_Os03g63930,LOC_Os08g03450,LOC_Os08g36330,LOC_Os05g27940,LOC_Os03g38980,LOC_Os05g48870,LOC_Os03g04750,LOC_Os12g41780,LOC_Os09g23730,LOC_Os03g38960,LOC_Os02g56100,LOC_Os05g31160,LOC_Os07g46750,LOC_Os07g42395,LOC_Os02g56120,LOC_Os02g08410,LOC_Os01g24690,LOC_Os04g54840,LOC_Os02g56130,LOC_Os05g34290,LOC_Os02g43600,LOC_Os03g59040,LOC_Os03g…	5.67013e-12
Biological process	organelle organization	GO:0006996	5	2.40696e-13	2.12983	83	186	2404	11474	LOC_Os02g04080,LOC_Os01g31800,LOC_Os10g28230,LOC_Os07g36500,LOC_Os09g23730,LOC_Os02g04050,LOC_Os07g23200,LOC_Os05g46230,LOC_Os02g47150,LOC_Os01g34870,LOC_Os09g17850,LOC_Os01g67740,LOC_Os04g45990,LOC_Os04g39280,LOC_Os02g55570,LOC_Os01g64640,LOC_Os03g02270,LOC_Os05g38740,LOC_Os03g63250,LOC_Os03g51250,LOC_Os03g06670,LOC_Os08g34780,LOC_Os05g48030,LOC_Os05g06260,LOC_Os05g33890,LOC_Os09g32450,LOC_Os11g…	1.46343e-11
Biological process	protein folding	GO:0006457	3	1.70439e-11	2.21351	64	138	2404	11474	LOC_Os05g43170,LOC_Os07g29390,LOC_Os03g59020,LOC_Os05g46290,LOC_Os06g47320,LOC_Os03g42220,LOC_Os06g11320,LOC_Os09g29840,LOC_Os07g04160,LOC_Os06g02380,LOC_Os03g57340,LOC_Os02g56040,LOC_Os09g26730,LOC_Os08g29370,LOC_Os02g28980,LOC_Os07g14270,LOC_Os02g22780,LOC_Os03g04970,LOC_Os03g25050,LOC_Os06g45340,LOC_Os06g34690,LOC_Os05g05470,LOC_Os04g46620,LOC_Os06g09679,LOC_Os12g32986,LOC_Os02g52290,LOC_Os02g…	9.86924e-10
Biological process	organic substance metabolic process	GO:0071704	3	4.52752e-11	1.10313	1497	6477	2404	11474	LOC_Os03g12360,LOC_Os01g13150,LOC_Os01g52750,LOC_Os01g46070,LOC_Os03g51970,LOC_Os07g08460,LOC_Os01g49110,LOC_Os06g49140,LOC_Os03g63930,LOC_Os08g03450,LOC_Os08g36330,LOC_Os05g27940,LOC_Os03g38980,LOC_Os05g48870,LOC_Os09g33986,LOC_Os03g04750,LOC_Os08g28730,LOC_Os06g18830,LOC_Os12g41780,LOC_Os02g42320,LOC_Os01g18800,LOC_Os04g42860,LOC_Os02g53060,LOC_Os06g22919,LOC_Os08g02130,LOC_Os09g23730,LOC_Os10g…	2.50249e-09
Biological process	cellular metabolic process	GO:0044237	3	2.23146e-10	1.11942	1278	5449	2404	11474	LOC_Os03g12360,LOC_Os01g13150,LOC_Os01g46070,LOC_Os03g51970,LOC_Os07g08460,LOC_Os01g49110,LOC_Os06g49140,LOC_Os03g63930,LOC_Os08g03450,LOC_Os08g36330,LOC_Os05g27940,LOC_Os03g38980,LOC_Os05g48870,LOC_Os09g33986,LOC_Os03g04750,LOC_Os08g28730,LOC_Os06g18830,LOC_Os12g41780,LOC_Os02g42320,LOC_Os01g18800,LOC_Os02g53060,LOC_Os06g22919,LOC_Os08g02130,LOC_Os09g23730,LOC_Os10g37180,LOC_Os03g38960,LOC_Os05g…	1.17976e-08
Biological process	macromolecule biosynthetic process	GO:0009059	5	3.76514e-10	1.26272	486	1837	2404	11474	LOC_Os03g51970,LOC_Os07g08460,LOC_Os08g03450,LOC_Os08g36330,LOC_Os05g27940,LOC_Os03g38980,LOC_Os05g48870,LOC_Os03g04750,LOC_Os12g41780,LOC_Os09g23730,LOC_Os03g38960,LOC_Os02g56100,LOC_Os05g31160,LOC_Os07g46750,LOC_Os07g42395,LOC_Os02g56120,LOC_Os01g24690,LOC_Os04g54840,LOC_Os02g56130,LOC_Os02g43600,LOC_Os05g37330,LOC_Os11g28980,LOC_Os11g06750,LOC_Os01g47360,LOC_Os01g48690,LOC_Os07g48560,LOC_Os02g…	1.90767e-08
Biological process	cellular macromolecule biosynthetic process	GO:0034645	6	3.87687e-10	1.26287	485	1833	2404	11474	LOC_Os03g51970,LOC_Os07g08460,LOC_Os08g03450,LOC_Os08g36330,LOC_Os05g27940,LOC_Os03g38980,LOC_Os05g48870,LOC_Os03g04750,LOC_Os12g41780,LOC_Os09g23730,LOC_Os03g38960,LOC_Os02g56100,LOC_Os05g31160,LOC_Os07g46750,LOC_Os07g42395,LOC_Os02g56120,LOC_Os01g24690,LOC_Os04g54840,LOC_Os02g56130,LOC_Os02g43600,LOC_Os05g37330,LOC_Os11g28980,LOC_Os11g06750,LOC_Os01g47360,LOC_Os01g48690,LOC_Os07g48560,LOC_Os02g…	1.88571e-08
Biological process	chromosome organization	GO:0051276	6	7.4574e-10	2.17302	56	123	2404	11474	LOC_Os02g04080,LOC_Os01g31800,LOC_Os10g28230,LOC_Os07g36500,LOC_Os09g23730,LOC_Os02g04050,LOC_Os05g46230,LOC_Os02g47150,LOC_Os01g34870,LOC_Os09g17850,LOC_Os01g67740,LOC_Os04g45990,LOC_Os04g39280,LOC_Os01g64640,LOC_Os05g38740,LOC_Os03g06670,LOC_Os05g48030,LOC_Os09g32450,LOC_Os11g38900,LOC_Os03g53190,LOC_Os01g13310,LOC_Os05g41172,LOC_Os06g06510,LOC_Os08g25570,LOC_Os08g30910,LOC_Os02g47900,LOC_Os01g…	3.48777e-08
Biological process	monocarboxylic acid metabolic process	GO:0032787	7	1.27356e-09	1.93002	74	183	2404	11474	LOC_Os03g63930,LOC_Os06g39750,LOC_Os01g04260,LOC_Os06g22060,LOC_Os03g56820,LOC_Os08g43580,LOC_Os07g42420,LOC_Os01g24680,LOC_Os07g09890,LOC_Os09g19650,LOC_Os07g08340,LOC_Os09g24910,LOC_Os04g30760,LOC_Os01g53930,LOC_Os02g56920,LOC_Os11g07020,LOC_Os01g12560,LOC_Os06g13810,LOC_Os07g22720,LOC_Os05g33570,LOC_Os09g36860,LOC_Os02g07760,LOC_Os06g09630,LOC_Os02g30060,LOC_Os10g28060,LOC_Os09g34930,LOC_Os10g…	5.73573e-08
Biological process	nucleotide phosphorylation	GO:0046939	7	3.3718e-09	2.56453	36	67	2404	11474	LOC_Os06g22060,LOC_Os04g01530,LOC_Os07g09890,LOC_Os07g08340,LOC_Os09g24910,LOC_Os01g53930,LOC_Os11g07020,LOC_Os06g13810,LOC_Os02g53790,LOC_Os10g08550,LOC_Os02g48360,LOC_Os03g46910,LOC_Os01g67860,LOC_Os04g02900,LOC_Os10g42100,LOC_Os01g02880,LOC_Os02g35700,LOC_Os03g15950,LOC_Os01g71320,LOC_Os06g05860,LOC_Os06g04510,LOC_Os12g36194,LOC_Os04g58110,LOC_Os01g58610,LOC_Os02g51590,LOC_Os10g41410,LOC_Os09g…	1.46432e-07
Biological process	nucleoside diphosphate phosphorylation	GO:0006165	9	4.55171e-09	2.61739	34	62	2404	11474	LOC_Os06g22060,LOC_Os07g09890,LOC_Os07g08340,LOC_Os09g24910,LOC_Os01g53930,LOC_Os11g07020,LOC_Os06g13810,LOC_Os10g08550,LOC_Os02g48360,LOC_Os03g46910,LOC_Os01g67860,LOC_Os04g02900,LOC_Os10g42100,LOC_Os01g02880,LOC_Os02g35700,LOC_Os03g15950,LOC_Os01g71320,LOC_Os06g05860,LOC_Os06g04510,LOC_Os12g36194,LOC_Os04g58110,LOC_Os01g58610,LOC_Os02g51590,LOC_Os10g41410,LOC_Os09g20820,LOC_Os02g07260,LOC_Os11g…	1.90858e-07
Biological process	nucleoside diphosphate metabolic process	GO:0009132	8	5.16397e-09	2.57001	35	65	2404	11474	LOC_Os06g22060,LOC_Os07g09890,LOC_Os07g08340,LOC_Os09g24910,LOC_Os01g53930,LOC_Os11g07020,LOC_Os06g13810,LOC_Os10g08550,LOC_Os02g48360,LOC_Os03g46910,LOC_Os01g67860,LOC_Os04g02900,LOC_Os10g42100,LOC_Os01g02880,LOC_Os07g44630,LOC_Os02g35700,LOC_Os03g15950,LOC_Os01g71320,LOC_Os06g05860,LOC_Os06g04510,LOC_Os12g36194,LOC_Os04g58110,LOC_Os01g58610,LOC_Os02g51590,LOC_Os10g41410,LOC_Os09g20820,LOC_Os02g…	2.09313e-07
Biological process	gene expression	GO:0010467	5	1.20832e-08	1.24005	470	1809	2404	11474	LOC_Os01g13150,LOC_Os03g51970,LOC_Os07g08460,LOC_Os08g03450,LOC_Os05g27940,LOC_Os03g38980,LOC_Os05g48870,LOC_Os03g04750,LOC_Os08g02130,LOC_Os09g23730,LOC_Os03g38960,LOC_Os05g31160,LOC_Os07g46750,LOC_Os07g42395,LOC_Os02g56120,LOC_Os01g24690,LOC_Os04g54840,LOC_Os04g51786,LOC_Os02g38250,LOC_Os02g43600,LOC_Os05g37330,LOC_Os11g06750,LOC_Os01g47360,LOC_Os01g48690,LOC_Os04g01480,LOC_Os07g48560,LOC_Os02g…	4.73972e-07
Biological process	protein-containing complex subunit organization	GO:0043933	5	2.06403e-08	1.954	61	149	2404	11474	LOC_Os01g31800,LOC_Os10g28230,LOC_Os07g36500,LOC_Os09g23730,LOC_Os05g31160,LOC_Os06g48630,LOC_Os05g46230,LOC_Os02g47150,LOC_Os07g38300,LOC_Os02g07060,LOC_Os01g64640,LOC_Os11g14220,LOC_Os05g38740,LOC_Os08g36410,LOC_Os07g02210,LOC_Os03g06670,LOC_Os07g40580,LOC_Os07g13230,LOC_Os03g53190,LOC_Os06g06510,LOC_Os01g05630,LOC_Os01g62230,LOC_Os05g34170,LOC_Os02g20860,LOC_Os08g33100,LOC_Os02g57150,LOC_Os05g…	7.84331e-07
Biological process	pyruvate metabolic process	GO:0006090	8	2.26238e-08	2.49658	34	65	2404	11474	LOC_Os06g22060,LOC_Os07g09890,LOC_Os07g08340,LOC_Os09g24910,LOC_Os01g53930,LOC_Os11g07020,LOC_Os06g13810,LOC_Os07g22720,LOC_Os05g33570,LOC_Os10g08550,LOC_Os02g48360,LOC_Os06g01630,LOC_Os03g46910,LOC_Os01g67860,LOC_Os04g02900,LOC_Os10g42100,LOC_Os01g02880,LOC_Os03g15950,LOC_Os01g71320,LOC_Os06g05860,LOC_Os06g04510,LOC_Os04g58110,LOC_Os01g58610,LOC_Os02g51590,LOC_Os09g20820,LOC_Os02g07260,LOC_Os11g…	8.33655e-07
Biological process	primary metabolic process	GO:0044238	3	2.51241e-08	1.09223	1406	6144	2404	11474	LOC_Os03g12360,LOC_Os01g13150,LOC_Os01g52750,LOC_Os01g46070,LOC_Os03g51970,LOC_Os07g08460,LOC_Os01g49110,LOC_Os06g49140,LOC_Os03g63930,LOC_Os08g03450,LOC_Os05g27940,LOC_Os03g38980,LOC_Os05g48870,LOC_Os09g33986,LOC_Os03g04750,LOC_Os08g28730,LOC_Os06g18830,LOC_Os12g41780,LOC_Os02g42320,LOC_Os01g18800,LOC_Os04g42860,LOC_Os02g53060,LOC_Os06g22919,LOC_Os08g02130,LOC_Os09g23730,LOC_Os10g37180,LOC_Os06g…	8.98557e-07
Biological process	ATP generation from ADP	GO:0006757	12	2.83632e-08	2.59578	31	57	2404	11474	LOC_Os06g22060,LOC_Os07g09890,LOC_Os07g08340,LOC_Os09g24910,LOC_Os01g53930,LOC_Os11g07020,LOC_Os06g13810,LOC_Os10g08550,LOC_Os02g48360,LOC_Os03g46910,LOC_Os01g67860,LOC_Os04g02900,LOC_Os10g42100,LOC_Os01g02880,LOC_Os03g15950,LOC_Os01g71320,LOC_Os06g05860,LOC_Os06g04510,LOC_Os04g58110,LOC_Os01g58610,LOC_Os02g51590,LOC_Os09g20820,LOC_Os02g07260,LOC_Os11g10980,LOC_Os06g45710,LOC_Os12g05110,LOC_Os01g…	9.85419e-07
Biological process	purine nucleoside diphosphate metabolic process	GO:0009135	9	2.83632e-08	2.59578	31	57	2404	11474	LOC_Os06g22060,LOC_Os07g09890,LOC_Os07g08340,LOC_Os09g24910,LOC_Os01g53930,LOC_Os11g07020,LOC_Os06g13810,LOC_Os10g08550,LOC_Os02g48360,LOC_Os03g46910,LOC_Os01g67860,LOC_Os04g02900,LOC_Os10g42100,LOC_Os01g02880,LOC_Os03g15950,LOC_Os01g71320,LOC_Os06g05860,LOC_Os06g04510,LOC_Os04g58110,LOC_Os01g58610,LOC_Os02g51590,LOC_Os09g20820,LOC_Os02g07260,LOC_Os11g10980,LOC_Os06g45710,LOC_Os12g05110,LOC_Os01g…	9.85419e-07
Biological process	ADP metabolic process	GO:0046031	11	2.83632e-08	2.59578	31	57	2404	11474	LOC_Os06g22060,LOC_Os07g09890,LOC_Os07g08340,LOC_Os09g24910,LOC_Os01g53930,LOC_Os11g07020,LOC_Os06g13810,LOC_Os10g08550,LOC_Os02g48360,LOC_Os03g46910,LOC_Os01g67860,LOC_Os04g02900,LOC_Os10g42100,LOC_Os01g02880,LOC_Os03g15950,LOC_Os01g71320,LOC_Os06g05860,LOC_Os06g04510,LOC_Os04g58110,LOC_Os01g58610,LOC_Os02g51590,LOC_Os09g20820,LOC_Os02g07260,LOC_Os11g10980,LOC_Os06g45710,LOC_Os12g05110,LOC_Os01g…	9.85419e-07
Biological process	purine ribonucleoside diphosphate metabolic process	GO:0009179	10	2.83632e-08	2.59578	31	57	2404	11474	LOC_Os06g22060,LOC_Os07g09890,LOC_Os07g08340,LOC_Os09g24910,LOC_Os01g53930,LOC_Os11g07020,LOC_Os06g13810,LOC_Os10g08550,LOC_Os02g48360,LOC_Os03g46910,LOC_Os01g67860,LOC_Os04g02900,LOC_Os10g42100,LOC_Os01g02880,LOC_Os03g15950,LOC_Os01g71320,LOC_Os06g05860,LOC_Os06g04510,LOC_Os04g58110,LOC_Os01g58610,LOC_Os02g51590,LOC_Os09g20820,LOC_Os02g07260,LOC_Os11g10980,LOC_Os06g45710,LOC_Os12g05110,LOC_Os01g…	9.85419e-07
Biological process	ribonucleoside diphosphate metabolic process	GO:0009185	9	2.83632e-08	2.59578	31	57	2404	11474	LOC_Os06g22060,LOC_Os07g09890,LOC_Os07g08340,LOC_Os09g24910,LOC_Os01g53930,LOC_Os11g07020,LOC_Os06g13810,LOC_Os10g08550,LOC_Os02g48360,LOC_Os03g46910,LOC_Os01g67860,LOC_Os04g02900,LOC_Os10g42100,LOC_Os01g02880,LOC_Os03g15950,LOC_Os01g71320,LOC_Os06g05860,LOC_Os06g04510,LOC_Os04g58110,LOC_Os01g58610,LOC_Os02g51590,LOC_Os09g20820,LOC_Os02g07260,LOC_Os11g10980,LOC_Os06g45710,LOC_Os12g05110,LOC_Os01g…	9.85419e-07
Biological process	glycolytic process	GO:0006096	13	2.83632e-08	2.59578	31	57	2404	11474	LOC_Os06g22060,LOC_Os07g09890,LOC_Os07g08340,LOC_Os09g24910,LOC_Os01g53930,LOC_Os11g07020,LOC_Os06g13810,LOC_Os10g08550,LOC_Os02g48360,LOC_Os03g46910,LOC_Os01g67860,LOC_Os04g02900,LOC_Os10g42100,LOC_Os01g02880,LOC_Os03g15950,LOC_Os01g71320,LOC_Os06g05860,LOC_Os06g04510,LOC_Os04g58110,LOC_Os01g58610,LOC_Os02g51590,LOC_Os09g20820,LOC_Os02g07260,LOC_Os11g10980,LOC_Os06g45710,LOC_Os12g05110,LOC_Os01g…	9.85419e-07
Biological process	DNA-dependent DNA replication	GO:0006261	8	3.35388e-08	4.77288	11	11	2404	11474	LOC_Os11g29380,LOC_Os11g03430,LOC_Os02g52460,LOC_Os05g14590,LOC_Os05g39850,LOC_Os02g55410,LOC_Os12g03130,LOC_Os12g37400,LOC_Os05g29010,LOC_Os01g36390,LOC_Os07g22400,	9.94712e-07
Biological process	cellular component organization or biogenesis	GO:0071840	3	4.0871e-08	1.51815	139	437	2404	11474	LOC_Os02g04080,LOC_Os01g31800,LOC_Os10g28230,LOC_Os07g36500,LOC_Os09g23730,LOC_Os05g31160,LOC_Os02g04050,LOC_Os04g51786,LOC_Os07g23200,LOC_Os06g48630,LOC_Os05g46230,LOC_Os02g47150,LOC_Os02g40514,LOC_Os01g34870,LOC_Os02g52630,LOC_Os07g38300,LOC_Os10g35460,LOC_Os09g17850,LOC_Os02g07060,LOC_Os01g67740,LOC_Os04g45990,LOC_Os04g39280,LOC_Os03g30260,LOC_Os02g55570,LOC_Os01g64640,LOC_Os01g53990,LOC_Os03g…	1.18331e-06
Biological process	cellular component organization	GO:0016043	4	1.08464e-07	1.54796	120	370	2404	11474	LOC_Os02g04080,LOC_Os01g31800,LOC_Os10g28230,LOC_Os07g36500,LOC_Os09g23730,LOC_Os05g31160,LOC_Os02g04050,LOC_Os07g23200,LOC_Os06g48630,LOC_Os05g46230,LOC_Os02g47150,LOC_Os01g34870,LOC_Os07g38300,LOC_Os10g35460,LOC_Os09g17850,LOC_Os02g07060,LOC_Os01g67740,LOC_Os04g45990,LOC_Os04g39280,LOC_Os03g30260,LOC_Os02g55570,LOC_Os01g64640,LOC_Os01g53990,LOC_Os03g02270,LOC_Os08g12410,LOC_Os11g14220,LOC_Os05g…	3.06727e-06
Biological process	DNA metabolic process	GO:0006259	7	1.81646e-07	1.79313	68	181	2404	11474	LOC_Os05g46270,LOC_Os05g37350,LOC_Os04g58350,LOC_Os02g47150,LOC_Os08g21330,LOC_Os07g08500,LOC_Os04g39280,LOC_Os11g29380,LOC_Os04g42784,LOC_Os08g33340,ChrSy.fgenesh.gene.76,LOC_Os05g37410,LOC_Os01g07110,LOC_Os05g19270,LOC_Os06g43610,LOC_Os03g12570,LOC_Os09g32450,LOC_Os02g03340,LOC_Os06g44050,LOC_Os12g04980,LOC_Os11g03430,LOC_Os10g36530,LOC_Os04g42290,LOC_Os01g13310,LOC_Os02g52460,LOC_Os10g34750,LO…	5.02003e-06
Biological process	protein-containing complex assembly	GO:0065003	6	1.82742e-07	1.93786	54	133	2404	11474	LOC_Os01g31800,LOC_Os10g28230,LOC_Os07g36500,LOC_Os09g23730,LOC_Os06g48630,LOC_Os05g46230,LOC_Os02g47150,LOC_Os07g38300,LOC_Os02g07060,LOC_Os01g64640,LOC_Os11g14220,LOC_Os05g38740,LOC_Os08g36410,LOC_Os03g06670,LOC_Os03g53190,LOC_Os06g06510,LOC_Os01g05630,LOC_Os01g62230,LOC_Os05g34170,LOC_Os02g20860,LOC_Os08g33100,LOC_Os02g57150,LOC_Os05g37160,LOC_Os09g39730,LOC_Os06g06480,LOC_Os06g06460,LOC_Os01g…	4.93808e-06
Biological process	DNA conformation change	GO:0071103	7	2.30022e-07	2.2354	37	79	2404	11474	LOC_Os01g31800,LOC_Os10g28230,LOC_Os07g36500,LOC_Os09g23730,LOC_Os05g46230,LOC_Os02g47150,LOC_Os01g34870,LOC_Os01g64640,LOC_Os05g38740,LOC_Os03g06670,LOC_Os09g32450,LOC_Os03g53190,LOC_Os01g13310,LOC_Os06g06510,LOC_Os01g05630,LOC_Os01g62230,LOC_Os08g33100,LOC_Os09g39730,LOC_Os01g16290,LOC_Os06g06480,LOC_Os06g06460,LOC_Os03g06900,LOC_Os12g42760,LOC_Os09g10770,LOC_Os05g02300,LOC_Os02g45940,LOC_Os05g…	6.08058e-06
Biological process	carbohydrate catabolic process	GO:0016052	5	2.37545e-07	2.28837	35	73	2404	11474	LOC_Os06g22060,LOC_Os07g09890,LOC_Os07g08340,LOC_Os09g24910,LOC_Os06g36560,LOC_Os01g53930,LOC_Os11g07020,LOC_Os06g13810,LOC_Os10g08550,LOC_Os02g48360,LOC_Os03g46910,LOC_Os01g67860,LOC_Os04g02900,LOC_Os10g42100,LOC_Os05g40420,LOC_Os01g13550,LOC_Os01g02880,LOC_Os03g15950,LOC_Os01g71320,LOC_Os06g05860,LOC_Os06g04510,LOC_Os04g58110,LOC_Os01g58610,LOC_Os02g51590,LOC_Os09g20820,LOC_Os02g07260,LOC_Os11g…	6.14583e-06
Biological process	organonitrogen compound metabolic process	GO:1901564	4	2.79216e-07	1.13261	883	3721	2404	11474	LOC_Os01g52750,LOC_Os01g49110,LOC_Os08g03450,LOC_Os05g27940,LOC_Os03g38980,LOC_Os09g33986,LOC_Os03g04750,LOC_Os06g18830,LOC_Os12g41780,LOC_Os02g42320,LOC_Os01g18800,LOC_Os02g53060,LOC_Os10g37180,LOC_Os06g51410,LOC_Os01g71060,LOC_Os01g02430,LOC_Os05g31160,LOC_Os07g46750,LOC_Os04g49490,LOC_Os03g26970,LOC_Os02g08410,LOC_Os09g23740,LOC_Os01g24690,LOC_Os01g02440,LOC_Os05g34290,LOC_Os02g43600,LOC_Os03g…	7.07347e-06
Biological process	nitrogen compound metabolic process	GO:0006807	3	4.12312e-07	1.0993	1191	5171	2404	11474	LOC_Os01g13150,LOC_Os01g52750,LOC_Os03g51970,LOC_Os07g08460,LOC_Os01g49110,LOC_Os02g42350,LOC_Os06g49140,LOC_Os08g03450,LOC_Os05g27940,LOC_Os02g42330,LOC_Os03g38980,LOC_Os05g48870,LOC_Os09g33986,LOC_Os03g04750,LOC_Os06g18830,LOC_Os12g41780,LOC_Os02g42320,LOC_Os01g18800,LOC_Os02g53060,LOC_Os08g02130,LOC_Os09g23730,LOC_Os10g37180,LOC_Os06g51410,LOC_Os03g38960,LOC_Os05g13300,LOC_Os01g71060,LOC_Os05g…	1.02321e-05
Biological process	cellular protein-containing complex assembly	GO:0034622	7	6.60469e-07	1.92455	50	124	2404	11474	LOC_Os01g31800,LOC_Os10g28230,LOC_Os07g36500,LOC_Os09g23730,LOC_Os06g48630,LOC_Os05g46230,LOC_Os02g07060,LOC_Os01g64640,LOC_Os11g14220,LOC_Os05g38740,LOC_Os08g36410,LOC_Os03g06670,LOC_Os03g53190,LOC_Os06g06510,LOC_Os01g05630,LOC_Os01g62230,LOC_Os05g34170,LOC_Os08g33100,LOC_Os02g57150,LOC_Os05g37160,LOC_Os09g39730,LOC_Os06g06480,LOC_Os06g06460,LOC_Os01g18050,LOC_Os03g14520,LOC_Os07g38730,LOC_Os03g…	1.60626e-05
Biological process	cellular nitrogen compound biosynthetic process	GO:0044271	5	8.14704e-07	1.20082	474	1884	2404	11474	LOC_Os03g51970,LOC_Os07g08460,LOC_Os08g03450,LOC_Os05g27940,LOC_Os03g38980,LOC_Os05g48870,LOC_Os03g04750,LOC_Os09g23730,LOC_Os03g38960,LOC_Os05g31160,LOC_Os07g46750,LOC_Os07g42395,LOC_Os02g56120,LOC_Os01g24690,LOC_Os04g54840,LOC_Os05g34290,LOC_Os02g43600,LOC_Os03g07840,LOC_Os05g37330,LOC_Os11g06750,LOC_Os01g47360,LOC_Os01g48690,LOC_Os07g48560,LOC_Os02g38210,LOC_Os02g03580,LOC_Os04g38750,LOC_Os03g…	1.94251e-05
Biological process	cellular amino acid metabolic process	GO:0006520	7	1.35122e-06	1.56871	94	286	2404	11474	LOC_Os03g38980,LOC_Os10g37180,LOC_Os02g08410,LOC_Os02g39570,LOC_Os10g31820,LOC_Os02g19970,LOC_Os01g13190,LOC_Os01g51410,LOC_Os03g60090,LOC_Os12g38900,LOC_Os03g45320,LOC_Os08g19850,LOC_Os01g09000,LOC_Os11g29370,LOC_Os11g29390,LOC_Os12g26060,LOC_Os06g43760,LOC_Os04g18200,LOC_Os02g33500,LOC_Os07g07060,LOC_Os08g23110,LOC_Os01g37837,LOC_Os10g10244,LOC_Os12g25710,LOC_Os03g04960,LOC_Os11g35040,LOC_Os02g…	3.15977e-05
Biological process	ncRNA metabolic process	GO:0034660	8	1.42369e-06	1.84644	53	137	2404	11474	LOC_Os01g13150,LOC_Os03g38980,LOC_Os04g51786,LOC_Os03g57280,LOC_Os08g19850,LOC_Os01g09000,LOC_Os06g43760,LOC_Os02g33500,LOC_Os07g07060,LOC_Os08g23110,LOC_Os01g37837,LOC_Os04g02730,LOC_Os10g10244,LOC_Os12g25710,LOC_Os03g04960,LOC_Os03g52640,LOC_Os07g06940,LOC_Os01g49330,LOC_Os11g38030,LOC_Os01g59500,LOC_Os06g13660,LOC_Os02g51830,LOC_Os01g03020,LOC_Os01g03030,LOC_Os01g06020,LOC_Os05g49130,LOC_Os12g…	3.26644e-05
Biological process	chromatin organization	GO:0006325	5	1.96441e-06	1.98476	42	101	2404	11474	LOC_Os01g31800,LOC_Os10g28230,LOC_Os07g36500,LOC_Os09g23730,LOC_Os05g46230,LOC_Os09g17850,LOC_Os04g45990,LOC_Os01g64640,LOC_Os05g38740,LOC_Os03g06670,LOC_Os05g48030,LOC_Os11g38900,LOC_Os03g53190,LOC_Os05g41172,LOC_Os06g06510,LOC_Os08g25570,LOC_Os08g30910,LOC_Os02g47900,LOC_Os01g05630,LOC_Os01g62230,ChrUn.fgenesh.gene.85,LOC_Os08g33100,LOC_Os09g39730,LOC_Os06g06480,LOC_Os06g06460,LOC_Os05g02300,LO…	4.42356e-05
Biological process	amino acid activation	GO:0043038	8	2.0442e-06	2.2728	30	63	2404	11474	LOC_Os03g38980,LOC_Os08g19850,LOC_Os01g09000,LOC_Os06g43760,LOC_Os02g33500,LOC_Os07g07060,LOC_Os08g23110,LOC_Os01g37837,LOC_Os10g10244,LOC_Os12g25710,LOC_Os03g04960,LOC_Os07g06940,LOC_Os06g13660,LOC_Os02g51830,LOC_Os01g03020,LOC_Os01g03030,LOC_Os01g06020,LOC_Os12g34860,LOC_Os01g54020,LOC_Os05g07030,LOC_Os01g16520,LOC_Os05g48510,LOC_Os03g48850,LOC_Os10g26130,LOC_Os06g01400,LOC_Os06g31210,LOC_Os01g…	4.51954e-05
Biological process	tRNA aminoacylation	GO:0043039	10	2.0442e-06	2.2728	30	63	2404	11474	LOC_Os03g38980,LOC_Os08g19850,LOC_Os01g09000,LOC_Os06g43760,LOC_Os02g33500,LOC_Os07g07060,LOC_Os08g23110,LOC_Os01g37837,LOC_Os10g10244,LOC_Os12g25710,LOC_Os03g04960,LOC_Os07g06940,LOC_Os06g13660,LOC_Os02g51830,LOC_Os01g03020,LOC_Os01g03030,LOC_Os01g06020,LOC_Os12g34860,LOC_Os01g54020,LOC_Os05g07030,LOC_Os01g16520,LOC_Os05g48510,LOC_Os03g48850,LOC_Os10g26130,LOC_Os06g01400,LOC_Os06g31210,LOC_Os01g…	4.51954e-05
Biological process	tRNA aminoacylation for protein translation	GO:0006418	11	2.0442e-06	2.2728	30	63	2404	11474	LOC_Os03g38980,LOC_Os08g19850,LOC_Os01g09000,LOC_Os06g43760,LOC_Os02g33500,LOC_Os07g07060,LOC_Os08g23110,LOC_Os01g37837,LOC_Os10g10244,LOC_Os12g25710,LOC_Os03g04960,LOC_Os07g06940,LOC_Os06g13660,LOC_Os02g51830,LOC_Os01g03020,LOC_Os01g03030,LOC_Os01g06020,LOC_Os12g34860,LOC_Os01g54020,LOC_Os05g07030,LOC_Os01g16520,LOC_Os05g48510,LOC_Os03g48850,LOC_Os10g26130,LOC_Os06g01400,LOC_Os06g31210,LOC_Os01g…	4.51954e-05
Biological process	cellular localization	GO:0051641	3	2.81912e-06	1.61863	78	230	2404	11474	LOC_Os03g60870,LOC_Os02g56110,LOC_Os02g17350,LOC_Os02g38250,LOC_Os04g30800,LOC_Os04g13470,LOC_Os05g38630,LOC_Os03g23950,LOC_Os03g63110,LOC_Os03g13730,LOC_Os03g13750,LOC_Os05g48980,LOC_Os06g47260,LOC_Os09g24980,LOC_Os03g02270,LOC_Os05g28510,LOC_Os09g36976,LOC_Os01g37800,LOC_Os01g16030,LOC_Os03g12590,LOC_Os03g06760,LOC_Os07g10150,LOC_Os01g21850,LOC_Os06g20090,LOC_Os03g52650,LOC_Os01g21820,LOC_Os02g…	5.91043e-05
Biological process	nucleobase-containing small molecule metabolic process	GO:0055086	6	3.50013e-06	1.62712	75	220	2404	11474	LOC_Os03g07840,LOC_Os01g59340,LOC_Os06g22060,LOC_Os02g03540,LOC_Os05g45740,LOC_Os12g09540,LOC_Os03g46640,LOC_Os11g29390,LOC_Os12g26060,LOC_Os07g09890,LOC_Os04g57950,LOC_Os07g08340,LOC_Os09g24910,LOC_Os01g72250,LOC_Os05g01440,LOC_Os02g04170,LOC_Os01g53930,LOC_Os03g19930,LOC_Os01g54370,LOC_Os11g07020,LOC_Os06g13810,LOC_Os09g27050,LOC_Os04g35060,LOC_Os12g44150,LOC_Os01g10280,LOC_Os05g28180,LOC_Os09g…	7.21382e-05
Biological process	DNA replication initiation	GO:0006270	8	3.6792e-06	4.77288	8	8	2404	11474	LOC_Os11g29380,LOC_Os11g03430,LOC_Os05g14590,LOC_Os05g39850,LOC_Os02g55410,LOC_Os12g03130,LOC_Os12g37400,LOC_Os01g36390,	7.45651e-05
Biological process	protein transport	GO:0015031	8	3.85311e-06	1.57246	85	258	2404	11474	LOC_Os02g58730,LOC_Os03g60870,LOC_Os02g56110,LOC_Os10g30520,LOC_Os02g17350,LOC_Os02g38250,LOC_Os05g38630,LOC_Os03g23950,LOC_Os09g17830,LOC_Os09g17840,LOC_Os03g63110,LOC_Os12g10560,LOC_Os03g13730,LOC_Os03g13750,LOC_Os05g48980,LOC_Os06g47260,LOC_Os03g02270,LOC_Os05g28510,LOC_Os01g37800,LOC_Os03g63250,LOC_Os02g50860,LOC_Os01g16030,LOC_Os03g16900,LOC_Os03g12590,LOC_Os09g33720,LOC_Os01g01350,LOC_Os07g…	7.68096e-05
Biological process	establishment of localization in cell	GO:0051649	4	4.07766e-06	1.64502	71	206	2404	11474	LOC_Os03g60870,LOC_Os02g56110,LOC_Os02g17350,LOC_Os02g38250,LOC_Os04g13470,LOC_Os05g38630,LOC_Os03g23950,LOC_Os03g63110,LOC_Os03g13730,LOC_Os03g13750,LOC_Os05g48980,LOC_Os06g47260,LOC_Os09g24980,LOC_Os03g02270,LOC_Os05g28510,LOC_Os09g36976,LOC_Os01g37800,LOC_Os01g16030,LOC_Os03g12590,LOC_Os07g10150,LOC_Os01g21850,LOC_Os06g20090,LOC_Os03g52650,LOC_Os01g21820,LOC_Os06g22650,LOC_Os05g24601,LOC_Os05g…	7.99747e-05
Biological process	intracellular transport	GO:0046907	5	4.07766e-06	1.64502	71	206	2404	11474	LOC_Os03g60870,LOC_Os02g56110,LOC_Os02g17350,LOC_Os02g38250,LOC_Os04g13470,LOC_Os05g38630,LOC_Os03g23950,LOC_Os03g63110,LOC_Os03g13730,LOC_Os03g13750,LOC_Os05g48980,LOC_Os06g47260,LOC_Os09g24980,LOC_Os03g02270,LOC_Os05g28510,LOC_Os09g36976,LOC_Os01g37800,LOC_Os01g16030,LOC_Os03g12590,LOC_Os07g10150,LOC_Os01g21850,LOC_Os06g20090,LOC_Os03g52650,LOC_Os01g21820,LOC_Os06g22650,LOC_Os05g24601,LOC_Os05g…	7.99747e-05
Biological process	obsolete GTP catabolic process	GO:0006184	0	6.73366e-06	2.16949	30	66	2404	11474	LOC_Os03g60870,LOC_Os05g38630,LOC_Os02g07060,LOC_Os05g48980,LOC_Os06g47260,LOC_Os11g14220,LOC_Os01g37800,LOC_Os05g49050,LOC_Os05g34170,LOC_Os05g37160,LOC_Os05g43820,LOC_Os01g54590,LOC_Os01g18050,LOC_Os05g27520,LOC_Os05g44050,LOC_Os05g44070,LOC_Os07g38730,LOC_Os03g44420,LOC_Os03g51600,LOC_Os03g60530,LOC_Os01g51700,LOC_Os05g49890,LOC_Os02g37420,LOC_Os04g56970,LOC_Os05g26890,LOC_Os03g01530,LOC_Os07g…	0.000127939
Biological process	protein localization	GO:0008104	4	6.83128e-06	1.54364	87	269	2404	11474	LOC_Os02g58730,LOC_Os03g60870,LOC_Os02g56110,LOC_Os10g30520,LOC_Os02g17350,LOC_Os02g38250,LOC_Os04g30800,LOC_Os05g38630,LOC_Os03g23950,LOC_Os09g17830,LOC_Os09g17840,LOC_Os03g63110,LOC_Os12g10560,LOC_Os03g13730,LOC_Os03g13750,LOC_Os05g48980,LOC_Os06g47260,LOC_Os03g02270,LOC_Os05g28510,LOC_Os01g37800,LOC_Os03g63250,LOC_Os02g50860,LOC_Os01g16030,LOC_Os03g16900,LOC_Os03g12590,LOC_Os09g33720,LOC_Os01g…	0.000127798
Biological process	macromolecule methylation	GO:0043414	6	7.13387e-06	2.43947	23	45	2404	11474	LOC_Os06g49140,LOC_Os07g08500,LOC_Os04g45990,LOC_Os09g19560,LOC_Os03g12570,LOC_Os11g38900,LOC_Os03g52640,LOC_Os02g04660,LOC_Os05g41172,LOC_Os10g34740,LOC_Os08g30910,LOC_Os02g47900,LOC_Os05g41800,LOC_Os06g05090,LOC_Os03g27930,LOC_Os07g47500,LOC_Os01g59620,LOC_Os03g58400,LOC_Os09g19830,LOC_Os03g60750,LOC_Os04g58060,LOC_Os03g02010,LOC_Os10g01570,	0.000131436
Biological process	cellular component biogenesis	GO:0044085	4	8.36077e-06	1.57748	78	236	2404	11474	LOC_Os01g31800,LOC_Os10g28230,LOC_Os07g36500,LOC_Os09g23730,LOC_Os04g51786,LOC_Os06g48630,LOC_Os05g46230,LOC_Os02g47150,LOC_Os02g40514,LOC_Os02g52630,LOC_Os07g38300,LOC_Os10g35460,LOC_Os02g07060,LOC_Os03g30260,LOC_Os01g64640,LOC_Os11g14220,LOC_Os05g38740,LOC_Os08g36410,LOC_Os03g06670,LOC_Os03g60180,LOC_Os03g13800,LOC_Os03g52640,LOC_Os08g23710,LOC_Os01g59500,LOC_Os03g53190,LOC_Os06g06510,LOC_Os01g…	0.000151742
Biological process	establishment of protein localization	GO:0045184	5	8.94963e-06	1.54257	85	263	2404	11474	LOC_Os02g58730,LOC_Os03g60870,LOC_Os02g56110,LOC_Os10g30520,LOC_Os02g17350,LOC_Os02g38250,LOC_Os05g38630,LOC_Os03g23950,LOC_Os09g17830,LOC_Os09g17840,LOC_Os03g63110,LOC_Os12g10560,LOC_Os03g13730,LOC_Os03g13750,LOC_Os05g48980,LOC_Os06g47260,LOC_Os03g02270,LOC_Os05g28510,LOC_Os01g37800,LOC_Os03g63250,LOC_Os02g50860,LOC_Os01g16030,LOC_Os03g16900,LOC_Os03g12590,LOC_Os09g33720,LOC_Os01g01350,LOC_Os07g…	0.00016004
Biological process	tRNA metabolic process	GO:0006399	9	1.16455e-05	1.84216	44	114	2404	11474	LOC_Os01g13150,LOC_Os03g38980,LOC_Os03g57280,LOC_Os08g19850,LOC_Os01g09000,LOC_Os06g43760,LOC_Os02g33500,LOC_Os07g07060,LOC_Os08g23110,LOC_Os01g37837,LOC_Os04g02730,LOC_Os10g10244,LOC_Os12g25710,LOC_Os03g04960,LOC_Os07g06940,LOC_Os01g49330,LOC_Os11g38030,LOC_Os06g13660,LOC_Os02g51830,LOC_Os01g03020,LOC_Os01g03030,LOC_Os01g06020,LOC_Os12g34860,LOC_Os03g61750,LOC_Os01g54020,LOC_Os05g07030,LOC_Os05g…	0.000205232
Biological process	lipid biosynthetic process	GO:0008610	5	1.27197e-05	1.64228	64	186	2404	11474	LOC_Os03g63930,LOC_Os03g59040,LOC_Os11g28980,LOC_Os06g39750,LOC_Os01g04260,LOC_Os02g48460,LOC_Os03g56820,LOC_Os08g43580,LOC_Os07g42420,LOC_Os02g01760,LOC_Os09g19650,LOC_Os02g01920,LOC_Os04g30760,LOC_Os01g66360,LOC_Os02g56920,LOC_Os08g09370,LOC_Os09g36860,LOC_Os06g09630,LOC_Os02g30060,LOC_Os05g01970,LOC_Os03g08570,LOC_Os10g28060,LOC_Os09g34930,LOC_Os09g34960,LOC_Os01g56310,LOC_Os07g01150,LOC_Os05g…	0.000220959
Biological process	nucleotide metabolic process	GO:0009117	8	1.27197e-05	1.64228	64	186	2404	11474	LOC_Os03g07840,LOC_Os06g22060,LOC_Os02g03540,LOC_Os05g45740,LOC_Os03g46640,LOC_Os11g29390,LOC_Os12g26060,LOC_Os07g09890,LOC_Os04g57950,LOC_Os07g08340,LOC_Os09g24910,LOC_Os01g72250,LOC_Os05g01440,LOC_Os02g04170,LOC_Os01g53930,LOC_Os03g19930,LOC_Os11g07020,LOC_Os06g13810,LOC_Os09g27050,LOC_Os04g35060,LOC_Os12g44150,LOC_Os01g10280,LOC_Os05g28180,LOC_Os09g17680,LOC_Os10g08550,LOC_Os03g01120,LOC_Os02g…	0.000220959
Biological process	cellular response to stimulus	GO:0051716	3	1.30271e-05	1.44633	110	363	2404	11474	LOC_Os02g58730,LOC_Os01g18800,LOC_Os03g60870,LOC_Os10g30520,LOC_Os05g46270,LOC_Os05g37350,LOC_Os02g35180,LOC_Os04g58350,LOC_Os05g38630,LOC_Os08g21330,LOC_Os05g48980,LOC_Os04g42784,LOC_Os03g11140,LOC_Os06g47260,LOC_Os03g14260,LOC_Os07g37750,LOC_Os08g33340,LOC_Os05g04550,LOC_Os05g37410,LOC_Os01g37800,LOC_Os01g57420,LOC_Os07g15540,LOC_Os02g50860,LOC_Os01g07110,LOC_Os01g16030,LOC_Os05g23610,LOC_Os07g…	0.000220013
Biological process	DNA packaging	GO:0006323	8	1.40071e-05	2.10568	30	68	2404	11474	LOC_Os01g31800,LOC_Os10g28230,LOC_Os07g36500,LOC_Os09g23730,LOC_Os05g46230,LOC_Os01g34870,LOC_Os01g64640,LOC_Os05g38740,LOC_Os03g06670,LOC_Os03g53190,LOC_Os06g06510,LOC_Os01g05630,LOC_Os01g62230,LOC_Os08g33100,LOC_Os09g39730,LOC_Os06g06480,LOC_Os06g06460,LOC_Os05g02300,LOC_Os02g45940,LOC_Os05g41080,LOC_Os05g49860,LOC_Os11g05730,LOC_Os08g38300,LOC_Os04g34240,LOC_Os06g05660,LOC_Os03g27310,LOC_Os05g…	0.000233324
Biological process	cellular component assembly	GO:0022607	5	1.67075e-05	1.66627	59	169	2404	11474	LOC_Os01g31800,LOC_Os10g28230,LOC_Os07g36500,LOC_Os09g23730,LOC_Os06g48630,LOC_Os05g46230,LOC_Os02g47150,LOC_Os07g38300,LOC_Os10g35460,LOC_Os02g07060,LOC_Os03g30260,LOC_Os01g64640,LOC_Os11g14220,LOC_Os05g38740,LOC_Os08g36410,LOC_Os03g06670,LOC_Os03g60180,LOC_Os03g53190,LOC_Os06g06510,LOC_Os01g05630,LOC_Os01g62230,LOC_Os05g34170,LOC_Os02g20860,LOC_Os08g33100,LOC_Os02g57150,LOC_Os05g37160,LOC_Os09g…	0.000274545
Biological process	nucleoside phosphate metabolic process	GO:0006753	7	1.87016e-05	1.62481	64	188	2404	11474	LOC_Os03g07840,LOC_Os06g22060,LOC_Os02g03540,LOC_Os05g45740,LOC_Os03g46640,LOC_Os11g29390,LOC_Os12g26060,LOC_Os07g09890,LOC_Os04g57950,LOC_Os07g08340,LOC_Os09g24910,LOC_Os01g72250,LOC_Os05g01440,LOC_Os02g04170,LOC_Os01g53930,LOC_Os03g19930,LOC_Os11g07020,LOC_Os06g13810,LOC_Os09g27050,LOC_Os04g35060,LOC_Os12g44150,LOC_Os01g10280,LOC_Os05g28180,LOC_Os09g17680,LOC_Os10g08550,LOC_Os03g01120,LOC_Os02g…	0.000303216
Biological process	protein-DNA complex subunit organization	GO:0071824	6	1.98586e-05	2.07516	30	69	2404	11474	LOC_Os01g31800,LOC_Os10g28230,LOC_Os07g36500,LOC_Os09g23730,LOC_Os05g46230,LOC_Os01g64640,LOC_Os05g38740,LOC_Os03g06670,LOC_Os03g53190,LOC_Os06g06510,LOC_Os01g05630,LOC_Os01g62230,LOC_Os08g33100,LOC_Os09g39730,LOC_Os06g06480,LOC_Os06g06460,LOC_Os05g02300,LOC_Os02g45940,LOC_Os04g40550,LOC_Os05g41080,LOC_Os05g49860,LOC_Os11g05730,LOC_Os08g38300,LOC_Os04g34240,LOC_Os06g05660,LOC_Os03g27310,LOC_Os05g…	0.000317737
Biological process	chromatin assembly or disassembly	GO:0006333	6	1.98586e-05	2.07516	30	69	2404	11474	LOC_Os01g31800,LOC_Os10g28230,LOC_Os07g36500,LOC_Os09g23730,LOC_Os05g46230,LOC_Os01g64640,LOC_Os05g38740,LOC_Os03g06670,LOC_Os05g48030,LOC_Os03g53190,LOC_Os06g06510,LOC_Os01g05630,LOC_Os01g62230,LOC_Os08g33100,LOC_Os09g39730,LOC_Os06g06480,LOC_Os06g06460,LOC_Os05g02300,LOC_Os02g45940,LOC_Os05g41080,LOC_Os05g49860,LOC_Os11g05730,LOC_Os08g38300,LOC_Os04g34240,LOC_Os06g05660,LOC_Os03g27310,LOC_Os05g…	0.000317737
Biological process	protein-DNA complex assembly	GO:0065004	8	1.98586e-05	2.07516	30	69	2404	11474	LOC_Os01g31800,LOC_Os10g28230,LOC_Os07g36500,LOC_Os09g23730,LOC_Os05g46230,LOC_Os01g64640,LOC_Os05g38740,LOC_Os03g06670,LOC_Os03g53190,LOC_Os06g06510,LOC_Os01g05630,LOC_Os01g62230,LOC_Os08g33100,LOC_Os09g39730,LOC_Os06g06480,LOC_Os06g06460,LOC_Os05g02300,LOC_Os02g45940,LOC_Os04g40550,LOC_Os05g41080,LOC_Os05g49860,LOC_Os11g05730,LOC_Os08g38300,LOC_Os04g34240,LOC_Os06g05660,LOC_Os03g27310,LOC_Os05g…	0.000317737
Biological process	translational elongation	GO:0006414	7	2.64653e-05	2.44763	20	39	2404	11474	LOC_Os07g46750,LOC_Os05g37330,LOC_Os02g38210,LOC_Os03g23970,LOC_Os07g02210,LOC_Os07g42300,LOC_Os07g40580,LOC_Os02g32760,LOC_Os12g02380,LOC_Os07g13230,LOC_Os03g63410,LOC_Os12g32240,LOC_Os06g37440,LOC_Os04g45490,LOC_Os08g02340,LOC_Os08g03640,LOC_Os12g35630,LOC_Os11g02450,LOC_Os06g14550,LOC_Os01g09510,	0.000407365
Biological process	chlorophyll biosynthetic process	GO:0015995	8	2.69622e-05	4.24256	8	9	2404	11474	LOC_Os06g04150,LOC_Os02g51080,LOC_Os03g36540,LOC_Os05g28200,LOC_Os07g46310,LOC_Os03g59640,LOC_Os03g20700,LOC_Os01g17170,	0.000409825
Biological process	cellular response to DNA damage stimulus	GO:0006974	5	2.719e-05	1.86142	39	100	2404	11474	LOC_Os05g46270,LOC_Os05g37350,LOC_Os04g58350,LOC_Os08g21330,LOC_Os04g42784,LOC_Os08g33340,LOC_Os05g37410,LOC_Os01g07110,LOC_Os05g19270,LOC_Os06g43610,LOC_Os02g03340,LOC_Os06g44050,LOC_Os10g36530,LOC_Os04g42290,LOC_Os02g52460,LOC_Os10g34750,LOC_Os02g08300,LOC_Os11g16580,LOC_Os03g43850,LOC_Os12g10850,LOC_Os06g45100,LOC_Os11g40150,LOC_Os04g40550,LOC_Os02g53430,LOC_Os03g22330,LOC_Os01g56940,LOC_Os06g…	0.000408186
Biological process	nucleosome assembly	GO:0006334	9	3.01242e-05	2.06587	29	67	2404	11474	LOC_Os01g31800,LOC_Os10g28230,LOC_Os07g36500,LOC_Os09g23730,LOC_Os05g46230,LOC_Os01g64640,LOC_Os05g38740,LOC_Os03g06670,LOC_Os03g53190,LOC_Os06g06510,LOC_Os01g05630,LOC_Os01g62230,LOC_Os08g33100,LOC_Os09g39730,LOC_Os06g06480,LOC_Os06g06460,LOC_Os05g02300,LOC_Os02g45940,LOC_Os05g41080,LOC_Os05g49860,LOC_Os11g05730,LOC_Os08g38300,LOC_Os04g34240,LOC_Os06g05660,LOC_Os03g27310,LOC_Os05g36280,LOC_Os03g…	0.000446721
Biological process	chromatin assembly	GO:0031497	7	3.01242e-05	2.06587	29	67	2404	11474	LOC_Os01g31800,LOC_Os10g28230,LOC_Os07g36500,LOC_Os09g23730,LOC_Os05g46230,LOC_Os01g64640,LOC_Os05g38740,LOC_Os03g06670,LOC_Os03g53190,LOC_Os06g06510,LOC_Os01g05630,LOC_Os01g62230,LOC_Os08g33100,LOC_Os09g39730,LOC_Os06g06480,LOC_Os06g06460,LOC_Os05g02300,LOC_Os02g45940,LOC_Os05g41080,LOC_Os05g49860,LOC_Os11g05730,LOC_Os08g38300,LOC_Os04g34240,LOC_Os06g05660,LOC_Os03g27310,LOC_Os05g36280,LOC_Os03g…	0.000446721
Biological process	nucleosome organization	GO:0034728	7	3.01242e-05	2.06587	29	67	2404	11474	LOC_Os01g31800,LOC_Os10g28230,LOC_Os07g36500,LOC_Os09g23730,LOC_Os05g46230,LOC_Os01g64640,LOC_Os05g38740,LOC_Os03g06670,LOC_Os03g53190,LOC_Os06g06510,LOC_Os01g05630,LOC_Os01g62230,LOC_Os08g33100,LOC_Os09g39730,LOC_Os06g06480,LOC_Os06g06460,LOC_Os05g02300,LOC_Os02g45940,LOC_Os05g41080,LOC_Os05g49860,LOC_Os11g05730,LOC_Os08g38300,LOC_Os04g34240,LOC_Os06g05660,LOC_Os03g27310,LOC_Os05g36280,LOC_Os03g…	0.000446721
Biological process	cellular lipid metabolic process	GO:0044255	5	3.32595e-05	1.5152	80	252	2404	11474	LOC_Os03g63930,LOC_Os09g23740,LOC_Os11g28980,LOC_Os06g39750,LOC_Os01g04260,LOC_Os12g04700,LOC_Os01g07250,LOC_Os03g56820,LOC_Os08g43580,LOC_Os12g08280,LOC_Os07g42420,LOC_Os01g24680,LOC_Os02g01760,LOC_Os11g13810,LOC_Os09g19650,LOC_Os02g01920,LOC_Os04g30760,LOC_Os01g66360,LOC_Os02g56920,LOC_Os03g49800,LOC_Os09g32440,LOC_Os08g09370,LOC_Os09g36860,LOC_Os07g37230,LOC_Os06g09630,LOC_Os02g30060,LOC_Os03g…	0.000475806
Biological process	DNA repair	GO:0006281	8	3.98738e-05	1.85071	38	98	2404	11474	LOC_Os05g46270,LOC_Os05g37350,LOC_Os04g58350,LOC_Os08g21330,LOC_Os04g42784,LOC_Os08g33340,LOC_Os05g37410,LOC_Os01g07110,LOC_Os05g19270,LOC_Os06g43610,LOC_Os02g03340,LOC_Os06g44050,LOC_Os10g36530,LOC_Os04g42290,LOC_Os10g34750,LOC_Os02g08300,LOC_Os11g16580,LOC_Os03g43850,LOC_Os12g10850,LOC_Os06g45100,LOC_Os11g40150,LOC_Os04g40550,LOC_Os02g53430,LOC_Os03g22330,LOC_Os01g56940,LOC_Os06g47580,LOC_Os07g…	0.000563797
Biological process	porphyrin-containing compound biosynthetic process	GO:0006779	7	5.35424e-05	2.95464	13	21	2404	11474	LOC_Os06g04150,LOC_Os02g51080,LOC_Os03g36540,LOC_Os08g38720,LOC_Os05g28200,LOC_Os07g46310,LOC_Os01g43390,LOC_Os01g18320,LOC_Os03g59640,LOC_Os03g21900,LOC_Os03g20700,LOC_Os01g17170,LOC_Os12g17070,	0.000748363
Biological process	cellular protein metabolic process	GO:0044267	6	5.39828e-05	1.13372	605	2547	2404	11474	LOC_Os01g49110,LOC_Os08g03450,LOC_Os05g27940,LOC_Os03g38980,LOC_Os09g33986,LOC_Os03g04750,LOC_Os06g18830,LOC_Os12g41780,LOC_Os02g42320,LOC_Os01g18800,LOC_Os02g53060,LOC_Os01g02430,LOC_Os05g31160,LOC_Os07g46750,LOC_Os04g49490,LOC_Os03g26970,LOC_Os09g23740,LOC_Os01g24690,LOC_Os01g02440,LOC_Os02g43600,LOC_Os05g37330,LOC_Os01g61620,LOC_Os12g02120,LOC_Os11g28980,LOC_Os11g06750,LOC_Os03g59020,LOC_Os05g…	0.000745943
Biological process	cellular response to stress	GO:0033554	4	5.91687e-05	1.80721	39	103	2404	11474	LOC_Os05g46270,LOC_Os05g37350,LOC_Os04g58350,LOC_Os08g21330,LOC_Os04g42784,LOC_Os08g33340,LOC_Os05g37410,LOC_Os01g07110,LOC_Os05g19270,LOC_Os06g43610,LOC_Os02g03340,LOC_Os06g44050,LOC_Os10g36530,LOC_Os04g42290,LOC_Os02g52460,LOC_Os10g34750,LOC_Os02g08300,LOC_Os11g16580,LOC_Os03g43850,LOC_Os12g10850,LOC_Os06g45100,LOC_Os11g40150,LOC_Os04g40550,LOC_Os02g53430,LOC_Os03g22330,LOC_Os01g56940,LOC_Os06g…	0.000808418
Biological process	peptide transport	GO:0015833	7	6.52304e-05	1.46991	85	276	2404	11474	LOC_Os02g58730,LOC_Os03g60870,LOC_Os02g56110,LOC_Os10g30520,LOC_Os02g17350,LOC_Os02g38250,LOC_Os05g38630,LOC_Os03g23950,LOC_Os09g17830,LOC_Os09g17840,LOC_Os03g63110,LOC_Os12g10560,LOC_Os03g13730,LOC_Os03g13750,LOC_Os05g48980,LOC_Os06g47260,LOC_Os03g02270,LOC_Os05g28510,LOC_Os01g37800,LOC_Os03g63250,LOC_Os02g50860,LOC_Os01g16030,LOC_Os03g16900,LOC_Os03g12590,LOC_Os09g33720,LOC_Os01g01350,LOC_Os07g…	0.000881335
Biological process	amide transport	GO:0042886	6	6.52304e-05	1.46991	85	276	2404	11474	LOC_Os02g58730,LOC_Os03g60870,LOC_Os02g56110,LOC_Os10g30520,LOC_Os02g17350,LOC_Os02g38250,LOC_Os05g38630,LOC_Os03g23950,LOC_Os09g17830,LOC_Os09g17840,LOC_Os03g63110,LOC_Os12g10560,LOC_Os03g13730,LOC_Os03g13750,LOC_Os05g48980,LOC_Os06g47260,LOC_Os03g02270,LOC_Os05g28510,LOC_Os01g37800,LOC_Os03g63250,LOC_Os02g50860,LOC_Os01g16030,LOC_Os03g16900,LOC_Os03g12590,LOC_Os09g33720,LOC_Os01g01350,LOC_Os07g…	0.000881335
Biological process	intracellular protein transport	GO:0006886	9	0.000103189	1.55747	62	190	2404	11474	LOC_Os03g60870,LOC_Os02g56110,LOC_Os02g17350,LOC_Os02g38250,LOC_Os05g38630,LOC_Os03g23950,LOC_Os03g63110,LOC_Os03g13730,LOC_Os03g13750,LOC_Os05g48980,LOC_Os06g47260,LOC_Os03g02270,LOC_Os05g28510,LOC_Os01g37800,LOC_Os01g16030,LOC_Os03g12590,LOC_Os07g10150,LOC_Os01g21850,LOC_Os03g52650,LOC_Os01g21820,LOC_Os06g22650,LOC_Os05g24601,LOC_Os05g31780,LOC_Os12g35360,LOC_Os05g43820,LOC_Os01g66560,LOC_Os06g…	0.00136389
Biological process	purine-containing compound metabolic process	GO:0072521	5	0.000110883	1.60066	55	164	2404	11474	LOC_Os03g07840,LOC_Os06g22060,LOC_Os05g45740,LOC_Os12g09540,LOC_Os07g09890,LOC_Os07g08340,LOC_Os09g24910,LOC_Os05g01440,LOC_Os01g53930,LOC_Os03g19930,LOC_Os11g07020,LOC_Os06g13810,LOC_Os09g27050,LOC_Os12g44150,LOC_Os01g10280,LOC_Os05g28180,LOC_Os10g08550,LOC_Os03g01120,LOC_Os02g48360,LOC_Os03g46910,LOC_Os01g49190,LOC_Os01g67860,LOC_Os04g02900,LOC_Os10g42100,LOC_Os04g43750,LOC_Os05g47980,LOC_Os03g…	0.00144982
Biological process	protein alkylation	GO:0008213	8	0.000127427	2.67281	14	25	2404	11474	LOC_Os04g45990,LOC_Os09g19560,LOC_Os11g38900,LOC_Os02g04660,LOC_Os05g41172,LOC_Os10g34740,LOC_Os08g30910,LOC_Os02g47900,LOC_Os05g41800,LOC_Os06g05090,LOC_Os07g47500,LOC_Os01g59620,LOC_Os09g19830,LOC_Os04g58060,	0.00164841
Biological process	protein methylation	GO:0006479	9	0.000127427	2.67281	14	25	2404	11474	LOC_Os04g45990,LOC_Os09g19560,LOC_Os11g38900,LOC_Os02g04660,LOC_Os05g41172,LOC_Os10g34740,LOC_Os08g30910,LOC_Os02g47900,LOC_Os05g41800,LOC_Os06g05090,LOC_Os07g47500,LOC_Os01g59620,LOC_Os09g19830,LOC_Os04g58060,	0.00164841
Biological process	carboxylic acid biosynthetic process	GO:0046394	7	0.000154884	1.48264	73	235	2404	11474	LOC_Os03g63930,LOC_Os02g08410,LOC_Os02g39570,LOC_Os10g31820,LOC_Os06g39750,LOC_Os01g04260,LOC_Os01g13190,LOC_Os12g38900,LOC_Os03g56820,LOC_Os08g43580,LOC_Os07g42420,LOC_Os03g45320,LOC_Os11g29370,LOC_Os11g29390,LOC_Os12g26060,LOC_Os09g19650,LOC_Os04g18200,LOC_Os04g30760,LOC_Os02g56920,LOC_Os01g12560,LOC_Os09g36860,LOC_Os04g08350,LOC_Os06g09630,LOC_Os03g19280,LOC_Os02g30060,LOC_Os10g28060,LOC_Os09g…	0.00196187
Biological process	purine nucleotide metabolic process	GO:0006163	9	0.000158797	1.61203	51	151	2404	11474	LOC_Os03g07840,LOC_Os06g22060,LOC_Os05g45740,LOC_Os07g09890,LOC_Os07g08340,LOC_Os09g24910,LOC_Os05g01440,LOC_Os01g53930,LOC_Os03g19930,LOC_Os11g07020,LOC_Os06g13810,LOC_Os09g27050,LOC_Os12g44150,LOC_Os01g10280,LOC_Os05g28180,LOC_Os10g08550,LOC_Os03g01120,LOC_Os02g48360,LOC_Os03g46910,LOC_Os01g49190,LOC_Os01g67860,LOC_Os04g02900,LOC_Os10g42100,LOC_Os05g47980,LOC_Os03g49220,LOC_Os01g41610,LOC_Os12g…	0.00199069
Biological process	cellular macromolecule localization	GO:0070727	4	0.0001783	1.51972	64	201	2404	11474	LOC_Os03g60870,LOC_Os02g56110,LOC_Os02g17350,LOC_Os02g38250,LOC_Os04g30800,LOC_Os05g38630,LOC_Os03g23950,LOC_Os03g63110,LOC_Os03g13730,LOC_Os03g13750,LOC_Os05g48980,LOC_Os06g47260,LOC_Os03g02270,LOC_Os05g28510,LOC_Os01g37800,LOC_Os01g16030,LOC_Os03g12590,LOC_Os07g10150,LOC_Os01g21850,LOC_Os03g52650,LOC_Os01g21820,LOC_Os06g22650,LOC_Os05g24601,LOC_Os05g31780,LOC_Os12g35360,LOC_Os05g43820,LOC_Os01g…	0.00221238
Biological process	cellular protein localization	GO:0034613	5	0.0001783	1.51972	64	201	2404	11474	LOC_Os03g60870,LOC_Os02g56110,LOC_Os02g17350,LOC_Os02g38250,LOC_Os04g30800,LOC_Os05g38630,LOC_Os03g23950,LOC_Os03g63110,LOC_Os03g13730,LOC_Os03g13750,LOC_Os05g48980,LOC_Os06g47260,LOC_Os03g02270,LOC_Os05g28510,LOC_Os01g37800,LOC_Os01g16030,LOC_Os03g12590,LOC_Os07g10150,LOC_Os01g21850,LOC_Os03g52650,LOC_Os01g21820,LOC_Os06g22650,LOC_Os05g24601,LOC_Os05g31780,LOC_Os12g35360,LOC_Os05g43820,LOC_Os01g…	0.00221238
Biological process	organic acid biosynthetic process	GO:0016053	5	0.00017911	1.47636	73	236	2404	11474	LOC_Os03g63930,LOC_Os02g08410,LOC_Os02g39570,LOC_Os10g31820,LOC_Os06g39750,LOC_Os01g04260,LOC_Os01g13190,LOC_Os12g38900,LOC_Os03g56820,LOC_Os08g43580,LOC_Os07g42420,LOC_Os03g45320,LOC_Os11g29370,LOC_Os11g29390,LOC_Os12g26060,LOC_Os09g19650,LOC_Os04g18200,LOC_Os04g30760,LOC_Os02g56920,LOC_Os01g12560,LOC_Os09g36860,LOC_Os04g08350,LOC_Os06g09630,LOC_Os03g19280,LOC_Os02g30060,LOC_Os10g28060,LOC_Os09g…	0.00217798
Biological process	ribonucleotide metabolic process	GO:0009259	9	0.000181948	1.61246	50	148	2404	11474	LOC_Os06g22060,LOC_Os05g45740,LOC_Os07g09890,LOC_Os04g57950,LOC_Os07g08340,LOC_Os09g24910,LOC_Os01g72250,LOC_Os05g01440,LOC_Os01g53930,LOC_Os03g19930,LOC_Os11g07020,LOC_Os06g13810,LOC_Os09g27050,LOC_Os12g44150,LOC_Os01g10280,LOC_Os05g28180,LOC_Os10g08550,LOC_Os03g01120,LOC_Os02g48360,LOC_Os03g46910,LOC_Os01g49190,LOC_Os01g67860,LOC_Os04g02900,LOC_Os10g42100,LOC_Os05g47980,LOC_Os01g41610,LOC_Os12g…	0.00219058
Biological process	ribose phosphate metabolic process	GO:0019693	6	0.000181948	1.61246	50	148	2404	11474	LOC_Os06g22060,LOC_Os05g45740,LOC_Os07g09890,LOC_Os04g57950,LOC_Os07g08340,LOC_Os09g24910,LOC_Os01g72250,LOC_Os05g01440,LOC_Os01g53930,LOC_Os03g19930,LOC_Os11g07020,LOC_Os06g13810,LOC_Os09g27050,LOC_Os12g44150,LOC_Os01g10280,LOC_Os05g28180,LOC_Os10g08550,LOC_Os03g01120,LOC_Os02g48360,LOC_Os03g46910,LOC_Os01g49190,LOC_Os01g67860,LOC_Os04g02900,LOC_Os10g42100,LOC_Os05g47980,LOC_Os01g41610,LOC_Os12g…	0.00219058
Biological process	organic substance catabolic process	GO:1901575	4	0.000207357	1.38126	101	349	2404	11474	LOC_Os09g33986,LOC_Os02g42320,LOC_Os02g53060,LOC_Os10g37180,LOC_Os03g26970,LOC_Os01g59340,LOC_Os06g22060,LOC_Os01g51410,LOC_Os06g08530,LOC_Os02g46650,LOC_Os07g09890,LOC_Os07g08340,LOC_Os09g24910,LOC_Os07g46660,LOC_Os01g74000,LOC_Os02g56000,LOC_Os06g36560,LOC_Os08g33340,LOC_Os01g53930,ChrSy.fgenesh.gene.49,LOC_Os07g06610,LOC_Os02g03620,LOC_Os11g07020,LOC_Os01g55640,LOC_Os06g13810,LOC_Os02g53000,LO…	0.00244802
Biological process	methylation	GO:0032259	3	0.000218183	1.9887	25	60	2404	11474	LOC_Os06g49140,LOC_Os07g14350,LOC_Os07g08500,LOC_Os04g45990,LOC_Os06g06730,LOC_Os09g19560,LOC_Os03g12570,LOC_Os11g38900,LOC_Os03g52640,LOC_Os02g04660,LOC_Os05g41172,LOC_Os10g34740,LOC_Os08g30910,LOC_Os02g47900,LOC_Os05g41800,LOC_Os06g05090,LOC_Os03g27930,LOC_Os07g47500,LOC_Os01g59620,LOC_Os03g58400,LOC_Os09g19830,LOC_Os03g60750,LOC_Os04g58060,LOC_Os03g02010,LOC_Os10g01570,	0.00255106
Biological process	small GTPase mediated signal transduction	GO:0007264	7	0.000226815	1.85956	30	77	2404	11474	LOC_Os02g58730,LOC_Os03g60870,LOC_Os10g30520,LOC_Os05g38630,LOC_Os05g48980,LOC_Os06g47260,LOC_Os03g14260,LOC_Os07g37750,LOC_Os01g37800,LOC_Os02g50860,LOC_Os01g16030,LOC_Os01g12900,LOC_Os02g02840,LOC_Os02g20850,LOC_Os05g43820,LOC_Os01g54590,LOC_Os01g62570,LOC_Os05g44050,LOC_Os05g44070,LOC_Os07g12170,LOC_Os03g60530,LOC_Os01g51700,LOC_Os05g49890,LOC_Os02g37420,LOC_Os03g46330,LOC_Os07g31370,LOC_Os03g…	0.00262673
Biological process	cellular macromolecule metabolic process	GO:0044260	5	0.000237889	1.08866	898	3937	2404	11474	LOC_Os03g51970,LOC_Os07g08460,LOC_Os01g49110,LOC_Os06g49140,LOC_Os08g03450,LOC_Os08g36330,LOC_Os05g27940,LOC_Os03g38980,LOC_Os05g48870,LOC_Os09g33986,LOC_Os03g04750,LOC_Os06g18830,LOC_Os12g41780,LOC_Os02g42320,LOC_Os01g18800,LOC_Os02g53060,LOC_Os06g22919,LOC_Os09g23730,LOC_Os03g38960,LOC_Os02g56100,LOC_Os01g02430,LOC_Os05g31160,LOC_Os07g46750,LOC_Os04g49490,LOC_Os07g42395,LOC_Os02g56120,LOC_Os03g…	0.00272899
Biological process	organophosphate metabolic process	GO:0019637	5	0.000240877	1.38847	96	330	2404	11474	LOC_Os09g23740,LOC_Os03g07840,LOC_Os11g28980,LOC_Os06g22060,LOC_Os02g03540,LOC_Os12g04700,LOC_Os12g08280,LOC_Os05g45740,LOC_Os03g46640,LOC_Os11g29390,LOC_Os12g26060,LOC_Os07g09890,LOC_Os04g57950,LOC_Os07g08340,LOC_Os09g24910,LOC_Os01g72250,LOC_Os05g01440,LOC_Os01g74000,LOC_Os02g04170,LOC_Os09g34300,LOC_Os01g53930,LOC_Os03g19930,LOC_Os03g49800,LOC_Os11g07020,LOC_Os06g13810,LOC_Os09g27050,LOC_Os07g…	0.00273745
Biological process	macromolecule metabolic process	GO:0043170	4	0.000242962	1.07638	1064	4718	2404	11474	LOC_Os01g13150,LOC_Os01g52750,LOC_Os03g51970,LOC_Os07g08460,LOC_Os01g49110,LOC_Os06g49140,LOC_Os08g03450,LOC_Os08g36330,LOC_Os05g27940,LOC_Os03g38980,LOC_Os05g48870,LOC_Os09g33986,LOC_Os03g04750,LOC_Os06g18830,LOC_Os12g41780,LOC_Os02g42320,LOC_Os01g18800,LOC_Os02g53060,LOC_Os06g22919,LOC_Os08g02130,LOC_Os09g23730,LOC_Os06g51410,LOC_Os03g38960,LOC_Os02g56100,LOC_Os01g71060,LOC_Os01g02430,LOC_Os05g…	0.00273558
Biological process	small molecule biosynthetic process	GO:0044283	4	0.000249814	1.41541	86	290	2404	11474	LOC_Os03g63930,LOC_Os02g08410,LOC_Os02g39570,LOC_Os10g31820,LOC_Os06g39750,LOC_Os01g04260,LOC_Os01g13190,LOC_Os12g38900,LOC_Os03g56820,LOC_Os08g43580,LOC_Os07g42420,LOC_Os03g45320,LOC_Os11g29370,LOC_Os11g29390,LOC_Os12g26060,LOC_Os04g42000,LOC_Os09g19650,LOC_Os04g18200,LOC_Os04g30760,LOC_Os02g56920,LOC_Os01g12560,LOC_Os09g36860,LOC_Os04g08350,LOC_Os06g09630,LOC_Os03g19280,LOC_Os02g30060,LOC_Os10g…	0.00278692
Biological process	catabolic process	GO:0009056	3	0.00028913	1.36751	102	356	2404	11474	LOC_Os09g33986,LOC_Os02g42320,LOC_Os02g53060,LOC_Os10g37180,LOC_Os03g26970,LOC_Os01g59340,LOC_Os06g22060,LOC_Os01g51410,LOC_Os06g08530,LOC_Os02g46650,LOC_Os07g09890,LOC_Os07g08340,LOC_Os09g24910,LOC_Os07g46660,LOC_Os01g74000,LOC_Os02g56000,LOC_Os06g36560,LOC_Os08g33340,LOC_Os01g53930,ChrSy.fgenesh.gene.49,LOC_Os07g06610,LOC_Os02g03620,LOC_Os11g07020,LOC_Os01g55640,LOC_Os06g13810,LOC_Os02g53000,LO…	0.00319621
Biological process	purine ribonucleotide metabolic process	GO:0009150	10	0.000345295	1.59096	48	144	2404	11474	LOC_Os06g22060,LOC_Os05g45740,LOC_Os07g09890,LOC_Os07g08340,LOC_Os09g24910,LOC_Os05g01440,LOC_Os01g53930,LOC_Os03g19930,LOC_Os11g07020,LOC_Os06g13810,LOC_Os09g27050,LOC_Os12g44150,LOC_Os01g10280,LOC_Os05g28180,LOC_Os10g08550,LOC_Os03g01120,LOC_Os02g48360,LOC_Os03g46910,LOC_Os01g49190,LOC_Os01g67860,LOC_Os04g02900,LOC_Os10g42100,LOC_Os05g47980,LOC_Os01g41610,LOC_Os12g34108,LOC_Os01g02880,LOC_Os02g…	0.0037827
Biological process	protein refolding	GO:0042026	4	0.00042337	3.71224	7	9	2404	11474	LOC_Os05g46290,LOC_Os06g02380,LOC_Os03g04970,LOC_Os03g64210,LOC_Os10g32550,LOC_Os12g17910,LOC_Os02g01280,	0.00459659
Biological process	pyrimidine nucleobase metabolic process	GO:0006206	8	0.000483607	4.09104	6	7	2404	11474	LOC_Os01g59340,LOC_Os04g57950,LOC_Os01g72250,LOC_Os01g54370,LOC_Os08g15030,LOC_Os05g38170,	0.00520412
Biological process	cytoskeleton organization	GO:0007010	6	0.000569774	2.19294	17	37	2404	11474	LOC_Os07g23200,LOC_Os03g51250,LOC_Os08g34780,LOC_Os05g06260,LOC_Os05g33890,LOC_Os06g44890,LOC_Os01g49200,LOC_Os06g14080,LOC_Os02g50320,LOC_Os12g41290,LOC_Os02g48830,LOC_Os04g42330,LOC_Os03g13460,LOC_Os06g40840,LOC_Os06g20370,LOC_Os05g06450,LOC_Os03g63090,	0.00607759
Biological process	cell cycle	GO:0007049	3	0.000711883	1.77453	29	78	2404	11474	LOC_Os01g34870,LOC_Os02g10690,LOC_Os02g55570,LOC_Os08g06600,LOC_Os02g40680,LOC_Os05g33040,LOC_Os03g60180,LOC_Os05g33890,LOC_Os07g32390,LOC_Os12g04980,LOC_Os02g52460,LOC_Os07g08790,LOC_Os10g30420,LOC_Os03g43800,LOC_Os01g49200,LOC_Os01g48700,LOC_Os03g11400,LOC_Os08g42600,LOC_Os04g46000,LOC_Os02g48830,LOC_Os01g65580,LOC_Os07g10256,LOC_Os10g33310,LOC_Os03g13460,LOC_Os03g58480,LOC_Os06g40840,LOC_Os06g…	0.00752739
Biological process	microtubule cytoskeleton organization	GO:0000226	7	0.000722522	2.80758	10	17	2404	11474	LOC_Os05g06260,LOC_Os05g33890,LOC_Os01g49200,LOC_Os12g41290,LOC_Os02g48830,LOC_Os04g42330,LOC_Os03g13460,LOC_Os06g40840,LOC_Os06g20370,LOC_Os05g06450,	0.00757402
Biological process	chlorophyll metabolic process	GO:0015994	7	0.000803682	3.18192	8	12	2404	11474	LOC_Os06g04150,LOC_Os02g51080,LOC_Os03g36540,LOC_Os05g28200,LOC_Os07g46310,LOC_Os03g59640,LOC_Os03g20700,LOC_Os01g17170,	0.0083528
Biological process	fatty acid metabolic process	GO:0006631	8	0.000834981	1.65215	36	104	2404	11474	LOC_Os03g63930,LOC_Os06g39750,LOC_Os01g04260,LOC_Os03g56820,LOC_Os08g43580,LOC_Os07g42420,LOC_Os01g24680,LOC_Os09g19650,LOC_Os04g30760,LOC_Os02g56920,LOC_Os09g36860,LOC_Os06g09630,LOC_Os02g30060,LOC_Os10g28060,LOC_Os09g34930,LOC_Os01g56310,LOC_Os07g01150,LOC_Os05g22940,LOC_Os12g34890,LOC_Os06g05130,LOC_Os08g12840,LOC_Os11g48020,LOC_Os05g43576,LOC_Os01g69080,LOC_Os03g28420,LOC_Os11g31900,LOC_Os05g…	0.00860455
Biological process	pyrimidine nucleotide metabolic process	GO:0006220	9	0.000844935	2.62508	11	20	2404	11474	LOC_Os03g46640,LOC_Os11g29390,LOC_Os12g26060,LOC_Os04g57950,LOC_Os01g72250,LOC_Os07g44630,LOC_Os02g35700,LOC_Os12g36194,LOC_Os12g36950,LOC_Os10g41410,LOC_Os01g46570,	0.00863396
Biological process	mitotic cell cycle	GO:0000278	4	0.000844935	2.62508	11	20	2404	11474	LOC_Os01g34870,LOC_Os02g10690,LOC_Os08g06600,LOC_Os02g40680,LOC_Os07g32390,LOC_Os07g08790,LOC_Os03g11400,LOC_Os01g65580,LOC_Os07g10256,LOC_Os03g58480,LOC_Os03g38010,	0.00863396
Biological process	heterocycle metabolic process	GO:0046483	4	0.00090805	1.12969	449	1897	2404	11474	LOC_Os01g13150,LOC_Os03g51970,LOC_Os07g08460,LOC_Os06g49140,LOC_Os03g38980,LOC_Os05g48870,LOC_Os08g02130,LOC_Os09g23730,LOC_Os03g38960,LOC_Os05g13300,LOC_Os05g35520,LOC_Os07g42395,LOC_Os02g56120,LOC_Os04g54840,LOC_Os04g51786,LOC_Os05g46270,LOC_Os03g07840,LOC_Os05g37350,LOC_Os01g13190,LOC_Os01g47360,LOC_Os04g01480,LOC_Os01g59340,LOC_Os07g48560,LOC_Os02g03580,LOC_Os06g22060,LOC_Os04g58350,LOC_Os02g…	0.00912553
Biological process	tetrapyrrole biosynthetic process	GO:0033014	6	0.000946149	2.30415	14	29	2404	11474	LOC_Os06g04150,LOC_Os02g51080,LOC_Os03g36540,LOC_Os08g38720,LOC_Os05g28200,LOC_Os07g46310,LOC_Os01g43390,LOC_Os01g18320,LOC_Os03g59640,LOC_Os03g21900,LOC_Os02g19440,LOC_Os03g20700,LOC_Os01g17170,LOC_Os12g17070,	0.00943047
Biological process	porphyrin-containing compound metabolic process	GO:0006778	6	0.000947426	2.38644	13	26	2404	11474	LOC_Os06g04150,LOC_Os02g51080,LOC_Os03g36540,LOC_Os08g38720,LOC_Os05g28200,LOC_Os07g46310,LOC_Os01g43390,LOC_Os01g18320,LOC_Os03g59640,LOC_Os03g21900,LOC_Os03g20700,LOC_Os01g17170,LOC_Os12g17070,	0.00936642
Biological process	peptidyl-amino acid modification	GO:0018193	8	0.000947426	2.38644	13	26	2404	11474	LOC_Os07g10830,LOC_Os03g23970,LOC_Os04g45990,LOC_Os07g02210,LOC_Os07g40580,LOC_Os11g38900,LOC_Os07g13230,LOC_Os05g41172,LOC_Os08g30910,LOC_Os02g47900,LOC_Os12g32240,LOC_Os01g59620,LOC_Os09g19830,	0.00936642
Biological process	nitrogen compound transport	GO:0071705	5	0.00106374	1.34283	92	327	2404	11474	LOC_Os02g58730,LOC_Os03g60870,LOC_Os02g56110,LOC_Os10g30520,LOC_Os02g17350,LOC_Os02g38250,LOC_Os05g38630,LOC_Os03g23950,LOC_Os09g17830,LOC_Os09g17840,LOC_Os03g63110,LOC_Os12g10560,LOC_Os03g13730,LOC_Os03g13750,LOC_Os05g48980,LOC_Os06g47260,LOC_Os03g02270,LOC_Os05g28510,LOC_Os01g61550,LOC_Os01g37800,LOC_Os03g63250,LOC_Os02g50860,LOC_Os01g16030,LOC_Os03g16900,LOC_Os03g12590,LOC_Os09g33720,LOC_Os01g…	0.0103481
Biological process	macromolecule localization	GO:0033036	3	0.00109095	1.34658	90	319	2404	11474	LOC_Os02g58730,LOC_Os03g60870,LOC_Os02g56110,LOC_Os10g30520,LOC_Os02g17350,LOC_Os02g38250,LOC_Os04g30800,LOC_Os05g38630,LOC_Os03g23950,LOC_Os09g17830,LOC_Os08g01710,LOC_Os09g17840,LOC_Os03g63110,LOC_Os12g10560,LOC_Os03g13730,LOC_Os03g13750,LOC_Os05g48980,LOC_Os06g47260,LOC_Os03g02270,LOC_Os05g28510,LOC_Os01g37800,LOC_Os03g63250,LOC_Os02g50860,LOC_Os01g16030,LOC_Os03g16900,LOC_Os06g29380,LOC_Os03g…	0.0105285
Biological process	protein metabolic process	GO:0019538	5	0.0011705	1.09156	714	3122	2404	11474	LOC_Os01g52750,LOC_Os01g49110,LOC_Os08g03450,LOC_Os05g27940,LOC_Os03g38980,LOC_Os09g33986,LOC_Os03g04750,LOC_Os06g18830,LOC_Os12g41780,LOC_Os02g42320,LOC_Os01g18800,LOC_Os02g53060,LOC_Os06g51410,LOC_Os01g71060,LOC_Os01g02430,LOC_Os05g31160,LOC_Os07g46750,LOC_Os04g49490,LOC_Os03g26970,LOC_Os09g23740,LOC_Os01g24690,LOC_Os01g02440,LOC_Os02g43600,LOC_Os05g37330,LOC_Os01g61620,LOC_Os10g43050,LOC_Os12g…	0.0112073
Biological process	ribonucleoprotein complex biogenesis	GO:0022613	5	0.00131721	1.87506	22	56	2404	11474	LOC_Os04g51786,LOC_Os02g40514,LOC_Os03g13800,LOC_Os03g52640,LOC_Os08g23710,LOC_Os01g59500,LOC_Os05g49130,LOC_Os03g17580,LOC_Os01g74190,LOC_Os03g14520,LOC_Os02g13360,LOC_Os05g08360,LOC_Os07g44620,LOC_Os09g37860,LOC_Os09g32976,LOC_Os10g08879,LOC_Os08g03640,LOC_Os01g53720,LOC_Os02g49270,LOC_Os02g57590,LOC_Os11g37100,LOC_Os11g18830,	0.0125135
Biological process	pyrimidine-containing compound metabolic process	GO:0072527	5	0.00136594	2.16949	15	33	2404	11474	LOC_Os01g59340,LOC_Os03g46640,LOC_Os11g29390,LOC_Os12g26060,LOC_Os04g57950,LOC_Os01g72250,LOC_Os01g54370,LOC_Os08g15030,LOC_Os05g38170,LOC_Os07g44630,LOC_Os02g35700,LOC_Os12g36194,LOC_Os12g36950,LOC_Os10g41410,LOC_Os01g46570,	0.0128759
Biological process	protein maturation	GO:0051604	6	0.0014403	2.50008	11	21	2404	11474	LOC_Os07g02210,LOC_Os07g40580,LOC_Os02g08490,LOC_Os07g13230,LOC_Os02g17280,LOC_Os12g32240,LOC_Os05g23260,LOC_Os01g04030,LOC_Os04g36859,LOC_Os08g01180,LOC_Os06g16260,	0.0134724
Biological process	peptidyl-lysine modification	GO:0018205	9	0.0014403	2.50008	11	21	2404	11474	LOC_Os04g45990,LOC_Os07g02210,LOC_Os07g40580,LOC_Os11g38900,LOC_Os07g13230,LOC_Os05g41172,LOC_Os08g30910,LOC_Os02g47900,LOC_Os12g32240,LOC_Os01g59620,LOC_Os09g19830,	0.0134724
Biological process	carbohydrate derivative metabolic process	GO:1901135	4	0.00153291	1.33762	88	314	2404	11474	LOC_Os12g41780,LOC_Os11g28980,LOC_Os06g22060,LOC_Os02g03540,LOC_Os07g10830,LOC_Os05g45740,LOC_Os03g46640,LOC_Os11g29390,LOC_Os12g26060,LOC_Os07g09890,LOC_Os04g57950,LOC_Os07g09670,LOC_Os07g08340,LOC_Os09g24910,LOC_Os01g72250,LOC_Os05g01440,LOC_Os01g74000,LOC_Os01g53930,LOC_Os03g19930,LOC_Os11g07020,LOC_Os05g23600,LOC_Os06g13810,LOC_Os09g27050,LOC_Os07g41280,LOC_Os01g71280,LOC_Os12g44150,LOC_Os01g…	0.0141214
Biological process	ATP metabolic process	GO:0046034	3	0.00162033	1.5316	43	134	2404	11474	LOC_Os06g22060,LOC_Os05g45740,LOC_Os07g09890,LOC_Os07g08340,LOC_Os09g24910,LOC_Os01g53930,LOC_Os11g07020,LOC_Os06g13810,LOC_Os12g44150,LOC_Os10g08550,LOC_Os03g01120,LOC_Os02g07870,LOC_Os02g48360,LOC_Os03g46910,LOC_Os11g06340,LOC_Os01g49190,LOC_Os01g67860,LOC_Os04g02900,LOC_Os10g42100,LOC_Os05g47980,LOC_Os06g45120,LOC_Os01g41610,LOC_Os12g34108,LOC_Os01g02880,LOC_Os03g15950,LOC_Os01g71320,LOC_Os06g…	0.0148145
Biological process	nucleobase-containing compound metabolic process	GO:0006139	5	0.00165024	1.12764	417	1765	2404	11474	LOC_Os01g13150,LOC_Os03g51970,LOC_Os07g08460,LOC_Os06g49140,LOC_Os03g38980,LOC_Os05g48870,LOC_Os08g02130,LOC_Os09g23730,LOC_Os03g38960,LOC_Os05g13300,LOC_Os05g35520,LOC_Os07g42395,LOC_Os02g56120,LOC_Os04g54840,LOC_Os04g51786,LOC_Os05g46270,LOC_Os03g07840,LOC_Os05g37350,LOC_Os01g47360,LOC_Os04g01480,LOC_Os01g59340,LOC_Os07g48560,LOC_Os02g03580,LOC_Os06g22060,LOC_Os04g58350,LOC_Os02g47150,LOC_Os02g…	0.0149753
Biological process	monocarboxylic acid biosynthetic process	GO:0072330	8	0.00187249	1.62376	33	97	2404	11474	LOC_Os03g63930,LOC_Os06g39750,LOC_Os01g04260,LOC_Os03g56820,LOC_Os08g43580,LOC_Os07g42420,LOC_Os09g19650,LOC_Os04g30760,LOC_Os02g56920,LOC_Os01g12560,LOC_Os09g36860,LOC_Os06g09630,LOC_Os02g30060,LOC_Os10g28060,LOC_Os09g34930,LOC_Os06g15420,LOC_Os01g56310,LOC_Os07g01150,LOC_Os05g22940,LOC_Os12g34890,LOC_Os06g05130,LOC_Os08g12840,LOC_Os11g48020,LOC_Os05g43576,LOC_Os03g28420,LOC_Os08g42730,LOC_Os11g…	0.0168663
Biological process	pyrimidine nucleobase biosynthetic process	GO:0019856	9	0.0019936	3.9774	5	6	2404	11474	LOC_Os04g57950,LOC_Os01g72250,LOC_Os01g54370,LOC_Os08g15030,LOC_Os05g38170,	0.017193
Biological process	pigment biosynthetic process	GO:0046148	4	0.0022374	2.21598	13	28	2404	11474	LOC_Os12g09540,LOC_Os06g04150,LOC_Os02g51080,LOC_Os03g36540,LOC_Os08g38720,LOC_Os03g08570,LOC_Os05g28200,LOC_Os07g46310,LOC_Os03g59640,LOC_Os02g40010,LOC_Os03g20700,LOC_Os07g10490,LOC_Os01g17170,	0.0191597
Biological process	pyrimidine nucleotide biosynthetic process	GO:0006221	10	0.00226919	2.51204	10	19	2404	11474	LOC_Os11g29390,LOC_Os12g26060,LOC_Os04g57950,LOC_Os01g72250,LOC_Os07g44630,LOC_Os02g35700,LOC_Os12g36194,LOC_Os12g36950,LOC_Os10g41410,LOC_Os01g46570,	0.0192961
Biological process	protein polymerization	GO:0051258	8	0.00231883	2.29098	12	25	2404	11474	LOC_Os02g07060,LOC_Os11g14220,LOC_Os05g34170,LOC_Os05g37160,LOC_Os01g18050,LOC_Os07g38730,LOC_Os03g44420,LOC_Os03g51600,LOC_Os04g56970,LOC_Os03g01530,LOC_Os05g06450,LOC_Os03g63090,	0.0195813
Biological process	DNA topological change	GO:0006265	8	0.00260146	3.03729	7	11	2404	11474	LOC_Os02g47150,LOC_Os09g32450,LOC_Os01g13310,LOC_Os01g16290,LOC_Os03g06900,LOC_Os12g42760,LOC_Os09g10770,	0.0218164
Biological process	organic cyclic compound metabolic process	GO:1901360	4	0.00263481	1.11359	458	1963	2404	11474	LOC_Os01g13150,LOC_Os03g51970,LOC_Os07g08460,LOC_Os06g49140,LOC_Os03g38980,LOC_Os05g48870,LOC_Os08g02130,LOC_Os09g23730,LOC_Os03g38960,LOC_Os05g13300,LOC_Os05g35520,LOC_Os07g42395,LOC_Os02g56120,LOC_Os02g08410,LOC_Os04g54840,LOC_Os04g51786,LOC_Os05g46270,LOC_Os03g07840,LOC_Os05g37350,LOC_Os01g13190,LOC_Os01g47360,LOC_Os04g01480,LOC_Os01g59340,LOC_Os07g48560,LOC_Os02g03580,LOC_Os06g22060,LOC_Os04g…	0.0219447
Biological process	fatty acid biosynthetic process	GO:0006633	9	0.00284121	1.62712	30	88	2404	11474	LOC_Os03g63930,LOC_Os06g39750,LOC_Os01g04260,LOC_Os03g56820,LOC_Os08g43580,LOC_Os07g42420,LOC_Os09g19650,LOC_Os04g30760,LOC_Os02g56920,LOC_Os09g36860,LOC_Os06g09630,LOC_Os02g30060,LOC_Os10g28060,LOC_Os09g34930,LOC_Os01g56310,LOC_Os07g01150,LOC_Os05g22940,LOC_Os12g34890,LOC_Os06g05130,LOC_Os08g12840,LOC_Os11g48020,LOC_Os05g43576,LOC_Os03g28420,LOC_Os11g31900,LOC_Os04g36800,LOC_Os09g32760,LOC_Os02g…	0.0235028
Biological process	glycine metabolic process	GO:0006544	10	0.00325229	2.72736	8	14	2404	11474	LOC_Os10g37180,LOC_Os01g51410,LOC_Os11g29390,LOC_Os12g26060,LOC_Os03g52840,LOC_Os06g40940,LOC_Os02g07410,LOC_Os04g53230,	0.0267215
Biological process	pyrimidine-containing compound biosynthetic process	GO:0072528	6	0.00328654	2.13957	13	29	2404	11474	LOC_Os11g29390,LOC_Os12g26060,LOC_Os04g57950,LOC_Os01g72250,LOC_Os01g54370,LOC_Os08g15030,LOC_Os05g38170,LOC_Os07g44630,LOC_Os02g35700,LOC_Os12g36194,LOC_Os12g36950,LOC_Os10g41410,LOC_Os01g46570,	0.0268217
Biological process	alcohol metabolic process	GO:0006066	5	0.00328654	2.13957	13	29	2404	11474	LOC_Os09g34300,LOC_Os06g36560,LOC_Os08g42390,LOC_Os04g42920,LOC_Os08g39350,LOC_Os04g39610,LOC_Os02g57040,LOC_Os05g49760,LOC_Os03g09250,LOC_Os03g51610,LOC_Os01g46610,LOC_Os03g51000,LOC_Os02g31030,	0.0268217
Biological process	cellular amino acid biosynthetic process	GO:0008652	8	0.00336205	1.50327	40	127	2404	11474	LOC_Os02g08410,LOC_Os02g39570,LOC_Os10g31820,LOC_Os01g13190,LOC_Os12g38900,LOC_Os03g45320,LOC_Os11g29370,LOC_Os11g29390,LOC_Os12g26060,LOC_Os04g18200,LOC_Os04g08350,LOC_Os03g19280,LOC_Os11g04670,LOC_Os06g15420,LOC_Os03g18810,LOC_Os02g24354,LOC_Os12g37960,LOC_Os01g71990,LOC_Os02g24020,LOC_Os05g38150,LOC_Os03g07420,LOC_Os10g40360,LOC_Os08g25390,LOC_Os05g49800,LOC_Os03g15120,LOC_Os12g13320,LOC_Os08g…	0.0270745
Biological process	isoprenoid biosynthetic process	GO:0008299	7	0.00348978	1.9581	16	39	2404	11474	LOC_Os02g01760,LOC_Os02g01920,LOC_Os01g66360,LOC_Os08g09370,LOC_Os03g08570,LOC_Os09g34960,LOC_Os06g46450,LOC_Os04g56230,LOC_Os04g56210,LOC_Os07g36190,LOC_Os08g40180,LOC_Os03g02710,LOC_Os10g18220,LOC_Os01g50760,LOC_Os01g01710,LOC_Os07g10490,	0.0279182
Biological process	isoprenoid metabolic process	GO:0006720	6	0.00348978	1.9581	16	39	2404	11474	LOC_Os02g01760,LOC_Os02g01920,LOC_Os01g66360,LOC_Os08g09370,LOC_Os03g08570,LOC_Os09g34960,LOC_Os06g46450,LOC_Os04g56230,LOC_Os04g56210,LOC_Os07g36190,LOC_Os08g40180,LOC_Os03g02710,LOC_Os10g18220,LOC_Os01g50760,LOC_Os01g01710,LOC_Os07g10490,	0.0279182
Biological process	base-excision repair	GO:0006284	9	0.00364339	2.28268	11	23	2404	11474	LOC_Os05g37350,LOC_Os08g21330,LOC_Os05g37410,LOC_Os06g43610,LOC_Os06g44050,LOC_Os04g42290,LOC_Os11g16580,LOC_Os12g10850,LOC_Os02g53430,LOC_Os04g57730,LOC_Os01g11900,	0.0287686
Biological process	protein targeting	GO:0006605	10	0.00369345	2.38644	10	20	2404	11474	LOC_Os03g02270,LOC_Os01g21820,LOC_Os01g66560,LOC_Os11g05556,LOC_Os11g05552,LOC_Os03g14890,LOC_Os06g14550,LOC_Os01g72800,LOC_Os06g44374,LOC_Os06g23430,	0.0289757
Biological process	regulation of translational elongation	GO:0006448	9	0.00392106	3.18192	6	9	2404	11474	LOC_Os03g23970,LOC_Os07g02210,LOC_Os07g40580,LOC_Os07g13230,LOC_Os12g32240,LOC_Os06g14550,	0.0305642
Biological process	cellular aromatic compound metabolic process	GO:0006725	4	0.00463287	1.10715	447	1927	2404	11474	LOC_Os01g13150,LOC_Os03g51970,LOC_Os07g08460,LOC_Os06g49140,LOC_Os03g38980,LOC_Os05g48870,LOC_Os08g02130,LOC_Os09g23730,LOC_Os03g38960,LOC_Os05g13300,LOC_Os05g35520,LOC_Os07g42395,LOC_Os02g56120,LOC_Os02g08410,LOC_Os04g54840,LOC_Os04g51786,LOC_Os05g46270,LOC_Os03g07840,LOC_Os05g37350,LOC_Os01g13190,LOC_Os01g47360,LOC_Os04g01480,LOC_Os01g59340,LOC_Os07g48560,LOC_Os02g03580,LOC_Os06g22060,LOC_Os04g…	0.0358826
Biological process	generation of precursor metabolites and energy	GO:0006091	4	0.00473895	1.39758	53	181	2404	11474	LOC_Os06g22060,LOC_Os03g52460,LOC_Os07g09890,LOC_Os07g08340,LOC_Os09g24910,LOC_Os01g53930,LOC_Os09g17740,LOC_Os11g07020,LOC_Os06g13810,LOC_Os07g41280,LOC_Os11g33240,LOC_Os10g08550,LOC_Os07g13980,LOC_Os02g48360,LOC_Os07g39710,LOC_Os03g46910,LOC_Os11g06340,LOC_Os05g37140,LOC_Os07g04240,LOC_Os01g67860,LOC_Os04g02900,LOC_Os10g42100,LOC_Os02g57040,LOC_Os08g27840,LOC_Os01g55350,LOC_Os01g02880,LOC_Os02g…	0.0364719
Biological process	cell cycle process	GO:0022402	3	0.00510612	2.12128	12	27	2404	11474	LOC_Os01g34870,LOC_Os02g55570,LOC_Os03g60180,LOC_Os05g33890,LOC_Os12g04980,LOC_Os01g49200,LOC_Os02g48830,LOC_Os01g65580,LOC_Os10g33310,LOC_Os03g13460,LOC_Os06g40840,LOC_Os06g20370,	0.0390506
Biological process	glutamine family amino acid biosynthetic process	GO:0009084	10	0.00546827	2.18757	11	24	2404	11474	LOC_Os10g31820,LOC_Os03g19280,LOC_Os01g71990,LOC_Os05g38150,LOC_Os10g40360,LOC_Os12g13320,LOC_Os01g48960,LOC_Os05g48200,LOC_Os04g56400,LOC_Os03g17120,LOC_Os03g42110,	0.0415589
Biological process	protein localization to endoplasmic reticulum	GO:0070972	7	0.0056983	2.54554	8	15	2404	11474	LOC_Os04g30800,LOC_Os01g66560,LOC_Os05g45310,LOC_Os11g05556,LOC_Os11g05552,LOC_Os06g14550,LOC_Os01g72800,LOC_Os06g23430,	0.0430381
Biological process	glycine catabolic process	GO:0006546	11	0.00576857	3.4092	5	7	2404	11474	LOC_Os10g37180,LOC_Os01g51410,LOC_Os06g40940,LOC_Os02g07410,LOC_Os04g53230,	0.0432999
Biological process	serine family amino acid catabolic process	GO:0009071	10	0.00576857	3.4092	5	7	2404	11474	LOC_Os10g37180,LOC_Os01g51410,LOC_Os06g40940,LOC_Os02g07410,LOC_Os04g53230,	0.0432999
Biological process	tetrapyrrole metabolic process	GO:0033013	5	0.00590474	1.9653	14	34	2404	11474	LOC_Os06g04150,LOC_Os02g51080,LOC_Os03g36540,LOC_Os08g38720,LOC_Os05g28200,LOC_Os07g46310,LOC_Os01g43390,LOC_Os01g18320,LOC_Os03g59640,LOC_Os03g21900,LOC_Os02g19440,LOC_Os03g20700,LOC_Os01g17170,LOC_Os12g17070,	0.0437815
Biological process	signaling	GO:0023052	2	0.00600672	1.31858	71	257	2404	11474	LOC_Os02g58730,LOC_Os01g18800,LOC_Os03g60870,LOC_Os10g30520,LOC_Os02g35180,LOC_Os05g38630,LOC_Os05g48980,LOC_Os03g11140,LOC_Os06g47260,LOC_Os03g14260,LOC_Os07g37750,LOC_Os05g04550,LOC_Os01g37800,LOC_Os01g57420,LOC_Os07g15540,LOC_Os02g50860,LOC_Os01g16030,LOC_Os05g23610,LOC_Os07g30300,LOC_Os06g08440,LOC_Os03g50860,LOC_Os07g48760,LOC_Os01g12900,LOC_Os12g32180,LOC_Os06g46670,LOC_Os08g08110,LOC_Os02g…	0.0442677
Biological process	signal transduction	GO:0007165	5	0.00600672	1.31858	71	257	2404	11474	LOC_Os02g58730,LOC_Os01g18800,LOC_Os03g60870,LOC_Os10g30520,LOC_Os02g35180,LOC_Os05g38630,LOC_Os05g48980,LOC_Os03g11140,LOC_Os06g47260,LOC_Os03g14260,LOC_Os07g37750,LOC_Os05g04550,LOC_Os01g37800,LOC_Os01g57420,LOC_Os07g15540,LOC_Os02g50860,LOC_Os01g16030,LOC_Os05g23610,LOC_Os07g30300,LOC_Os06g08440,LOC_Os03g50860,LOC_Os07g48760,LOC_Os01g12900,LOC_Os12g32180,LOC_Os06g46670,LOC_Os08g08110,LOC_Os02g…	0.0442677
Biological process	protein catabolic process	GO:0030163	6	0.00618881	1.40551	48	163	2404	11474	LOC_Os09g33986,LOC_Os02g42320,LOC_Os02g53060,LOC_Os03g26970,LOC_Os06g08530,LOC_Os02g46650,LOC_Os07g46660,LOC_Os02g56000,LOC_Os08g33340,LOC_Os07g06610,LOC_Os02g03620,LOC_Os01g55640,LOC_Os02g54340,LOC_Os06g40560,LOC_Os05g41180,LOC_Os07g06950,LOC_Os06g04800,LOC_Os08g41530,LOC_Os06g43570,LOC_Os08g41560,LOC_Os02g51180,LOC_Os12g30540,LOC_Os02g10640,LOC_Os08g41620,LOC_Os02g08300,LOC_Os09g36710,LOC_Os02g…	0.0450634
Biological process	protein localization to organelle	GO:0033365	6	0.00794283	2.10007	11	25	2404	11474	LOC_Os04g30800,LOC_Os03g02270,LOC_Os01g66560,LOC_Os05g45310,LOC_Os11g05556,LOC_Os11g05552,LOC_Os05g06350,LOC_Os03g14890,LOC_Os06g14550,LOC_Os01g72800,LOC_Os06g23430,	0.0574909
Biological process	nucleocytoplasmic transport	GO:0006913	7	0.00798989	1.7533	18	49	2404	11474	LOC_Os03g60870,LOC_Os02g38250,LOC_Os05g38630,LOC_Os05g48980,LOC_Os06g47260,LOC_Os01g37800,LOC_Os06g20090,LOC_Os05g43820,LOC_Os01g54590,LOC_Os05g44050,LOC_Os05g44070,LOC_Os03g60530,LOC_Os01g51700,LOC_Os05g49890,LOC_Os02g37420,LOC_Os05g06350,LOC_Os07g31370,LOC_Os06g39875,	0.0574894
Biological process	ribosome biogenesis	GO:0042254	6	0.00798989	1.7533	18	49	2404	11474	LOC_Os04g51786,LOC_Os02g40514,LOC_Os03g13800,LOC_Os03g52640,LOC_Os08g23710,LOC_Os01g59500,LOC_Os05g49130,LOC_Os03g17580,LOC_Os01g74190,LOC_Os02g13360,LOC_Os05g08360,LOC_Os07g44620,LOC_Os09g37860,LOC_Os09g32976,LOC_Os08g03640,LOC_Os01g53720,LOC_Os02g49270,LOC_Os02g57590,	0.0574894
Biological process	nuclear transport	GO:0051169	6	0.00798989	1.7533	18	49	2404	11474	LOC_Os03g60870,LOC_Os02g38250,LOC_Os05g38630,LOC_Os05g48980,LOC_Os06g47260,LOC_Os01g37800,LOC_Os06g20090,LOC_Os05g43820,LOC_Os01g54590,LOC_Os05g44050,LOC_Os05g44070,LOC_Os03g60530,LOC_Os01g51700,LOC_Os05g49890,LOC_Os02g37420,LOC_Os05g06350,LOC_Os07g31370,LOC_Os06g39875,	0.0574894
Biological process	gene silencing	GO:0016458	8	0.00807025	2.86373	6	10	2404	11474	LOC_Os01g44230,LOC_Os12g09580,LOC_Os12g09590,LOC_Os05g06130,LOC_Os01g05470,LOC_Os01g05440,	0.0539199
Biological process	gene silencing by RNA	GO:0031047	9	0.00807025	2.86373	6	10	2404	11474	LOC_Os01g44230,LOC_Os12g09580,LOC_Os12g09590,LOC_Os05g06130,LOC_Os01g05470,LOC_Os01g05440,	0.0539199
Biological process	protein targeting to membrane	GO:0006612	11	0.00807025	2.86373	6	10	2404	11474	LOC_Os01g66560,LOC_Os11g05556,LOC_Os11g05552,LOC_Os06g14550,LOC_Os01g72800,LOC_Os06g23430,	0.0539199
Biological process	cotranslational protein targeting to membrane	GO:0006613	12	0.00807025	2.86373	6	10	2404	11474	LOC_Os01g66560,LOC_Os11g05556,LOC_Os11g05552,LOC_Os06g14550,LOC_Os01g72800,LOC_Os06g23430,	0.0539199
Biological process	SRP-dependent cotranslational protein targeting to membrane	GO:0006614	13	0.00807025	2.86373	6	10	2404	11474	LOC_Os01g66560,LOC_Os11g05556,LOC_Os11g05552,LOC_Os06g14550,LOC_Os01g72800,LOC_Os06g23430,	0.0539199
Biological process	establishment of protein localization to endoplasmic reticulum	GO:0072599	8	0.00807025	2.86373	6	10	2404	11474	LOC_Os01g66560,LOC_Os11g05556,LOC_Os11g05552,LOC_Os06g14550,LOC_Os01g72800,LOC_Os06g23430,	0.0539199
Biological process	protein targeting to ER	GO:0045047	11	0.00807025	2.86373	6	10	2404	11474	LOC_Os01g66560,LOC_Os11g05556,LOC_Os11g05552,LOC_Os06g14550,LOC_Os01g72800,LOC_Os06g23430,	0.0539199
Biological process	establishment of protein localization to organelle	GO:0072594	7	0.00908126	2.26084	9	19	2404	11474	LOC_Os03g02270,LOC_Os01g66560,LOC_Os11g05556,LOC_Os11g05552,LOC_Os05g06350,LOC_Os03g14890,LOC_Os06g14550,LOC_Os01g72800,LOC_Os06g23430,	0.0584276
Biological process	nucleoside monophosphate metabolic process	GO:0009123	8	0.00908126	2.26084	9	19	2404	11474	LOC_Os02g03540,LOC_Os11g29390,LOC_Os12g26060,LOC_Os04g57950,LOC_Os01g72250,LOC_Os05g01440,LOC_Os03g19930,LOC_Os01g10280,LOC_Os05g28180,	0.0584276
Biological process	nucleoside monophosphate biosynthetic process	GO:0009124	9	0.00908126	2.26084	9	19	2404	11474	LOC_Os02g03540,LOC_Os11g29390,LOC_Os12g26060,LOC_Os04g57950,LOC_Os01g72250,LOC_Os05g01440,LOC_Os03g19930,LOC_Os01g10280,LOC_Os05g28180,	0.0584276
Biological process	fructose 6-phosphate metabolic process	GO:0006002	6	0.00909944	2.57001	7	13	2404	11474	LOC_Os06g22060,LOC_Os09g24910,LOC_Os06g13810,LOC_Os02g48360,LOC_Os06g05860,LOC_Os01g09570,LOC_Os01g53680,	0.0576298
Biological process	cell division	GO:0051301	3	0.0093256	2.38644	8	16	2404	11474	LOC_Os03g60180,LOC_Os05g33890,LOC_Os01g49200,LOC_Os02g48830,LOC_Os03g13460,LOC_Os10g40130,LOC_Os06g40840,LOC_Os06g20370,	0.0572724
Biological process	sodium ion transport	GO:0006814	8	0.0093256	2.38644	8	16	2404	11474	LOC_Os08g37600,LOC_Os07g47100,LOC_Os04g31210,LOC_Os06g21360,LOC_Os12g07270,LOC_Os05g05590,LOC_Os09g29430,LOC_Os12g33080,	0.0572724
Biological process	organic substance transport	GO:0071702	5	0.00936941	1.23971	100	385	2404	11474	LOC_Os09g20660,LOC_Os02g58730,LOC_Os03g60870,LOC_Os02g56110,LOC_Os10g30520,LOC_Os02g17350,LOC_Os02g38250,LOC_Os06g15779,LOC_Os05g38630,LOC_Os03g23950,LOC_Os09g17830,LOC_Os08g01710,LOC_Os09g17840,LOC_Os03g63110,LOC_Os12g10560,LOC_Os03g13730,LOC_Os03g13750,LOC_Os05g48980,LOC_Os06g47260,LOC_Os03g02270,LOC_Os05g28510,LOC_Os01g37800,LOC_Os03g63250,LOC_Os02g50860,LOC_Os01g16030,LOC_Os03g16900,LOC_Os06g…	0.056966
Biological process	rRNA processing	GO:0006364	10	0.0112051	2.01929	11	26	2404	11474	LOC_Os04g51786,LOC_Os03g52640,LOC_Os01g59500,LOC_Os05g49130,LOC_Os01g74190,LOC_Os02g13360,LOC_Os05g08360,LOC_Os09g37860,LOC_Os01g53720,LOC_Os02g49270,LOC_Os02g57590,	0.0677878
Biological process	rRNA metabolic process	GO:0016072	9	0.0112051	2.01929	11	26	2404	11474	LOC_Os04g51786,LOC_Os03g52640,LOC_Os01g59500,LOC_Os05g49130,LOC_Os01g74190,LOC_Os02g13360,LOC_Os05g08360,LOC_Os09g37860,LOC_Os01g53720,LOC_Os02g49270,LOC_Os02g57590,	0.0677878
Biological process	alpha-amino acid biosynthetic process	GO:1901607	9	0.0115947	1.47959	31	100	2404	11474	LOC_Os10g31820,LOC_Os01g13190,LOC_Os03g45320,LOC_Os11g29370,LOC_Os11g29390,LOC_Os12g26060,LOC_Os04g18200,LOC_Os04g08350,LOC_Os03g19280,LOC_Os11g04670,LOC_Os06g15420,LOC_Os03g18810,LOC_Os02g24354,LOC_Os12g37960,LOC_Os01g71990,LOC_Os02g24020,LOC_Os05g38150,LOC_Os10g40360,LOC_Os03g15120,LOC_Os12g13320,LOC_Os01g48960,LOC_Os12g42884,LOC_Os03g61120,LOC_Os05g48200,LOC_Os06g36840,LOC_Os04g56400,LOC_Os01g…	0.069454
Biological process	pigment metabolic process	GO:0042440	3	0.0120276	1.88022	13	33	2404	11474	LOC_Os12g09540,LOC_Os06g04150,LOC_Os02g51080,LOC_Os03g36540,LOC_Os08g38720,LOC_Os03g08570,LOC_Os05g28200,LOC_Os07g46310,LOC_Os03g59640,LOC_Os02g40010,LOC_Os03g20700,LOC_Os07g10490,LOC_Os01g17170,	0.0716938
Biological process	regulation of localization	GO:0032879	4	0.0127341	2.98305	5	8	2404	11474	LOC_Os01g16910,LOC_Os01g40570,LOC_Os05g45950,LOC_Os03g10510,LOC_Os09g19734,	0.0755347
Biological process	regulation of ion transport	GO:0043269	6	0.0127341	2.98305	5	8	2404	11474	LOC_Os01g16910,LOC_Os01g40570,LOC_Os05g45950,LOC_Os03g10510,LOC_Os09g19734,	0.0755347
Biological process	regulation of anion transport	GO:0044070	7	0.0127341	2.98305	5	8	2404	11474	LOC_Os01g16910,LOC_Os01g40570,LOC_Os05g45950,LOC_Os03g10510,LOC_Os09g19734,	0.0755347
Biological process	regulation of transport	GO:0051049	5	0.0127341	2.98305	5	8	2404	11474	LOC_Os01g16910,LOC_Os01g40570,LOC_Os05g45950,LOC_Os03g10510,LOC_Os09g19734,	0.0755347
Biological process	regulation of hydrolase activity	GO:0051336	5	0.0138126	1.80595	14	37	2404	11474	LOC_Os04g30880,LOC_Os06g40704,LOC_Os01g72230,LOC_Os05g23610,LOC_Os02g11820,LOC_Os05g31720,LOC_Os09g33600,LOC_Os03g17540,LOC_Os02g56570,LOC_Os03g63710,LOC_Os08g25010,LOC_Os01g68010,LOC_Os03g20720,LOC_Os08g42530,	0.0803644
Biological process	nucleobase metabolic process	GO:0009112	7	0.0144257	2.24606	8	17	2404	11474	LOC_Os01g59340,LOC_Os12g09540,LOC_Os04g57950,LOC_Os01g72250,LOC_Os01g54370,LOC_Os08g15030,LOC_Os05g38170,LOC_Os02g40010,	0.0835316
Biological process	nucleoside biosynthetic process	GO:0009163	8	0.0146328	2.60339	6	11	2404	11474	LOC_Os04g43750,LOC_Os02g35700,LOC_Os02g41590,LOC_Os10g05220,LOC_Os12g36194,LOC_Os10g41410,	0.0843292
Biological process	glycosyl compound biosynthetic process	GO:1901659	6	0.0146328	2.60339	6	11	2404	11474	LOC_Os04g43750,LOC_Os02g35700,LOC_Os02g41590,LOC_Os10g05220,LOC_Os12g36194,LOC_Os10g41410,	0.0843292
Biological process	ribonucleoside biosynthetic process	GO:0042455	9	0.0146328	2.60339	6	11	2404	11474	LOC_Os04g43750,LOC_Os02g35700,LOC_Os02g41590,LOC_Os10g05220,LOC_Os12g36194,LOC_Os10g41410,	0.0843292
Biological process	nucleobase-containing small molecule biosynthetic process	GO:0034404	7	0.0146328	2.60339	6	11	2404	11474	LOC_Os04g43750,LOC_Os02g35700,LOC_Os02g41590,LOC_Os10g05220,LOC_Os12g36194,LOC_Os10g41410,	0.0843292
Biological process	protein processing	GO:0016485	7	0.0149466	2.38644	7	14	2404	11474	LOC_Os02g08490,LOC_Os02g17280,LOC_Os05g23260,LOC_Os01g04030,LOC_Os04g36859,LOC_Os08g01180,LOC_Os06g16260,	0.0845352
Biological process	histone lysine methylation	GO:0034968	11	0.0149466	2.38644	7	14	2404	11474	LOC_Os04g45990,LOC_Os11g38900,LOC_Os05g41172,LOC_Os08g30910,LOC_Os02g47900,LOC_Os01g59620,LOC_Os09g19830,	0.0845352
Biological process	histone methylation	GO:0016571	10	0.0149466	2.38644	7	14	2404	11474	LOC_Os04g45990,LOC_Os11g38900,LOC_Os05g41172,LOC_Os08g30910,LOC_Os02g47900,LOC_Os01g59620,LOC_Os09g19830,	0.0845352
Biological process	peptidyl-lysine methylation	GO:0018022	10	0.0149466	2.38644	7	14	2404	11474	LOC_Os04g45990,LOC_Os11g38900,LOC_Os05g41172,LOC_Os08g30910,LOC_Os02g47900,LOC_Os01g59620,LOC_Os09g19830,	0.0845352
Biological process	response to endogenous stimulus	GO:0009719	3	0.0153981	1.94451	11	27	2404	11474	LOC_Os05g48870,LOC_Os05g43920,LOC_Os11g32110,LOC_Os02g04810,LOC_Os04g36054,LOC_Os01g48060,LOC_Os04g56850,LOC_Os12g29520,LOC_Os01g54990,LOC_Os06g48950,LOC_Os01g70270,	0.085498
[truncated: 48 more rows]

## Sheet: Table S6
Supplementary Table 6. Expression of zygote-activated genes and WULSCHEL genes in asexual embryo
[truncated: 67 more rows]

## Sheet: Table S7
Table S7. Genome-wide analysis of differential gene expression between autonomous and sexual endosperm
[truncated: 8,684 more rows]

[truncated: 12 more sheets: Tabler S8.1, Table S8.2, Table S9, Table S10, Table S11, Table S12, Table S13, Table S14, Table S15, Table S16, Table S17, Table S18]
