# Supplementary material for: Mutation in Polycomb repressive complex 2 gene OsFIE2 promotes asexual embryo formation in rice
Source: Nat Plants. 2023 Oct 9;9(11):1848–61. doi: 10.1038/s41477-023-01536-4 (PMC10654051; doi:10.1038/s41477-023-01536-4)
Supplement: Supplementary file 4 — Source Data Fig. 5a. Data for frequency of asexual embryo and autonomous seed formation at different stages. Source Data Fig. 5g, Source Data Extended Data Fig. 6c, Source Data Extended Data Fig. 7c–k and Source Data Extended Data Fig. 8b. Transcriptomic data for relevant gene expression. Source Data Fig. 6a. Data for heat map showing expression levels of BBM1 and WUS family genes in asexual embryos and other tissues. [file 41477_2023_1536_MOESM4_ESM.xlsx]

## Sheet: Fig. 5a
Figure 5a. Frequency of asexual embryo and autonomous seed formation at different days post emasculation (extracted from Supplementary Table 1)
	0d	0d (ratio)	1d	1d (ratio)	2d	2d (ratio)	3d (%)	3d (ratio)	6d	6d (ratio)	9d	9d(ratio)	14d	14d(ratio)
parthenogenic embryo	4/38	0.105	3/23	0.130	3/27	0.111	5/27	0.185	7/22	0.318	17/39	0.436	9/26	0.346
autonomouse seed formation	17/38	0.447	12/23	0.522	15//27	0.556	10/27	0.370	9/22	0.409	17/39	0.436	14/26	0.538
WT ovule	21/38	0.553	11/23	0.478	12/27	0.444	17/27	0.630	13/22	0.591	22/39	0.564	12/26	0.462

## Sheet: Fig. 5g
Figure 5g. Expression of OsFIE1 and OsFIE2 in different tissues using publicly available transcriptomic data.
Gene name	Gene ID	egg_1	egg_2	egg_3	zygote 2.5h_1	zygote 2.5h_2	zygote 2.5h_3	zygote 5h_1	zygote 5h_2	zygote 5h_3	zygote 9h_1	zygote 9h_2	zygote 9h_3	sexEM_1	sexEM_2	somaticEM1_1	somaticEM1_2	somaticEM1_3	somaticEM2_1	somaticEM2_2	somaticEM2_3	sexEN_1	sexEN_2	CC (central cell)
OsFIE2	LOC_Os08g04270	14.6382	13.3571	11.8039	22.4877	13.4955	22.0056	20.3302	15.4245	11.9024	12.3915	18.71	12.7534	15.4445	16.5312	22.6781	27.2575	23.6086	19.0265	19.0979	16.3196	12.2224	22.8174	36.746
OsFIE1	LOC_Os08g04290	2.20179	2.70243	2.62637	3.50156	2.41757	1.45927	3.02706	1.72863	1.49247	0.691889	2.03991	2.55578	0.0399266	0.135852	0	0	0	0	0.0542208	0	49.8876	144.67	71.3331

## Sheet: Extended Fig 6c
Extended Data Figure 6c. Expression of genes potentially involved in embryo pattern formation in various tissues, using transcriptome data (TMP values)
Gene name	Gene ID	AsexEM_1	AsexEM_2	AsexEM_3	SexEM_1	SexEM_2	SomaticEM1_1	SomaticEM1_2	SomaticEM1_3	SomaticEM2_1	SomaticEM2_2	SomaticEM2_3	Egg_1	Egg_2	Egg_3	Zygote 2.5h_1	Zygoye 2.5h_2	Zygote 2.5h_3	Zygote 5h_1	Zygote 5h_2	Zygote 5h_3	Zygote 9h_1	Zygote 9h_2	Zygote 9h_3
OSH1	LOC_Os03g51690	10.8492	9.04459	7.71383	5.68687	5.14383	0.0405029	0.0418421	0.130034	0.0560274	0.0532916	0.747085	0.0601127	0.126482	0.0268892	0.0637325	0.0282874	0.0170745	0.0619829	0.0166569	0.0135824	0.0647649	0.0668317	0
OSH6	LOC_Os01g19694	10.4025	19.0747	16.2044	4.65828	5.64466	5.10755	1.68846	8.55303	2.63769	5.51956	12.903	0	0.255197	0.108506	0.600088	0	0	0.166747	0	0	0.0653366	0	0
OSH15	LOC_Os07g03770	2.85468	6.46912	4.83735	27.2661	29.0852	1.8778	3.41421	5.98041	2.63219	4.87554	11.0837	0	0	0.398925	0.210118	0.13989	0.168877	0.102175	0.0823734	0.470182	0	0	0
OSH71	LOC_Os05g03884	23.6824	29.3515	24.7771	37.8943	46.2268	4.03869	0.341587	1.33453	0.435611	1.69879	8.78253	0	0	0.125437	0.495518	0.6598	0.159305	0.289149	0.155408	0.126723	0.151063	0	0.108503
ROC1	LOC_Os08g08820	7.55519	3.02844	7.26807	31.5926	32.5506	1.99181	24.2931	22.551	17.6187	11.7308	9.75718	10.3164	10.409	6.04493	11.4707	7.66518	7.95121	7.75512	6.18532	5.04363	9.26234	16.813	14.8462
OsGCD1	LOC_Os01g58750	14.4446	19.3771	20.2518	48.9718	43.382	54.757	64.8919	53.2679	37.7459	37.0272	37.5627	14.6772	15.7269	9.96951	16.7137	20.72	15.4405	14.5733	9.64022	7.24669	17.4236	31.6281	37.8598
OsMPK6	LOC_Os10g38950	16.4403	19.2189	16.2536	57.0859	50.8695	56.7234	55.659	53.3686	55.2223	60.4593	54.9193	29.1616	42.6099	14.7007	44.3315	35.0689	23.0086	15.273	10.261	8.47157	23.8131	45.9727	45.6706
OsPNH1	LOC_Os06g39640	24.9257	4.8852	40.8535	54.2718	44.6896	99.9575	77.6938	81.9152	38.4673	37.972	34.7361	78.2895	100.269	92.2443	89.2191	75.0166	91.5283	75.558	59.6574	42.1084	58.2187	76.9486	64.3159
OsSCR	LOC_Os12g02870	6.81177	7.92991	7.31896	14.7203	17.5323	31.5123	50.8855	24.9286	19.8732	25.7287	13.8807	11.9303	6.67615	8.85644	10.406	11.9448	9.94983	16.053	6.75232	7.68542	8.61465	9.97137	10.8037
HOS66	LOC_Os03g03164	0.584662	5.8088	1.7029	0	0.0247427	0.837323	0.203532	0.759023	0.581404	0.708548	2.20949	0.175443	0.0615244	0	0.041335	0.0550391	0.0664443	0.0402003	0	0	0.0315035	0.0433451	0.226277
OsLEC1B	LOC_Os02g49370	0	0	0	213.283	193.054	3.14789	13.2789	9.60093	11.6119	2.07092	0.258061	0	0	0	0	0	0	0.535259	0.431526	3.51875	2.09731	2.88566	0.602568
OsPLT2/OsBBM2	LOC_Os02g40070	0.983386	0.577811	0.224646	18.0439	14.3993	218.908	90.5135	32.1718	18.2135	21.4517	4.56389	0	0	0	0.556196	0.740595	1.11758	2.16371	0.763169	2.40031	2.54343	2.04135	1.67461
OsBLH1	LOC_Os12g06340	3.86207	1.61013	3.79077	0.00662726	0	2.16491	0.699566	2.34534	4.82559	9.1259	2.90691	0.548201	0.128162	0.108985	0.0692054	1.11937	0.286631	0.0675126	0.0825767	0.125612	0.135439	0.188544	0.13125
OsBLH4	LOC_Os03g52239	3.02372	3.74082	3.93897	0.016497	0.00320751	0.234971	0.0422157	0.118075	0.612383	0.65417	2.50247	0.121299	0.0319028	0.0271292	0.034454	0.0857354	0.11416	0.0168056	0.0548145	0	0.0449523	0.117334	0.0163358
OsMTL	LOC_Os03g27610	0	0	0	3.69423	4.11949	0	0	0	0	0	0	0	0	0	0.352924	0	0	0	0	0	0	0	0

## Sheet: Fig. 6a
Figure 6A. Heat map showing expression levels of BBM1 and WUS family genes in asexual embryo (asexEM) egg (Anderson et al., 2013 & 2017), embryo (Luo et al., 2011), somatic embryo (somaticEM; Indoliya et al., 2016), and zygote (Anderson et al., 2013 & 2017) (Supplementary Table 6)
Gene name	Gene ID	AsexEM_1	AsexEM_2	AsexEM_3	Egg_1	Egg_2	Egg_3	SexEM_1	SexEM_2	SomaticEM1_1	SomaticEM1_2	SomaticEM1_3	SomaticEM2_1	SomaticEM2_2	SomaticEM2_3	Zygote 2.5h_1	Zygoye 2.5h_2	Zygote 2.5h_3	Zygote 5h_1	Zygote 5h_2	Zygote 5h_3	Zygote 9h_1	Zygote 9h_2	Zygote 9h_3
OsBBM1	LOC_Os11g19060	1.48349	2.35295	3.35312	0.378395	0	0	58.1738	60.908	70.0455	140.874	74.7605	56.5841	52.4759	18.0601	1.75243	0.514808	2.55941	2.83453	2.80863	3.91406	6.31256	4.8322	4.74108
OsBBM2	LOC_Os02g40070	1.14671	0.649714	0.223326	0	0	0	21.6943	17.3689	271.89	111.365	39.4101	22.5813	26.6398	5.52419	0.636165	0.809838	1.20785	2.32642	0.79985	2.49365	2.70823	2.28044	1.86453
OsBBM3	LOC_Os01g67410	0.256785	0	0.0339353	0	0	0	12.099	10.1452	73.6375	3.22575	1.21988	1.20902	0.338679	0.251827	1.35335	0.646055	2.95496	3.24786	1.82311	2.16125	0.600144	0.519783	0
OsBBM4	LOC_Os04g42570	0.249613	0.0610711	0.098962	0	0	0	2.55444	1.99831	57.3185	7.14231	3.12622	2.42885	2.30453	0.571183	0	0	0	0	0	0	0	0	0
OsWUS	LOC_Os04g56780	0.79711	4.68057	1.96637	0	0	0	1.01967	1.989	0.796693	1.48346	1.836	0.667205	0.778757	0.34743	0	0	0.531753	0.640124	1.50914	0	0.993578	0	0
OsWOX2	LOC_Os01g62310	10.8484	28.5103	26.6113	0.90164	0.478251	0	8.00412	9.0739	5.72592	17.8641	12.2129	11.7841	13.8615	6.69413	4.17568	0.817791	4.14703	1.46829	1.84618	1.3057	6.38127	2.63181	3.76568
OsWOX4	LOC_Os04g55590	0	0	0	0	0	0	1.89436	1.18775	0.211446	0	1.64457	0.796855	0	2.48965	1.67246	0	3.8105	0	0	0.48561	0	0.85646	0
OsWOX5	LOC_Os01g63510	3.22216	11.9829	16.9193	0.794483	0	0	4.30499	3.3054	97.5447	106.44	35.624	17.5308	28.3318	44.0988	0	0	0	0	0	0	0	0	0
OsWOX6	LOC_Os03g20910	1.27384	2.07775	6.02295	0	0	0	33.8272	24.4279	6.95531	15.4094	6.11262	4.08726	9.33384	6.8477	0	0	0	0	0	0	0	0.191	0
OsWOX8/9	LOC_Os01g47710	11.9334	49.3377	21.657	0	0	0	28.1087	30.5201	8.44043	30.0172	8.26797	6.65017	3.70333	4.33907	0.840818	0.856289	0.638566	0.614964	0.362455	0.781238	0.477262	0	0.179225
OsWOX13	LOC_Os01g60270	2.14105	1.27218	3.31454	9.33279	6.0004	1.94527	2.80405	1.84443	12.1518	4.26921	3.96283	2.30416	4.07892	6.39911	6.04505	8.46488	3.21367	3.31595	1.73724	0.585073	5.00394	5.57215	10.7378
OsWOX9C	LOC_Os05g48990	5.36814	28.4342	14.2177	0	0	0	18.3591	13.6481	0.313439	0.926941	0.956021	0.34742	0.0324405	0.144728	0	0	0	0.133327	0	0	0	0	0
OsWOX10	LOC_Os08g14400	0.533267	0.173961	0.375858	0	0	0	93.0765	113.77	3.43481	1.24054	1.53535	0	0	0	0	0	0	0	0	0	0	0	0
OsWOX11	LOC_Os07g48560	14.1475	6.71609	15.1246	0	0	0	92.6483	50.6255	17.8334	36.399	41.9485	60.5791	72.0381	29.1291	0	0	0	0	0.199887	0	0	0	0
OsWOX-like	LOC_Os07g34880	8.42616	17.7035	7.21831	0	0	0.502678	0	0.059432	0	0	0	0	0	0	1.05763	0.319199	0.397148	0.507829	0.772491	0.311392	0.434816	0	0.416461

## Sheet: Extended Fig 7 c-k
Extended Data Figure 7 c-k. Type I MADS-box genes (OsMADS1, OsMADS7, OsMADS8, OsMADS17, OsMADS65, OsMADS71, OsMADS77, OsMADS87 and OsMADS89 ) with higher expression in autonomous endosperm than in sexual endosperm showing enrichment of H3K27me3 in sexual endosperm
Gene name	Gene ID	AsexEN_1	AsexEN_2	AsexEN_3	SexEN_1	SexEN_2
OsMADS1	LOC_Os03g11614	44.8679	51.3016	34.5806	0.0546884	0
OsMADS7	LOC_Os08g41950	6.01286	6.03877	1.77623	0.262279	1.04398
OsMADS8	LOC_Os09g32948	32.4533	39.6109	20.574	0.369562	1.83059
OsMADS17	LOC_Os04g49150	3.35942	4.72109	1.35411	0.0803364	0.0284241
OsMADS65	LOC_Os01g69850	5.45836	4.86847	5.76083	0.232728	0.518756
OsMADS71	LOC_Os06g22760	29.2869	44.6931	7.28256	0	0
OsMADS77	LOC_Os09g02780	178.361	152.072	60.0329	0.292622	2.4848
OsMADS87	LOC_Os03g38610	17.7132	15.4367	4.23782	0.209517	0
OsMADS89	LOC_Os01g18440	0.465304	13.0195	0.739498	0	0

## Sheet: Extended Fig 8b
Extended data Figure 8b. qPCR confirmation of H3K27me3 enrichment at OsYUCCA11 locus using ChIP DNA prepared from hybrid endosperm harvested from the reciprocal crosses between Nip and 9311 six days after pollination.
	replicate1	replicate2	replicate3	Mean	stdev
H3	32.8	31	31	31.6	1.03923
NX9	9.55	7.97	8.67	8.73	0.791707
9XN	6.76	6.37	6.04	6.39	0.360416
N/A	1.11	0.788	1.11	1.00267	0.185907
Input	47.7	55	49.3	50.6667	3.8371
